# Supplementary material for: Macroevolutionary patterns in marine hermaphroditism
Source: Evolution. 2022 Oct 13;76(12):3014–25. doi: 10.1111/evo.14639 (PMC10091813; doi:10.1111/evo.14639)
Supplement: Supplementary file 2 [file EVO-76-3014-s003.zip]

Archive with 30 entries (27 files):
- macro_herm_R_v1/.Rhistory
- macro_herm_R_v1/herm_csv_files_for_R_analyses/
- macro_herm_R_v1/herm_csv_files_for_R_analyses/dfa_A_h_v1.csv
- macro_herm_R_v1/herm_csv_files_for_R_analyses/dfa_h_v1.csv
- macro_herm_R_v1/herm_csv_files_for_R_analyses/dfa_herm.csv
- macro_herm_R_v1/herm_csv_files_for_R_analyses/dfa_herm_dist.csv
- macro_herm_R_v1/herm_csv_files_for_R_analyses/dfa_PF_h.csv
- macro_herm_R_v1/herm_csv_files_for_R_analyses/dfa_PNF_h.csv
- macro_herm_R_v1/herm_csv_files_for_R_analyses/dfe_A_h.csv
- macro_herm_R_v1/herm_csv_files_for_R_analyses/dfe_h.csv
- macro_herm_R_v1/herm_csv_files_for_R_analyses/dfe_herm.csv
- macro_herm_R_v1/herm_csv_files_for_R_analyses/dfe_herm_dist.csv
- macro_herm_R_v1/herm_csv_files_for_R_analyses/dfe_PF_h.csv
- macro_herm_R_v1/herm_csv_files_for_R_analyses/dfe_PNF_h.csv
- macro_herm_R_v1/herm_csv_files_for_R_analyses/dfm_nc_A_h.csv
- macro_herm_R_v1/herm_csv_files_for_R_analyses/dfm_nc_h.csv
- macro_herm_R_v1/herm_csv_files_for_R_analyses/dfm_nc_herm.csv
- macro_herm_R_v1/herm_csv_files_for_R_analyses/dfm_nc_herm_dist.csv
- macro_herm_R_v1/herm_csv_files_for_R_analyses/dfm_nc_PF_h.csv
- macro_herm_R_v1/herm_csv_files_for_R_analyses/dfm_nc_PNF_h.csv
- macro_herm_R_v1/herm_csv_files_for_R_analyses/herm_metadata_for_R_analyses_v2.csv
- macro_herm_R_v1/herm_csv_files_for_R_analyses/hermaphroditism_data_all_phyla_v4.csv
- macro_herm_R_v1/herm_phylo_trees_for_R_analyses/
- macro_herm_R_v1/herm_phylo_trees_for_R_analyses/a_tree2.txt
- macro_herm_R_v1/herm_phylo_trees_for_R_analyses/e_tree2.txt
- macro_herm_R_v1/herm_phylo_trees_for_R_analyses/m_tree2.txt
- macro_herm_R_v1/herm_R_script/
- macro_herm_R_v1/herm_R_script/herm_analyses_v5.R
- macro_herm_R_v1/macro_herm_R.Rproj
- macro_herm_R_v1/READ_ME_v1.txt
