# Supplementary material for: Macroevolutionary patterns in marine hermaphroditism
Source: Evolution. 2022 Oct 13;76(12):3014–25. doi: 10.1111/evo.14639 (PMC10091813; doi:10.1111/evo.14639)
Supplement: Supplementary file 2 [file EVO-76-3014-s003.zip › macro_herm_R_v1/herm_csv_files_for_R_analyses/dfa_A_h_v1.csv]

	phylum	class	species	repro	fert	dev	ln_mass	lat
Amphicorina_bicoloris	Annelida	Polychaeta	Amphicorina bicoloris	0	0	A	-11.2966293	34
Amphicorina_mobilis	Annelida	Polychaeta	Amphicorina mobilis	0	0	A	-12.84530377	34
Amphicteis_gunneri	Annelida	Polychaeta	Amphicteis gunneri	0	0	A	-5.619095522	49
Augeneriella_hummelincki	Annelida	Polychaeta	Augeneriella hummelincki	0	0	A	-10.879056	23
Dinophilus_vorticoides	Annelida	Polychaeta	Dinophilus vorticoides	0	0	A	-13.82730585	62
Echinofabricia_alata	Annelida	Polychaeta	Echinofabricia alata	0	0	A	-10.879056	23
Fabriciola_liguronis	Annelida	Polychaeta	Fabriciola liguronis	0	0	A	-11.7196471	44
Fabriciola_parvus	Annelida	Polychaeta	Fabriciola parvus	0	0	A	-12.88924969	17
Hesionides_arenaria	Annelida	Polychaeta	Hesionides arenaria	0	0	A	-12.26772254	9
Lumbrineris_latreilli	Annelida	Polychaeta	Lumbrineris latreilli	0	0	A	-1.073101683	43
Lumbricillus_lineatus	Annelida	Polychaeta	Lumbricillus lineatus	0	0	A	-8.091925456	54
Micromaldane_nutricula	Annelida	Polychaeta	Micromaldane nutricula	0	0	A	-10.07320646	34
Micromaldane_pamelae	Annelida	Polychaeta	Micromaldane pamelae	0	0	A	-8.093312038	34
Pseudofabricia_aberrans	Annelida	Polychaeta	Pseudofabricia aberrans	0	0	A	-10.4423972	41
Questa_caudicirra	Annelida	Polychaeta	Questa caudicirra	0	0	A	-7.558881824	35
Questa_ersei	Annelida	Polychaeta	Questa ersei	0	0	A	-7.558881824	23
Rhamphobrachium_bipes	Annelida	Polychaeta	Rhamphobrachium bipes	0	0	A	0.626573492	37
Rubifabriciola_flammula	Annelida	Polychaeta	Rubifabriciola flammula	0	0	A	-11.83106262	17
Spio_decoratus	Annelida	Polychaeta	Spio decoratus	0	0	A	-7.330614288	43
Thelepus_crispus	Annelida	Polychaeta	Thelepus crispus	0	0	A	1.384281794	48
Microphthalmus_carolinensis	Annelida	Polychaeta	Microphthalmus carolinensis	1	0	A	-11.97804026	34
Microphthalmus_listensis	Annelida	Polychaeta	Microphthalmus listensis	1	0	A	-11.7747059	55
Microphthalmus_nahantensis	Annelida	Polychaeta	Microphthalmus nahantensis	1	0	A	-10.79435423	41
Platynereis_massiliensis	Annelida	Polychaeta	Platynereis massiliensis	1	0	A	-4.268697949	42
Simplaria_potswaldi	Annelida	Polychaeta	Simplaria potswaldi	1	0	A	-10.4423972	49
