# Supplementary material for: Macroevolutionary patterns in marine hermaphroditism
Source: Evolution. 2022 Oct 13;76(12):3014–25. doi: 10.1111/evo.14639 (PMC10091813; doi:10.1111/evo.14639)
Supplement: Supplementary file 2 [file EVO-76-3014-s003.zip › macro_herm_R_v1/herm_csv_files_for_R_analyses/dfa_h_v1.csv]

	phylum	class	species	repro	fert	dev	ln_mass	lat
Amphicorina_bicoloris	Annelida	Polychaeta	Amphicorina bicoloris	0	0	A	-11.2966293	34
Amphicorina_mobilis	Annelida	Polychaeta	Amphicorina mobilis	0	0	A	-12.84530377	34
Amphicteis_gunneri	Annelida	Polychaeta	Amphicteis gunneri	0	0	A	-5.619095522	49
Augeneriella_hummelincki	Annelida	Polychaeta	Augeneriella hummelincki	0	0	A	-10.879056	23
Dinophilus_vorticoides	Annelida	Polychaeta	Dinophilus vorticoides	0	0	A	-13.82730585	62
Echinofabricia_alata	Annelida	Polychaeta	Echinofabricia alata	0	0	A	-10.879056	23
Fabriciola_liguronis	Annelida	Polychaeta	Fabriciola liguronis	0	0	A	-11.7196471	44
Fabriciola_parvus	Annelida	Polychaeta	Fabriciola parvus	0	0	A	-12.88924969	17
Hesionides_arenaria	Annelida	Polychaeta	Hesionides arenaria	0	0	A	-12.26772254	9
Lumbrineris_latreilli	Annelida	Polychaeta	Lumbrineris latreilli	0	0	A	-1.073101683	43
Lumbricillus_lineatus	Annelida	Polychaeta	Lumbricillus lineatus	0	0	A	-8.091925456	54
Micromaldane_nutricula	Annelida	Polychaeta	Micromaldane nutricula	0	0	A	-10.07320646	34
Micromaldane_pamelae	Annelida	Polychaeta	Micromaldane pamelae	0	0	A	-8.093312038	34
Pseudofabricia_aberrans	Annelida	Polychaeta	Pseudofabricia aberrans	0	0	A	-10.4423972	41
Questa_caudicirra	Annelida	Polychaeta	Questa caudicirra	0	0	A	-7.558881824	35
Questa_ersei	Annelida	Polychaeta	Questa ersei	0	0	A	-7.558881824	23
Rhamphobrachium_bipes	Annelida	Polychaeta	Rhamphobrachium bipes	0	0	A	0.626573492	37
Rubifabriciola_flammula	Annelida	Polychaeta	Rubifabriciola flammula	0	0	A	-11.83106262	17
Spio_decoratus	Annelida	Polychaeta	Spio decoratus	0	0	A	-7.330614288	43
Thelepus_crispus	Annelida	Polychaeta	Thelepus crispus	0	0	A	1.384281794	48
Alciopa_reynaudii	Annelida	Polychaeta	Alciopa reynaudii	0	0	PF	-3.267617981	26
Boccardia_proboscidea	Annelida	Polychaeta	Boccardia proboscidea	0	0	PF	-5.898794577	33
Boccardiella_hamata	Annelida	Polychaeta	Boccardiella hamata	0	0	PF	-5.898794577	41
Boccardiella_ligerica	Annelida	Polychaeta	Boccardiella ligerica	0	0	PF	-5.898794577	49
Cirratulus_cirratus	Annelida	Polychaeta	Cirratulus cirratus	0	0	PF	-2.733189179	46.5
Diopatra_cuprea	Annelida	Polychaeta	Diopatra cuprea	0	0	PF	-6.151132955	42
Dipolydora_caulleryi	Annelida	Polychaeta	Dipolydora caulleryi	0	0	PF	-6.587792868	69
Dipolydora_concharum	Annelida	Polychaeta	Dipolydora concharum	0	0	PF	-1.238339612	44
Dipolydora_quadrilobata	Annelida	Polychaeta	Dipolydora quadrilobata	0	0	PF	-6.587792868	44
Dipolydora_socialis	Annelida	Polychaeta	Dipolydora socialis	0	0	PF	-3.476010231	44
Harmothoe_imbricata	Annelida	Polychaeta	Harmothoe imbricata	0	0	PF	-2.302585093	38
Harmothoe_magellanica	Annelida	Polychaeta	Harmothoe magellanica	0	0	PF	-5.136097672	74
Harmothoe_spinosa	Annelida	Polychaeta	Harmothoe spinosa	0	0	PF	-4.927705435	74
Neosabellaria_cementarium	Annelida	Polychaeta	Neosabellaria cementarium	0	0	PF	-3.369548261	49
Phyllodoce_maculata	Annelida	Polychaeta	Phyllodoce maculata	0	0	PF	-2.044190621	45
Phyllodoce_williamsi	Annelida	Polychaeta	Phyllodoce williamsi	0	0	PF	-2.765337317	38
Platynereis_dumerilii	Annelida	Polychaeta	Platynereis dumerilii	0	0	PF	-4.268697949	56
Platynereis_megalops	Annelida	Polychaeta	Platynereis megalops	0	0	PF	-2.044190621	42
Polydora_aggregata	Annelida	Polychaeta	Polydora aggregata	0	0	PF	-8.413117	44
Polydora_ciliata	Annelida	Polychaeta	Polydora ciliata	0	0	PF	-8.480379218	51
Polydora_giardi	Annelida	Polychaeta	Polydora giardi	0	0	PF	-6.288027	38
Polydora_variegata	Annelida	Polychaeta	Polydora variegata	0	0	PF	-5.364365507	44
Polydora_websteri	Annelida	Polychaeta	Polydora websteri	0	0	PF	-6.587792868	44
Pseudopolydora_paucibranchiata	Annelida	Polychaeta	Pseudopolydora paucibranchiata	0	0	PF	-7.122221587	38
Pygospio_californica	Annelida	Polychaeta	Pygospio californica	0	0	PF	-5.898794577	37
Spiochaetopterus_typicus	Annelida	Polychaeta	Spiochaetopterus typicus	0	0	PF	-3.476010231	69
Streblospio_benedicti	Annelida	Polychaeta	Streblospio benedicti	0	0	PF	-7.330614288	36
Abarenicola_claparedi	Annelida	Polychaeta	Abarenicola claparedi	0	0	PNF	1.085189268	43
Abarenicola_pacifica	Annelida	Polychaeta	Abarenicola pacifica	0	0	PNF	1.383791231	47
Arenicolides_ecaudata	Annelida	Polychaeta	Arenicolides ecaudata	0	0	PNF	-4.927705435	50
Boccardia_polybranchia	Annelida	Polychaeta	Boccardia polybranchia	0	0	PNF	-4.927705435	49
Branchipolynoe_seepensis	Annelida	Polychaeta	Branchipolynoe seepensis	0	0	PNF	-2.302585093	37
Brevibrachium_maculatum	Annelida	Polychaeta	Brevibrachium maculatum	0	0	PNF	-3.95661653	37
Capitella_capitata	Annelida	Polychaeta	Capitella capitata	0	0	PNF	-5.848341304	32
Chitinopoma_serrula	Annelida	Polychaeta	Chitinopoma serrula	0	0	PNF	-5.898794577	70
Dasybranchus_caducus	Annelida	Polychaeta	Dasybranchus caducus	0	0	PNF	0.586985814	25
Diopatra_marocensis	Annelida	Polychaeta	Diopatra marocensis	0	0	PNF	-4.558514584	32
Diopatra_neapolitana	Annelida	Polychaeta	Diopatra neapolitana	0	0	PNF	1.386294361	35
Diopatra_ornata	Annelida	Polychaeta	Diopatra ornata	0	0	PNF	-6.151132955	33
Dipolydora_melanopalpa	Annelida	Polychaeta	Dipolydora melanopalpa	0	0	PNF	-4.558514584	42
Exogone_naidina	Annelida	Polychaeta	Exogone naidina	0	0	PNF	-10.22507118	42
Fabricia_stellaris	Annelida	Polychaeta	Fabricia stellaris	0	0	PNF	-11.30528548	50
Fabricinuda_trilobata	Annelida	Polychaeta	Fabricinuda trilobata	0	0	PNF	-10.14263092	27
Heteromastus_filiformis	Annelida	Polychaeta	Heteromastus filiformis	0	0	PNF	-3.476010231	55
Hirsutonuphis_mariahirsuta	Annelida	Polychaeta	Hirsutonuphis mariahirsuta	0	0	PNF	-0.049373268	33
Hobsonia_florida	Annelida	Polychaeta	Hobsonia florida	0	0	PNF	-7.224152376	42
Hyalinoecia_araucana	Annelida	Polychaeta	Hyalinoecia araucana	0	0	PNF	-3.802046808	37
Kinbergonuphis_pulchra	Annelida	Polychaeta	Kinbergonuphis pulchra	0	0	PNF	-2.898427103	17
Kinbergonuphis_simoni	Annelida	Polychaeta	Kinbergonuphis simoni	0	0	PNF	-3.704278127	28
Kinbergonuphis_taeniata	Annelida	Polychaeta	Kinbergonuphis taeniata	0	0	PNF	-2.578619425	33
Lumbrineris_japonica	Annelida	Polychaeta	Lumbrineris japonica	0	0	PNF	-8.782311745	43
Manayunkia_aestuarina	Annelida	Polychaeta	Manayunkia aestuarina	0	0	PNF	-10.85093877	50
Manayunkia_caspica	Annelida	Polychaeta	Manayunkia caspica	0	0	PNF	-10.4423972	45
Manayunkia_mizu	Annelida	Polychaeta	Manayunkia mizu	0	0	PNF	-11.93299216	5
Mooreonuphis_jonesi	Annelida	Polychaeta	Mooreonuphis jonesi	0	0	PNF	-4.531298449	32
Myrianida_prolifera	Annelida	Polychaeta	Myrianida prolifera	0	0	PNF	-8.093312038	51
Myxicola_sulcata	Annelida	Polychaeta	Myxicola sulcata	0	0	PNF	-5.364365507	74
Neanthes_acuminata	Annelida	Polychaeta	Neanthes acuminata	0	0	PNF	-4.927705435	33
Nereis_falcaria	Annelida	Polychaeta	Nereis falcaria	0	0	PNF	-3.704278127	41
Onuphis_iridescens	Annelida	Polychaeta	Onuphis iridescens	0	0	PNF	-4.872464182	49
Ophryotrocha_cosmetandra	Annelida	Polychaeta	Ophryotrocha cosmetandra	0	0	PNF	-9.218969496	70
Ophryotrocha_labronica	Annelida	Polychaeta	Ophryotrocha labronica	0	0	PNF	-9.753398252	41
Ophryotrocha_notoglandulata	Annelida	Polychaeta	Ophryotrocha notoglandulata	0	0	PNF	-8.093312038	35
Paradialychone_ecaudata	Annelida	Polychaeta	Paradialychone ecaudata	0	0	PNF	-4.558514584	43
Paralvinella_grasslei	Annelida	Polychaeta	Paralvinella grasslei	0	0	PNF	-3.476010231	12
Paralvinella_palmiformis	Annelida	Polychaeta	Paralvinella palmiformis	0	0	PNF	-2.578619425	48
Paralvinella_pandorae	Annelida	Polychaeta	Paralvinella pandorae	0	0	PNF	-2.044190621	45
Parapionosyllis_gestans	Annelida	Polychaeta	Parapionosyllis gestans	0	0	PNF	-9.218969496	45
Paraprotis_dendrova	Annelida	Polychaeta	Paraprotis dendrova	0	0	PNF	-7.811221103	27
Polydora_carinhosa	Annelida	Polychaeta	Polydora carinhosa	0	0	PNF	-4.238706924	25
Polydora_cornuta	Annelida	Polychaeta	Polydora cornuta	0	0	PNF	-4.773135686	25
Polydora_curiosa	Annelida	Polychaeta	Polydora curiosa	0	0	PNF	-7.330614288	46
Polydora_ecuadoriana	Annelida	Polychaeta	Polydora ecuadoriana	0	0	PNF	-4.238706924	25
Polydora_hoplura	Annelida	Polychaeta	Polydora hoplura	0	0	PNF	-4.238706924	29
Polydora_neocaeca	Annelida	Polychaeta	Polydora neocaeca	0	0	PNF	-5.670526631	41
Polydora_nuchalis	Annelida	Polychaeta	Polydora nuchalis	0	0	PNF	-6.218602064	34
Polydora_rickettsi	Annelida	Polychaeta	Polydora rickettsi	0	0	PNF	-8.782311745	39
Polydora_spongicola	Annelida	Polychaeta	Polydora spongicola	0	0	PNF	-9.218969496	42
Potamilla_neglecta	Annelida	Polychaeta	Potamilla neglecta	0	0	PNF	-2.578619425	56.5
Potamilla_torelli	Annelida	Polychaeta	Potamilla torelli	0	0	PNF	-4.927705435	45
Proceraea_fasciata	Annelida	Polychaeta	Proceraea fasciata	0	0	PNF	-6.930519427	18
Pseudopolydora_kempi	Annelida	Polychaeta	Pseudopolydora kempi	0	0	PNF	-6.930519427	38
Pseudopolydora_rosebelae	Annelida	Polychaeta	Pseudopolydora rosebelae	0	0	PNF	-6.072601286	23
Pygospio_elegans	Annelida	Polychaeta	Pygospio elegans	0	0	PNF	-6.587792868	58
Raphidrilus_nemasoma	Annelida	Polychaeta	Raphidrilus nemasoma	0	0	PNF	-10.4423972	49
Rhodopsis_pusilla	Annelida	Polychaeta	Rhodopsis pusilla	0	0	PNF	-11.2966293	27
Riftia_pachyptila	Annelida	Polychaeta	Riftia pachyptila	0	0	PNF	2.717450326	20
Salmacina_dysteri	Annelida	Polychaeta	Salmacina dysteri	0	0	PNF	-10.879056	27
Simplisetia_limnetica	Annelida	Polychaeta	Simplisetia limnetica	0	0	PNF	-3.903977061	33
Sphaerosyllis_bulbosa	Annelida	Polychaeta	Sphaerosyllis bulbosa	0	0	PNF	-8.990698946	45
Sphaerosyllis_hystrix	Annelida	Polychaeta	Sphaerosyllis hystrix	0	0	PNF	-9.487412265	58
Tomopteris_carpenteri	Annelida	Polychaeta	Tomopteris carpenteri	0	0	PNF	-0.650063536	61.33333333
Tomopteris_helgolandica	Annelida	Polychaeta	Tomopteris helgolandica	0	0	PNF	-3.226329283	54.5
Tomopteris_nisseni	Annelida	Polychaeta	Tomopteris nisseni	0	0	PNF	2.415826983	34
Tomopteris_pacifica	Annelida	Polychaeta	Tomopteris pacifica	0	0	PNF	-3.071331785	34
Trilobodrilus_axi	Annelida	Polychaeta	Trilobodrilus axi	0	0	PNF	-13.32591266	55
Trilobodrilus_heideri	Annelida	Polychaeta	Trilobodrilus heideri	0	0	PNF	-11.8027191	55
Trochochaeta_carica	Annelida	Polychaeta	Trochochaeta carica	0	0	PNF	-3.802046808	69
Tubificoides_benedii	Annelida	Polychaeta	Tubificoides benedii	0	0	PNF	-6.635830706	56
Anobothrus_gracilis	Annelida	Polychaeta	Anobothrus gracilis	0	1	A	-3.120544327	77
Perinereis_nuntia	Annelida	Polychaeta	Perinereis nuntia	0	1	A	-0.35675703	46
Pholoe_anoculata	Annelida	Polychaeta	Pholoe anoculata	0	1	A	-11.41348745	35
Scalibregma_inflatum	Annelida	Polychaeta	Scalibregma inflatum	0	1	A	-4.208954993	35
Amaeana_occidentalis	Annelida	Polychaeta	Amara occidentalis	0	1	PF	-2.044190621	38
Arctonoe_fragilis	Annelida	Polychaeta	Arctonoe fragilis	0	1	PF	-3.113048238	49
Arctonoe_pulchra	Annelida	Polychaeta	Arctonoe pulchra	0	1	PF	-3.752663615	49
Arctonoe_vittata	Annelida	Polychaeta	Arctonoe vittata	0	1	PF	-4.558514584	45.5
Armandia_brevis	Annelida	Polychaeta	Armandia brevis	0	1	PF	-6.433223169	49
Aurospio_dibranchiata	Annelida	Polychaeta	Aurospio dibranchiata	0	1	PF	-8.063560335	35
Bylgides_sarsi	Annelida	Polychaeta	Bylgides sarsi	0	1	PF	-3.113048238	69
Chaetopterus_variopedatus	Annelida	Polychaeta	Chaetopterus variopedatus	0	1	PF	1.382814902	31.5
Chaetozone_setosa	Annelida	Polychaeta	Chaetozone setosa	0	1	PF	-5.878751051	62.5
Chrysopetalum_debile	Annelida	Polychaeta	Chrysopetalum debile	0	1	PF	-8.68454141	38
Cirriformia_tentaculata	Annelida	Polychaeta	Cirriformia tentaculata	0	1	PF	-0.384103121	51
Ditrupa_arietina	Annelida	Polychaeta	Ditrupa arietina	0	1	PF	-6.151132955	42
Eteone_flava	Annelida	Polychaeta	Eteone flava	0	1	PF	-4.927705435	69
Eteone_longa	Annelida	Polychaeta	Eteone longa	0	1	PF	-4.927705435	55
Eulalia_microphylla	Annelida	Polychaeta	Eulalia microphylla	0	1	PF	0.020813005	46
Eurythoe_complanata	Annelida	Polychaeta	Eurythoe complanata	0	1	PF	1.049861918	24
Ficopomatus_miamiensis	Annelida	Polychaeta	Ficopomatus miamiensis	0	1	PF	-7.330614288	13
Galeolaria_caespitosa	Annelida	Polychaeta	Galeolaria caespitosa	0	1	PF	-4.924404985	30.5
Galeolaria_gemineoa	Annelida	Polychaeta	Galeolaria gemineoa	0	1	PF	-4.47277365	28
Gattyana_cirrhosa	Annelida	Polychaeta	Gattyana cirrhosa	0	1	PF	-6.587792868	69
Glycera_americana	Annelida	Polychaeta	Glycera americana	0	1	PF	0.899598298	51
Glycera_dibranchiata	Annelida	Polychaeta	Glycera dibranchiata	0	1	PF	1.098612289	42
Glycera_tridactyla	Annelida	Polychaeta	Glycera tridactyla	0	1	PF	-2.578619425	45
Gyptis_rosea	Annelida	Polychaeta	Gyptis rosea	0	1	PF	-8.782311745	59
Halosydna_brevisetosa	Annelida	Polychaeta	Halosydna brevisetosa	0	1	PF	-2.898427103	38
Harmothoe_extenuata	Annelida	Polychaeta	Harmothoe extenuata	0	1	PF	-2.898427103	45
Harmothoe_impar	Annelida	Polychaeta	Harmothoe impar	0	1	PF	-3.704278127	56
Hydroides_dianthus	Annelida	Polychaeta	Hydroides dianthus	0	1	PF	-5.364365507	42
Hydroides_dirampha	Annelida	Polychaeta	Hydroides dirampha	0	1	PF	-7.558881824	28
Hydroides_ezoensis	Annelida	Polychaeta	Hydroides ezoensis	0	1	PF	-5.364365507	35
Hydroides_fusicola	Annelida	Polychaeta	Hydroides fusicola	0	1	PF	-5.364365507	33
Hydroides_norvegicus	Annelida	Polychaeta	Hydroides norvegicus	0	1	PF	-4.524542449	34
Laeonereis_culveri	Annelida	Polychaeta	Laeonereis culveri	0	1	PF	-3.18908637	41
Lagis_koreni	Annelida	Polychaeta	Lagis koreni	0	1	PF	-3.704278127	53
Laonice_branchiata	Annelida	Polychaeta	Laonice branchiata	0	1	PF	-2.296529048	25
Laonice_brevicornis	Annelida	Polychaeta	Laonice brevicornis	0	1	PF	-3.852469687	25
Lepidonotus_squamatus	Annelida	Polychaeta	Lepidonotus squamatus	0	1	PF	0.072630229	66
Loimia_medusa	Annelida	Polychaeta	Loimia medusa	0	1	PF	0.150325685	39
Magelona_sacculata	Annelida	Polychaeta	Magelona sacculata	0	1	PF	-5.364365507	38
Marphysa_sanguinea	Annelida	Polychaeta	Marphysa sanguinea	0	1	PF	-4.238706924	45
Neanthes_nubila	Annelida	Polychaeta	Neanthes nubila	0	1	PF	0.586985814	45
Nephtys_caecoides	Annelida	Polychaeta	Nephtys caecoides	0	1	PF	0.37162452	38
Nephtys_hombergii	Annelida	Polychaeta	Nephtys hombergii	0	1	PF	-1.073101683	69
Nephtys_incisa	Annelida	Polychaeta	Nephtys incisa	0	1	PF	-1.073101683	45
Nereimyra_punctata	Annelida	Polychaeta	Nereimyra punctata	0	1	PF	-5.898794577	59
Notaulax_nudicollis	Annelida	Polychaeta	Notaulax nudicollis	0	1	PF	-6.232327158	17
Ophiodromus_flexuosus	Annelida	Polychaeta	Ophiodromus flexuosus	0	1	PF	-3.587425676	59
Owenia_fusiformis	Annelida	Polychaeta	Owenia fusiformis	0	1	PF	-7.397145622	49
Pectinaria_californiensis	Annelida	Polychaeta	Pectinaria californiensis	0	1	PF	-3.075112659	48
Pectinaria_granulata	Annelida	Polychaeta	Pectinaria granulata	0	1	PF	-3.688879454	69
Pholoe_inornata	Annelida	Polychaeta	Pholoe inornata	0	1	PF	-8.093312038	45
Pholoe_minuta	Annelida	Polychaeta	Pholoe minuta	0	1	PF	-8.413117	53.5
Phragmatopoma_californica	Annelida	Polychaeta	Phragmatopoma californica	0	1	PF	-2.733189179	51
Phragmatopoma_caudata	Annelida	Polychaeta	Phragmatopoma caudata	0	1	PF	-6.288027	26
Pomatoceros_triqueter	Annelida	Polychaeta	Pomatoceros triqueter	0	1	PF	-12.63691402	54
Pomatoleios_kraussii	Annelida	Polychaeta	Pomatoleios kraussii	0	1	PF	-5.364365507	29
Prionospio_cirrifera	Annelida	Polychaeta	Prionospio cirrifera	0	1	PF	-8.03259656	36.5
Prionospio_fallax	Annelida	Polychaeta	Prionospio fallax	0	1	PF	-6.433223169	58
Prionospio_malmgreni	Annelida	Polychaeta	Prionospio malmgreni	0	1	PF	-4.558514584	69
Prionospio_patagonica	Annelida	Polychaeta	Prionospio patagonica	0	1	PF	-5.670526631	39
Prionospio_pygmaeus	Annelida	Polychaeta	Prionospio pygmaeus	0	1	PF	-6.930519427	38
Sabellaria_alveolata	Annelida	Polychaeta	Sabellaria alveolata	0	1	PF	-4.238706924	50
Sabellaria_floridensis	Annelida	Polychaeta	Sabellaria floridensis	0	1	PF	-6.509261078	30
Sabellaria_spinulosa	Annelida	Polychaeta	Sabellaria spinulosa	0	1	PF	-7.558881824	50
Scolelepis_squamata	Annelida	Polychaeta	Scolelepis squamata	0	1	PF	-2.578619425	51
Serpula_columbiana	Annelida	Polychaeta	Serpula columbiana	0	1	PF	-3.267617981	49
Serpula_vermicularis	Annelida	Polychaeta	Serpula vermicularis	0	1	PF	0.161268148	49
Sirsoe_methanicola	Annelida	Polychaeta	Sirsoe methanicola	0	1	PF	-6.288027	28
Spiophanes_bombyx	Annelida	Polychaeta	Spiophanes bombyx	0	1	PF	-6.151132955	58
Spirobranchus_corniculatus	Annelida	Polychaeta	Spirobranchus corniculatus	0	1	PF	-2.898427103	14
Spirobranchus_giganteus	Annelida	Polychaeta	Spirobranchus giganteus	0	1	PF	-2.296529048	18
Trochochaeta_multisetosa	Annelida	Polychaeta	Trochochaeta multisetosa	0	1	PF	-2.296529048	58
Typosyllis_pulchra	Annelida	Polychaeta	Typosyllis pulchra	0	1	PF	-5.898794577	49
Urechis_caupo	Annelida	Polychaeta	Urechis caupo	0	1	PF	4.151044277	56
Abarenicola_assimilis	Annelida	Polychaeta	Abarenicola assimilis	0	1	PNF	0.135739656	46
Acromegalomma_vesiculosum	Annelida	Polychaeta	Acromegalomma vesiculosum	0	1	PNF	-7.122221587	50
Alitta_succinea	Annelida	Polychaeta	Alitta succinea	0	1	PNF	-2.082916332	46
Alitta_virens	Annelida	Polychaeta	Alitta virens	0	1	PNF	1.982023204	57.4
Alvinella_pompejana	Annelida	Polychaeta	Alvinella pompejana	0	1	PNF	-2.167038056	13
Amblyosyllis_speciosa	Annelida	Polychaeta	Amblyosyllis speciosa	0	1	PNF	-9.316738092	49
Amphisamytha_galapagensis	Annelida	Polychaeta	Amphisamytha galapagensis	0	1	PNF	-9.218969496	48
Amphisamytha_lutzi	Annelida	Polychaeta	Amphisamytha lutzi	0	1	PNF	-7.558881824	15
Aphelochaeta_marioni	Annelida	Polychaeta	Aphelochaeta marioni	0	1	PNF	-4.558514584	51
Aphrodita_aculeata	Annelida	Polychaeta	Aphrodita aculeata	0	1	PNF	2.937429971	53
Arenicola_brasiliensis	Annelida	Polychaeta	Arenicola brasiliensis	0	1	PNF	-1.837795037	50
Arenicola_marina	Annelida	Polychaeta	Arenicola marina	0	1	PNF	1.395843142	52.5
Arenicolides_branchialis	Annelida	Polychaeta	Arenicolides branchialis	0	1	PNF	-4.927705435	50
Axiothella_rubrocincta	Annelida	Polychaeta	Axiothella rubrocincta	0	1	PNF	-3.267617981	49
Bonellia_viridis	Annelida	Polychaeta	Bonellia viridis	0	1	PNF	2.217664581	42
Capitella_teleta	Annelida	Polychaeta	Capitella teleta	0	1	PNF	-5.990871323	40
Chone_duneri	Annelida	Polychaeta	Chone duneri	0	1	PNF	-6.433223169	32
Cirriformia_luxuriosa	Annelida	Polychaeta	Cirriformia luxuriosa	0	1	PNF	-3.476010231	33
Cirriformia_moorei	Annelida	Polychaeta	Cirriformia moorei	0	1	PNF	-1.081755172	38
Clymenella_torquata	Annelida	Polychaeta	Clymenella torquata	0	1	PNF	-2.292668337	46
Cossura_coasta	Annelida	Polychaeta	Cossura coasta	0	1	PNF	-8.953321136	35
Cossura_longocirrata	Annelida	Polychaeta	Cossura longocirrata	0	1	PNF	-8.782311745	35
Euchone_analis	Annelida	Polychaeta	Euchone analis	0	1	PNF	-9.218969496	69
Euchone_pallida	Annelida	Polychaeta	Euchone pallida	0	1	PNF	-3.704278127	74
Eudistylia_vancouveri	Annelida	Polychaeta	Eudistylia vancouveri	0	1	PNF	-0.15583524	49
Eunice_kobiensis	Annelida	Polychaeta	Eunice kobiensis	0	1	PNF	-2.044190621	49
Eupolymnia_heterobranchia	Annelida	Polychaeta	Eupolymnia heterobranchia	0	1	PNF	0.566728933	43.5
Eupolymnia_nebulosa	Annelida	Polychaeta	Eupolymnia nebulosa	0	1	PNF	1.108823538	43
Flabelligera_pennigera	Annelida	Polychaeta	Flabelligera pennigera	0	1	PNF	-2.044190621	49
Hediste_diversicolor	Annelida	Polychaeta	Hediste diversicolor	0	1	PNF	-0.78658666	51.28571429
Hediste_japonica	Annelida	Polychaeta	Hediste japonica	0	1	PNF	-1.355235256	38
Hyalinoecia_tubicola	Annelida	Polychaeta	Hyalinoecia tubicola	0	1	PNF	-1.087672349	50
Lanice_conchilega	Annelida	Polychaeta	Lanice conchilega	0	1	PNF	-0.400575704	49
Leiochone_leiopygos	Annelida	Polychaeta	Leiochone leiopygos	0	1	PNF	-2.044190621	45
Leitoscoloplos_kerguelensis	Annelida	Polychaeta	Leitoscoloplos kerguelensis	0	1	PNF	-6.753031049	43
Leitoscoloplos_pugettensis	Annelida	Polychaeta	Leitoscoloplos pugettensis	0	1	PNF	-1.073101683	38
Leodice_valens	Annelida	Polychaeta	Leodice valens	0	1	PNF	-2.044190621	49
Malacoceros_fuliginosus	Annelida	Polychaeta	Malacoceros fuliginosus	0	1	PNF	-3.267617981	50
Marenzelleria_viridis	Annelida	Polychaeta	Marenzelleria viridis	0	1	PNF	-1.238339612	45
Marphysa_borradailei	Annelida	Polychaeta	Marphysa borradailei	0	1	PNF	-4.927705435	7
Megalomma_vesiculosum	Annelida	Polychaeta	Megalomma vesiculosum	0	1	PNF	-1.238339612	50
Melinna_cristata	Annelida	Polychaeta	Melinna cristata	0	1	PNF	-7.558881824	55
Melinna_palmata	Annelida	Polychaeta	Melinna palmata	0	1	PNF	-3.704278127	52
Methanoaricia_dendrobranchiata	Annelida	Polychaeta	Methanoaricia dendrobranchiata	0	1	PNF	0.142917807	23
Myxicola_infundibulum	Annelida	Polychaeta	Myxicola infundibulum	0	1	PNF	0.073243084	44
Naineris_laevigata	Annelida	Polychaeta	Naineris laevigata	0	1	PNF	0.378336441	40
Neoamphitrite_robusta	Annelida	Polychaeta	Neoamphitrite robusta	0	1	PNF	1.226174419	43.5
Nereis_pelagica	Annelida	Polychaeta	Nereis pelagica	0	1	PNF	-3.92525661	52.5
Nereis_procera	Annelida	Polychaeta	Nereis procera	0	1	PNF	-2.044190621	49
Nereis_vexillosa	Annelida	Polychaeta	Nereis vexillosa	0	1	PNF	-2.898427103	49
Nicolea_zostericola	Annelida	Polychaeta	Nicolea zostericola	0	1	PNF	-7.024453154	42
Nicon_aestuariensis	Annelida	Polychaeta	Nicon aestuariensis	0	1	PNF	-1.815922738	43
Notomastus_latericeus	Annelida	Polychaeta	Notomastus latericeus	0	1	PNF	-4.206394066	50
Onuphis_elegans	Annelida	Polychaeta	Onuphis elegans	0	1	PNF	-2.296529048	38
Ophelia_bicornis	Annelida	Polychaeta	Ophelia bicornis	0	1	PNF	-1.353133091	45.5
Ophelia_limacina	Annelida	Polychaeta	Ophelia limacina	0	1	PNF	-3.688879454	69
Parasabella_polarsterni	Annelida	Polychaeta	Parasabella polarsterni	0	1	PNF	-4.927705435	74
Sphaerodorum_gracilis	Annelida	Polychaeta	Paromius gracilis	0	1	PNF	-4.558514584	55
Perinereis_brevicirris	Annelida	Polychaeta	Perinereis brevicirris	0	1	PNF	-4.927705435	36
Perkinsiana_rubra	Annelida	Polychaeta	Perkinsiana rubra	0	1	PNF	-2.578619425	52
Platynereis_bicanaliculata	Annelida	Polychaeta	Platynereis bicanaliculata	0	1	PNF	-5.781941982	49
Poeobius_meseres	Annelida	Polychaeta	Poeobius meseres	0	1	PNF	-0.857558127	34
Protula_tubularia	Annelida	Polychaeta	Protula tubularia	0	1	PNF	-3.704278127	9
Pseudopotamilla_myriops	Annelida	Polychaeta	Pseudopotamilla myriops	0	1	PNF	-3.03935011	43
Pseudopotamilla_occelata	Annelida	Polychaeta	Pseudopotamilla occelata	0	1	PNF	-3.95661653	43
Pseudopotamilla_reniformis	Annelida	Polychaeta	Pseudopotamilla reniformis	0	1	PNF	-3.448131282	56.5
Sabella_pavonina	Annelida	Polychaeta	Sabella pavonina	0	1	PNF	0.334647378	51
Schistomeringos_rudolphi	Annelida	Polychaeta	Schistomeringos rudolphi	0	1	PNF	-3.704278127	38
Schizobranchia_insignis	Annelida	Polychaeta	Schizobranchia insignis	0	1	PNF	-0.918531926	49
Scoloplos_acmeceps	Annelida	Polychaeta	Scoloplos acmeceps	0	1	PNF	-1.709460765	38
Scoloplos_armiger	Annelida	Polychaeta	Scoloplos armiger	0	1	PNF	-1.607530488	69
Sternaspis_fossor	Annelida	Polychaeta	Sternaspis fossor	0	1	PNF	-7.631831881	49
Syllidia_armata	Annelida	Polychaeta	Syllidia armata	0	1	PNF	-7.811221103	55
Thoracophelia_mucronata	Annelida	Polychaeta	Thoracophelia mucronata	0	1	PNF	-2.373256397	43
Trichobranchus_glacialis	Annelida	Polychaeta	Trichobranchus glacialis	0	1	PNF	-4.927705435	55
Tubifex_tubifex	Annelida	Polychaeta	Tubifex tubifex	0	1	PNF	-3.398322219	56
Microphthalmus_carolinensis	Annelida	Polychaeta	Microphthalmus carolinensis	1	0	A	-11.97804026	34
Microphthalmus_listensis	Annelida	Polychaeta	Microphthalmus listensis	1	0	A	-11.7747059	55
Microphthalmus_nahantensis	Annelida	Polychaeta	Microphthalmus nahantensis	1	0	A	-10.79435423	41
Platynereis_massiliensis	Annelida	Polychaeta	Platynereis massiliensis	1	0	A	-4.268697949	42
Simplaria_potswaldi	Annelida	Polychaeta	Simplaria potswaldi	1	0	A	-10.4423972	49
Echiurus_echiurus	Annelida	Polychaeta	Echiurus echiurus	1	0	PF	-3.169849308	29
Myzostoma_cirriferum	Annelida	Polychaeta	Myzostoma cirriferum	1	0	PF	-13.92780953	48
Salvatoria_clavata	Annelida	Polychaeta	Salvatoria clavata	1	0	PF	-10.52359247	41
Syllis_variegata	Annelida	Polychaeta	Syllis variegata	1	0	PF	-10.879056	45
Amphiglena_lindae	Annelida	Polychaeta	Amphiglena lindae	1	0	PNF	-5.856933654	17
Amphiglena_mediterranea	Annelida	Polychaeta	Amphiglena mediterranea	1	0	PNF	-7.735577363	41
Amphiglena_nathae	Annelida	Polychaeta	Amphiglena nathae	1	0	PNF	-10.69473721	9
Amphiglena_terebro	Annelida	Polychaeta	Amphiglena terebro	1	0	PNF	-10.4423972	33.5
Branchinotogluma_segonzaci	Annelida	Polychaeta	Branchinotogluma segonzaci	1	0	PNF	-8.782311745	37
Bushiella_abnormis	Annelida	Polychaeta	Bushiella abnormis	1	0	PNF	-7.678864001	48
Bushiella_granulata	Annelida	Polychaeta	Bushiella granulata	1	0	PNF	-10.4423972	60
Circeis_armoricana	Annelida	Polychaeta	Circeis armoricana	1	0	PNF	-10.07320646	48
Circeis_spirillum	Annelida	Polychaeta	Circeis spirillum	1	0	PNF	-10.4423972	52
Dipolydora_armata	Annelida	Polychaeta	Dipolydora armata	1	0	PNF	-8.782311745	23
Dipolydora_commensalis	Annelida	Polychaeta	Dipolydora commensalis	1	0	PNF	-6.587792868	42
Exogone_breviantennata	Annelida	Polychaeta	Exogone breviantennata	1	0	PNF	-4.491045389	0
Janua_pagenstecheri	Annelida	Polychaeta	Janua pagenstecheri	1	0	PNF	-11.41348745	55
Micromaldane_androgyne	Annelida	Polychaeta	Micromaldane androgyne	1	0	PNF	-8.990698946	23
Neodexiospira_foraminosa	Annelida	Polychaeta	Neodexiospira foraminosa	1	0	PNF	-7.811221103	27
Neodexiospira_nipponica	Annelida	Polychaeta	Neodexiospira nipponica	1	0	PNF	-10.60763501	43
Ophryotrocha_baccii	Annelida	Polychaeta	Ophryotrocha baccii	1	0	PNF	-7.122221587	62
Ophryotrocha_diadema	Annelida	Polychaeta	Ophryotrocha diadema	1	0	PNF	-9.471307812	33
Ophryotrocha_gracilis	Annelida	Polychaeta	Ophryotrocha gracilis	1	0	PNF	-9.218969496	54
Ophryotrocha_hartmanni	Annelida	Polychaeta	Ophryotrocha hartmanni	1	0	PNF	-9.471307812	37
Paradexiospira_vitrea	Annelida	Polychaeta	Paradexiospira vitrea	1	0	PNF	-10.97505293	48.33333333
Parasabella_media	Annelida	Polychaeta	Parasabella media	1	0	PNF	-6.587792868	48.5
Perkinsiana_antarctica	Annelida	Polychaeta	Perkinsiana antarctica	1	0	PNF	-3.912023005	52
Pileolaria_berkeleyana	Annelida	Polychaeta	Pileolaria berkeleyana	1	0	PNF	-1.609437912	48
Protolaeospira_eximia	Annelida	Polychaeta	Protolaeospira eximia	1	0	PNF	-10.58210875	48
Rhynchospio_nhatrangi	Annelida	Polychaeta	Rhynchospio nhatrangi	1	0	PNF	-8.093312038	12
Spio_filicornis	Annelida	Polychaeta	Spio filicornis	1	0	PNF	-7.558881824	43
Spirorbis_morchi	Annelida	Polychaeta	Spirorbis morchi	1	0	PNF	-10.4423972	49
Spirorbis_spirorbis	Annelida	Polychaeta	Spirorbis spirorbis	1	0	PNF	-9.602438961	53.5
Crucigera_zygophora	Annelida	Polychaeta	Crucigera zygophora	1	1	PF	-2.044190621	49
Ficopomatus_enigmaticus	Annelida	Polychaeta	Ficopomatus enigmaticus	1	1	PF	-4.010439023	51
Hydroides_elegans	Annelida	Polychaeta	Hydroides elegans	1	1	PF	-2.923757774	30.66666667
Macellicephala_violacea	Annelida	Polychaeta	Macellicephala violacea	1	1	PF	1.791759469	36
Ophryotrocha_puerilis	Annelida	Polychaeta	Ophryotrocha puerilis	1	1	PF	-7.122221587	35
Spirobranchus_polycerus	Annelida	Polychaeta	Spirobranchus polycerus	1	1	PF	-4.238706924	13
Aracia_riwo	Annelida	Polychaeta	Aracia riwo	1	1	PNF	-9.647977494	5
Branchiomma_bairdi	Annelida	Polychaeta	Branchiomma bairdi	1	1	PNF	-5.898794577	23
Branchiomma_luctuosum	Annelida	Polychaeta	Branchiomma luctuosum	1	1	PNF	-4.773135686	41
Laonome_albicingillum	Annelida	Polychaeta	Laonome albicingillum	1	1	PNF	-3.390465416	25
Ophryotrocha_maculata	Annelida	Polychaeta	Ophryotrocha maculata	1	1	PNF	-9.753398252	58
Oxydromus_pugettensis	Annelida	Polychaeta	Oxydromus pugettensis	1	1	PNF	-4.238706924	42.5
Parasabella_microphthalma	Annelida	Polychaeta	Parasabella microphthalma	1	1	PNF	-3.610344504	49
Sabella_spallanzanii	Annelida	Polychaeta	Sabella spallanzanii	1	1	PNF	0.956176692	40
Sabellastarte_spectabilis	Annelida	Polychaeta	Sabellastarte spectabilis	1	1	PNF	-7.681728641	21
Sphaerosyllis_hermaphrodita	Annelida	Polychaeta	Sphaerosyllis hermaphrodita	1	1	PNF	-4.558514584	8
Spirorbis_tridentatus	Annelida	Polychaeta	Spirorbis tridentatus	1	1	PNF	-10.07320646	52
