# Supplementary material for: Macroevolutionary patterns in marine hermaphroditism
Source: Evolution. 2022 Oct 13;76(12):3014–25. doi: 10.1111/evo.14639 (PMC10091813; doi:10.1111/evo.14639)
Supplement: Supplementary file 2 [file EVO-76-3014-s003.zip › macro_herm_R_v1/herm_csv_files_for_R_analyses/dfa_herm_dist.csv]

CLASS	PHYLUM	repro	fert	dev	Species2	n_lat	max	min	lat_diff	n_fert	n_dev	n_repro	hem_count	lat_raw_c	lat_round_c	raw_mass_c	ln_mass_c	max_mass_raw	min_mass_raw	mass_diff_raw	ln_mass	lat	fertf	dev_plank	herm_type	matched.Species
Polychaeta	Annelida	0	0	A	Amphicorina_bicoloris	1	34	34	0	1	1	1	1	33.58	34	1.24147e-05	-11.2966293036135	1.24147e-05	1.24147e-05	0	-11.2966293036135	34	0	Aplanktonic	gon	Amphicorina_bicoloris
Polychaeta	Annelida	0	0	A	Amphicorina_mobilis	1	34	34	0	1	1	1	1	33.58	34	2.63849e-06	-12.8453037741401	2.63849e-06	2.63849e-06	0	-12.8453037741401	34	0	Aplanktonic	gon	Amphicorina_mobilis
Polychaeta	Annelida	0	0	A	Amphicteis_gunneri	1	49	49	0	1	1	1	1	49.396675	49	0.003627921	-5.61909552204902	0.003627921	0.003627921	0	-5.61909552204902	49	0	Aplanktonic	gon	Amphicteis_gunneri
Polychaeta	Annelida	0	0	A	Augeneriella_hummelincki	1	23	23	0	1	1	1	1	23.441873	23	1.88489e-05	-10.8790560012107	1.88489e-05	1.88489e-05	0	-10.8790560012107	23	0	Aplanktonic	gon	Augeneriella_hummelincki
Polychaeta	Annelida	0	0	A	Dinophilus_vorticoides	1	62	62	0	1	1	1	1	62	62	9.88274e-07	-13.8273058497116	9.88274e-07	9.88274e-07	0	-13.8273058497116	62	0	Aplanktonic	gon	Dinophilus_vorticoides
Polychaeta	Annelida	0	0	A	Echinofabricia_alata	1	23	23	0	1	1	1	1	23.441873	23	1.88489e-05	-10.8790560012107	1.88489e-05	1.88489e-05	0	-10.8790560012107	23	0	Aplanktonic	gon	Echinofabricia_alata
Polychaeta	Annelida	0	0	A	Fabriciola_liguronis	1	44	44	0	1	1	1	1	43.935329	44	8.13246e-06	-11.7196470971477	8.13246e-06	8.13246e-06	0	-11.7196470971477	44	0	Aplanktonic	gon	Fabriciola_liguronis
Polychaeta	Annelida	0	0	A	Fabriciola_parvus	1	17	17	0	1	1	1	1	16.830237	17	2.52505e-06	-12.8892496934528	2.52505e-06	2.52505e-06	0	-12.8892496934528	17	0	Aplanktonic	gon	Fabriciola_parvus
Polychaeta	Annelida	0	0	A	Hesionides_arenaria	1	9	9	0	1	1	1	1	9.18	9	4.70106e-06	-12.2677225427619	4.70106e-06	4.70106e-06	0	-12.2677225427619	9	0	Aplanktonic	gon	Hesionides_arenaria
Polychaeta	Annelida	0	0	A	Lumbrineris_latreilli	1	43	43	0	1	1	1	1	43.053837	43	0.341946262	-1.0731016829205	0.341946262	0.341946262	0	-1.0731016829205	43	0	Aplanktonic	gon	Lumbrineris_latreilli
Polychaeta	Annelida	0	0	A	Margites_lineatus	1	54	54	0	1	1	1	1	53.78	54	0.000306	-8.09192545601189	0.000306	0.000306	0	-8.09192545601189	54	0	Aplanktonic	gon	Lumbricillus_lineatus
Polychaeta	Annelida	0	0	A	Micromaldane_nutricula	1	34	34	0	1	1	1	1	33.58	34	4.21951e-05	-10.0732064574081	4.21951e-05	4.21951e-05	0	-10.0732064574081	34	0	Aplanktonic	gon	Micromaldane_nutricula
Polychaeta	Annelida	0	0	A	Micromaldane_pamelae	1	34	34	0	1	1	1	1	33.58	34	0.000305576	-8.09331203778728	0.000305576	0.000305576	0	-8.09331203778728	34	0	Aplanktonic	gon	Micromaldane_pamelae
Polychaeta	Annelida	0	0	A	Pseudofabricia_aberrans	1	41	41	0	1	1	1	1	40.91	41	2.91692e-05	-10.4423971998978	2.91692e-05	2.91692e-05	0	-10.4423971998978	41	0	Aplanktonic	gon	Pseudofabricia_aberrans
Polychaeta	Annelida	0	0	A	Questa_caudicirra	1	35	35	0	1	1	1	1	34.96	35	0.000521458	-7.55888182367947	0.000521458	0.000521458	0	-7.55888182367947	35	0	Aplanktonic	gon	Questa_caudicirra
Polychaeta	Annelida	0	0	A	Questa_ersei	1	23	23	0	1	1	1	1	23.26	23	0.000521458	-7.55888182367947	0.000521458	0.000521458	0	-7.55888182367947	23	0	Aplanktonic	gon	Questa_ersei
Polychaeta	Annelida	0	0	A	Rhamphobrachium_bipes	1	37	37	0	1	1	1	1	37	37	1.871187941	0.62657349173949	1.871187941	1.871187941	0	0.62657349173949	37	0	Aplanktonic	gon	Rhamphobrachium_bipes
Polychaeta	Annelida	0	0	A	Rubifabriciola_flammula	1	17	17	0	1	1	1	1	16.802677	17	7.27503e-06	-11.8310626212039	7.27503e-06	7.27503e-06	0	-11.8310626212039	17	0	Aplanktonic	gon	Rubifabriciola_flammula
Polychaeta	Annelida	0	0	A	Spio_decoratus	1	43	43	0	1	1	1	1	43.25525	43	0.000655171	-7.33061428769924	0.000655171	0.000655171	0	-7.33061428769924	43	0	Aplanktonic	gon	Spio_decoratus
Polychaeta	Annelida	0	0	A	Thelepus_crispus	1	48	48	0	1	1	1	1	48	48	3.991957826	1.38428179376415	3.991957826	3.991957826	0	1.38428179376415	48	0	Aplanktonic	gon	Thelepus_crispus
Polychaeta	Annelida	0	0	PF	Alciopa_reynaudii	1	26	26	0	1	1	1	1	25.661333	26	0.038097067	-3.26761798144002	0.038097067	0.038097067	0	-3.26761798144002	26	0	Planktonic	gon	Alciopa_reynaudii
Polychaeta	Annelida	0	0	PF	Boccardia_proboscidea	1	33	33	0	1	1	1	1	32.866685	33	0.002742749	-5.89879457686432	0.002742749	0.002742749	0	-5.89879457686432	33	0	Planktonic	gon	Boccardia_proboscidea
Polychaeta	Annelida	0	0	PF	Boccardiella_hamata	1	41	41	0	1	1	1	1	41.34972	41	0.002742749	-5.89879457686432	0.002742749	0.002742749	0	-5.89879457686432	41	0	Planktonic	gon	Boccardiella_hamata
Polychaeta	Annelida	0	0	PF	Boccardiella_ligerica	1	49	49	0	1	1	1	1	49.33094	49	0.002742749	-5.89879457686432	0.002742749	0.002742749	0	-5.89879457686432	49	0	Planktonic	gon	Boccardiella_ligerica
Polychaeta	Annelida	0	0	PF	Cirratulus_cirratus	2	50	43	7	1	1	1	1	46.709944	46.5	0.065011625	-2.73318917892372	0.065011625	0.065011625	0	-2.73318917892372	46.5	0	Planktonic	gon	Cirratulus_cirratus
Polychaeta	Annelida	0	0	PF	Diopatra_cuprea	1	42	42	0	1	1	1	1	41.524773	42	0.002131066	-6.15113295497032	0.002131066	0.002131066	0	-6.15113295497032	42	0	Planktonic	gon	Diopatra_cuprea
Polychaeta	Annelida	0	0	PF	Dipolydora_caulleryi	1	69	69	0	1	1	1	1	69.162558	69	0.001377076	-6.58779286831132	0.001377076	0.001377076	0	-6.58779286831132	69	0	Planktonic	gon	Dipolydora_caulleryi
Polychaeta	Annelida	0	0	PF	Dipolydora_concharum	1	44	44	0	1	1	1	1	43.691708	44	0.289865107	-1.2383396124925	0.289865107	0.289865107	0	-1.2383396124925	44	0	Planktonic	gon	Dipolydora_concharum
Polychaeta	Annelida	0	0	PF	Dipolydora_quadrilobata	1	44	44	0	1	1	1	1	43.691708	44	0.001377076	-6.58779286831132	0.001377076	0.001377076	0	-6.58779286831132	44	0	Planktonic	gon	Dipolydora_quadrilobata
Polychaeta	Annelida	0	0	PF	Dipolydora_socialis	1	44	44	0	1	1	1	1	44.060029	44	0.030930571	-3.4760102314145	0.030930571	0.030930571	0	-3.4760102314145	44	0	Planktonic	gon	Dipolydora_socialis
Polychaeta	Annelida	0	0	PF	Harmothoe_imbricata	1	38	38	0	1	1	1	1	38.24627	38	0.1	-2.30258509299405	0.1	0.1	0	-2.30258509299405	38	0	Planktonic	gon	Harmothoe_imbricata
Polychaeta	Annelida	0	0	PF	Harmothoe_magellanica	1	74	74	0	1	1	1	1	74	74	0.005880593	-5.13609767181652	0.005880593	0.005880593	0	-5.13609767181652	74	0	Planktonic	gon	Harmothoe_magellanica
Polychaeta	Annelida	0	0	PF	Harmothoe_spinosa	1	74	74	0	1	1	1	1	74	74	0.007243104	-4.92770543518088	0.007243104	0.007243104	0	-4.92770543518088	74	0	Planktonic	gon	Harmothoe_spinosa
Polychaeta	Annelida	0	0	PF	Neosabellaria_cementarium	1	49	49	0	1	1	1	1	48.503128	49	0.034405176	-3.36954826080525	0.034405176	0.034405176	0	-3.36954826080525	49	0	Planktonic	gon	Neosabellaria_cementarium
Polychaeta	Annelida	0	0	PF	Phyllodoce_maculata	1	45	45	0	1	1	1	1	45.073521	45	0.12948495	-2.04419062081239	0.12948495	0.12948495	0	-2.04419062081239	45	0	Planktonic	gon	Phyllodoce_maculata
Polychaeta	Annelida	0	0	PF	Phyllodoce_williamsi	1	38	38	0	1	1	1	1	38.24627	38	0.06295486	-2.7653373173416	0.06295486	0.06295486	0	-2.7653373173416	38	0	Planktonic	gon	Phyllodoce_williamsi
Polychaeta	Annelida	0	0	PF	Platynereis_dumerilii	1	56	56	0	1	1	1	1	55.8	56	0.014	-4.26869794936688	0.014	0.014	0	-4.26869794936688	56	0	Planktonic	gon	Platynereis_dumerilii
Polychaeta	Annelida	0	0	PF	Platynereis_megalops	1	42	42	0	1	1	1	1	41.524773	42	0.12948495	-2.04419062081239	0.12948495	0.12948495	0	-2.04419062081239	42	0	Planktonic	gon	Platynereis_megalops
Polychaeta	Annelida	0	0	PF	Polydora_aggregata	1	44	44	0	1	1	1	1	43.691708	44	0.000221937	-8.41311700015002	0.000221937	0.000221937	0	-8.41311700015002	44	0	Planktonic	gon	Polydora_aggregata
Polychaeta	Annelida	0	0	PF	Polydora_ciliata	1	51	51	0	1	1	1	1	51.36	51	0.0002075	-8.48037921829352	0.0002075	0.0002075	0	-8.48037921829352	51	0	Planktonic	gon	Polydora_ciliata
Polychaeta	Annelida	0	0	PF	Polydora_giardi	2	38	38	0	1	1	1	1	38.250794	38	0.001858423	-6.28802700034704	0.001858423	0.001858423	0	-6.28802700034704	38	0	Planktonic	gon	Polydora_giardi
Polychaeta	Annelida	0	0	PF	Polydora_variegata	1	44	44	0	1	1	1	1	44	44	0.004680429	-5.36436550658705	0.004680429	0.004680429	0	-5.36436550658705	44	0	Planktonic	gon	Polydora_variegata
Polychaeta	Annelida	0	0	PF	Polydora_websteri	1	44	44	0	1	1	1	1	43.691708	44	0.001377076	-6.58779286831132	0.001377076	0.001377076	0	-6.58779286831132	44	0	Planktonic	gon	Polydora_websteri
Polychaeta	Annelida	0	0	PF	Pseudopolydora_paucibranchiata	1	38	38	0	1	1	1	1	38.24627	38	0.000806972	-7.1222215867027	0.000806972	0.000806972	0	-7.1222215867027	38	0	Planktonic	gon	Pseudopolydora_paucibranchiata
Polychaeta	Annelida	0	0	PF	Pygospio_californica	1	37	37	0	1	1	1	1	36.797739	37	0.002742749	-5.89879457686432	0.002742749	0.002742749	0	-5.89879457686432	37	0	Planktonic	gon	Pygospio_californica
Polychaeta	Annelida	0	0	PF	Spiochaetopterus_typicus	1	69	69	0	1	1	1	1	69.246814	69	0.030930571	-3.4760102314145	0.030930571	0.030930571	0	-3.4760102314145	69	0	Planktonic	gon	Spiochaetopterus_typicus
Polychaeta	Annelida	0	0	PF	Streblospio_benedicti	1	36	36	0	1	1	1	1	35.76	36	0.000655171	-7.33061428769924	0.000655171	0.000655171	0	-7.33061428769924	36	0	Planktonic	gon	Streblospio_benedicti
Polychaeta	Annelida	0	0	PNF	Abarenicola_claparedi	1	43	43	0	1	1	1	1	43.053837	43	2.96	1.08518926833597	2.96	2.96	0	1.08518926833597	43	0	Planktonic	gon	Abarenicola_claparedi
Polychaeta	Annelida	0	0	PNF	Abarenicola_pacifica	2	49	45	4	1	1	1	1	46.581318	47	3.99	1.38379123090177	3.99	3.99	0	1.38379123090177	47	0	Planktonic	gon	Abarenicola_pacifica
Polychaeta	Annelida	0	0	PNF	Arenicolides_ecaudata	1	50	50	0	1	1	1	1	50.356085	50	0.007243104	-4.92770543518088	0.007243104	0.007243104	0	-4.92770543518088	50	0	Planktonic	gon	Arenicolides_ecaudata
Polychaeta	Annelida	0	0	PNF	Boccardia_polybranchia	1	49	49	0	1	1	1	1	49	49	0.007243104	-4.92770543518088	0.007243104	0.007243104	0	-4.92770543518088	49	0	Planktonic	gon	Boccardia_polybranchia
Polychaeta	Annelida	0	0	PNF	Branchipolynoe_seepensis	1	37	37	0	1	1	1	1	37	37	0.1	-2.30258509299405	0.1	0.1	0	-2.30258509299405	37	0	Planktonic	gon	Branchipolynoe_seepensis
Polychaeta	Annelida	0	0	PNF	Brevibrachium_maculatum	1	37	37	0	1	1	1	1	37	37	0.019127723	-3.95661653031951	0.019127723	0.019127723	0	-3.95661653031951	37	0	Planktonic	gon	Brevibrachium_maculatum
Polychaeta	Annelida	0	0	PNF	Capitella_capitata	1	32	32	0	1	1	1	1	32.32	32	0.00288468	-5.84834130371819	0.00288468	0.00288468	0	-5.84834130371819	32	0	Planktonic	gon	Capitella_capitata
Polychaeta	Annelida	0	0	PNF	Chitinopoma_serrula	1	70	70	0	1	1	1	1	69.648491	70	0.002742749	-5.89879457686432	0.002742749	0.002742749	0	-5.89879457686432	70	0	Planktonic	gon	Chitinopoma_serrula
Polychaeta	Annelida	0	0	PNF	Dasybranchus_caducus	1	25	25	0	1	1	1	1	25	25	1.798559045	0.586985813750869	1.798559045	1.798559045	0	0.586985813750869	25	0	Planktonic	gon	Dasybranchus_caducus
Polychaeta	Annelida	0	0	PNF	Diopatra_marocensis	1	32	32	0	1	1	1	1	31.546942	32	0.010477611	-4.55851458409089	0.010477611	0.010477611	0	-4.55851458409089	32	0	Planktonic	gon	Diopatra_marocensis
Polychaeta	Annelida	0	0	PNF	Diopatra_neapolitana	1	35	35	0	1	1	1	1	34.770948	35	4	1.38629436111989	4	4	0	1.38629436111989	35	0	Planktonic	gon	Diopatra_neapolitana
Polychaeta	Annelida	0	0	PNF	Diopatra_ornata	1	33	33	0	1	1	1	1	33	33	0.002131066	-6.15113295497032	0.002131066	0.002131066	0	-6.15113295497032	33	0	Planktonic	gon	Diopatra_ornata
Polychaeta	Annelida	0	0	PNF	Dipolydora_melanopalpa	1	42	42	0	1	1	1	1	42	42	0.010477611	-4.55851458409089	0.010477611	0.010477611	0	-4.55851458409089	42	0	Planktonic	gon	Dipolydora_melanopalpa
Polychaeta	Annelida	0	0	PNF	Exogone_naidina	2	43	41	2	1	1	1	1	42.095	42	3.625e-05	-10.2250711766636	3.625e-05	3.625e-05	0	-10.2250711766636	42	0	Planktonic	gon	Exogone_naidina
Polychaeta	Annelida	0	0	PNF	Fabricia_stellaris	2	56	44	12	1	1	1	1	49.825673	50	1.23077e-05	-11.3052854751922	1.23077e-05	1.23077e-05	0	-11.3052854751922	50	0	Planktonic	gon	Fabricia_stellaris
Polychaeta	Annelida	0	0	PNF	Fabricinuda_trilobata	1	27	27	0	1	1	1	1	27	27	3.93651e-05	-10.1426309210034	3.93651e-05	3.93651e-05	0	-10.1426309210034	27	0	Planktonic	gon	Fabricinuda_trilobata
Polychaeta	Annelida	0	0	PNF	Heteromastus_filiformis	1	55	55	0	1	1	1	1	55	55	0.030930571	-3.4760102314145	0.030930571	0.030930571	0	-3.4760102314145	55	0	Planktonic	gon	Heteromastus_filiformis
Polychaeta	Annelida	0	0	PNF	Hirsutonuphis_mariahirsuta	1	33	33	0	1	1	1	1	33	33	0.951825777	-0.0493732682916018	0.951825777	0.951825777	0	-0.0493732682916018	33	0	Planktonic	gon	Hirsutonuphis_mariahirsuta
Polychaeta	Annelida	0	0	PNF	Hobsonia_florida	1	42	42	0	1	1	1	1	41.514747	42	0.00072877	-7.2241523764223	0.00072877	0.00072877	0	-7.2241523764223	42	0	Planktonic	gon	Hobsonia_florida
Polychaeta	Annelida	0	0	PNF	Hyalinoecia_araucana	1	37	37	0	1	1	1	1	37	37	0.02232503	-3.80204680843548	0.02232503	0.02232503	0	-3.80204680843548	37	0	Planktonic	gon	Hyalinoecia_araucana
Polychaeta	Annelida	0	0	PNF	Kinbergonuphis_pulchra	1	17	17	0	1	1	1	1	17	17	0.055109834	-2.89842710324903	0.055109834	0.055109834	0	-2.89842710324903	17	0	Planktonic	gon	Kinbergonuphis_pulchra
Polychaeta	Annelida	0	0	PNF	Kinbergonuphis_simoni	1	28	28	0	1	1	1	1	28	28	0.024617982	-3.70427812746661	0.024617982	0.024617982	0	-3.70427812746661	28	0	Planktonic	gon	Kinbergonuphis_simoni
Polychaeta	Annelida	0	0	PNF	Kinbergonuphis_taeniata	1	33	33	0	1	1	1	1	33	33	0.075878688	-2.57861942452342	0.075878688	0.075878688	0	-2.57861942452342	33	0	Planktonic	gon	Kinbergonuphis_taeniata
Polychaeta	Annelida	0	0	PNF	Lumbrineris_japonica	1	43	43	0	1	1	1	1	42.650374	43	0.000153423	-8.78231174545927	0.000153423	0.000153423	0	-8.78231174545927	43	0	Planktonic	gon	Lumbrineris_japonica
Polychaeta	Annelida	0	0	PNF	Manayunkia_aestuarina	1	50	50	0	1	1	1	1	50.38	50	1.93864e-05	-10.8509387686599	1.93864e-05	1.93864e-05	0	-10.8509387686599	50	0	Planktonic	gon	Manayunkia_aestuarina
Polychaeta	Annelida	0	0	PNF	Manayunkia_caspica	1	45	45	0	1	1	1	1	45.294211	45	2.91692e-05	-10.4423971998978	2.91692e-05	2.91692e-05	0	-10.4423971998978	45	0	Planktonic	gon	Manayunkia_caspica
Polychaeta	Annelida	0	0	PNF	Manayunkia_mizu	1	5	5	0	1	1	1	1	5.05	5	6.57003e-06	-11.9329921592681	6.57003e-06	6.57003e-06	0	-11.9329921592681	5	0	Planktonic	gon	Manayunkia_mizu
Polychaeta	Annelida	0	0	PNF	Mooreonuphis_jonesi	1	32	32	0	1	1	1	1	32.324276	32	0.010766687	-4.53129844887853	0.010766687	0.010766687	0	-4.53129844887853	32	0	Planktonic	gon	Mooreonuphis_jonesi
Polychaeta	Annelida	0	0	PNF	Myrianida_prolifera	1	51	51	0	1	1	1	1	51	51	0.000305576	-8.09331203778728	0.000305576	0.000305576	0	-8.09331203778728	51	0	Planktonic	gon	Myrianida_prolifera
Polychaeta	Annelida	0	0	PNF	Myxicola_sulcata	1	74	74	0	1	1	1	1	74	74	0.004680429	-5.36436550658705	0.004680429	0.004680429	0	-5.36436550658705	74	0	Planktonic	gon	Myxicola_sulcata
Polychaeta	Annelida	0	0	PNF	Neanthes_acuminata	1	33	33	0	1	1	1	1	33	33	0.007243104	-4.92770543518088	0.007243104	0.007243104	0	-4.92770543518088	33	0	Planktonic	gon	Neanthes_acuminata
Polychaeta	Annelida	0	0	PNF	Nereis_falcaria	1	41	41	0	1	1	1	1	41	41	0.024617982	-3.70427812746661	0.024617982	0.024617982	0	-3.70427812746661	41	0	Planktonic	gon	Nereis_falcaria
Polychaeta	Annelida	0	0	PNF	Onuphis_iridescens	1	49	49	0	1	1	1	1	48.537522	49	0.00765448	-4.87246418163767	0.00765448	0.00765448	0	-4.87246418163767	49	0	Planktonic	gon	Onuphis_iridescens
Polychaeta	Annelida	0	0	PNF	Ophryotrocha_cosmetandra	1	70	70	0	1	1	1	1	69.648491	70	9.91408e-05	-9.21896949600759	9.91408e-05	9.91408e-05	0	-9.21896949600759	70	0	Planktonic	gon	Ophryotrocha_cosmetandra
Polychaeta	Annelida	0	0	PNF	Ophryotrocha_labronica	1	41	41	0	1	1	1	1	40.840308	41	5.80969e-05	-9.75339825181218	5.80969e-05	5.80969e-05	0	-9.75339825181218	41	0	Planktonic	gon	Ophryotrocha_labronica
Polychaeta	Annelida	0	0	PNF	Ophryotrocha_notoglandulata	1	35	35	0	1	1	1	1	35.14188	35	0.000305576	-8.09331203778728	0.000305576	0.000305576	0	-8.09331203778728	35	0	Planktonic	gon	Ophryotrocha_notoglandulata
Polychaeta	Annelida	0	0	PNF	Paradialychone_ecaudata	1	43	43	0	1	1	1	1	43.053837	43	0.010477611	-4.55851458409089	0.010477611	0.010477611	0	-4.55851458409089	43	0	Planktonic	gon	Paradialychone_ecaudata
Polychaeta	Annelida	0	0	PNF	Paralvinella_grasslei	1	12	12	0	1	1	1	1	12	12	0.030930571	-3.4760102314145	0.030930571	0.030930571	0	-3.4760102314145	12	0	Planktonic	gon	Paralvinella_grasslei
Polychaeta	Annelida	0	0	PNF	Paralvinella_palmiformis	1	48	48	0	1	1	1	1	47.9667	48	0.075878688	-2.57861942452342	0.075878688	0.075878688	0	-2.57861942452342	48	0	Planktonic	gon	Paralvinella_palmiformis
Polychaeta	Annelida	0	0	PNF	Paralvinella_pandorae	1	45	45	0	1	1	1	1	45	45	0.12948495	-2.04419062081239	0.12948495	0.12948495	0	-2.04419062081239	45	0	Planktonic	gon	Paralvinella_pandorae
Polychaeta	Annelida	0	0	PNF	Parapionosyllis_gestans	1	45	45	0	1	1	1	1	44.667066	45	9.91408e-05	-9.21896949600759	9.91408e-05	9.91408e-05	0	-9.21896949600759	45	0	Planktonic	gon	Parapionosyllis_gestans
Polychaeta	Annelida	0	0	PNF	Paraprotis_dendrova	1	27	27	0	1	1	1	1	27	27	0.000405163	-7.81122110269091	0.000405163	0.000405163	0	-7.81122110269091	27	0	Planktonic	gon	Paraprotis_dendrova
Polychaeta	Annelida	0	0	PNF	Polydora_carinhosa	1	25	25	0	1	1	1	1	25	25	0.014426234	-4.23870692431961	0.014426234	0.014426234	0	-4.23870692431961	25	0	Planktonic	gon	Polydora_carinhosa
Polychaeta	Annelida	0	0	PNF	Polydora_cornuta	1	25	25	0	1	1	1	1	25	25	0.00845383	-4.77313568586395	0.00845383	0.00845383	0	-4.77313568586395	25	0	Planktonic	gon	Polydora_cornuta
Polychaeta	Annelida	0	0	PNF	Polydora_curiosa	1	46	46	0	1	1	1	1	46.240652	46	0.000655171	-7.33061428769924	0.000655171	0.000655171	0	-7.33061428769924	46	0	Planktonic	gon	Polydora_curiosa
Polychaeta	Annelida	0	0	PNF	Polydora_ecuadoriana	1	25	25	0	1	1	1	1	25	25	0.014426234	-4.23870692431961	0.014426234	0.014426234	0	-4.23870692431961	25	0	Planktonic	gon	Polydora_ecuadoriana
Polychaeta	Annelida	0	0	PNF	Polydora_hoplura	1	29	29	0	1	1	1	1	29	29	0.014426234	-4.23870692431961	0.014426234	0.014426234	0	-4.23870692431961	29	0	Planktonic	gon	Polydora_hoplura
Polychaeta	Annelida	0	0	PNF	Polydora_neocaeca	1	41	41	0	1	1	1	1	41	41	0.00344605	-5.67052663140534	0.00344605	0.00344605	0	-5.67052663140534	41	0	Planktonic	gon	Polydora_neocaeca
Polychaeta	Annelida	0	0	PNF	Polydora_nuchalis	1	34	34	0	1	1	1	1	33.96	34	0.001992028	-6.21860206369362	0.001992028	0.001992028	0	-6.21860206369362	34	0	Planktonic	gon	Polydora_nuchalis
Polychaeta	Annelida	0	0	PNF	Polydora_rickettsi	1	39	39	0	1	1	1	1	39	39	0.000153423	-8.78231174545927	0.000153423	0.000153423	0	-8.78231174545927	39	0	Planktonic	gon	Polydora_rickettsi
Polychaeta	Annelida	0	0	PNF	Polydora_spongicola	1	42	42	0	1	1	1	1	42	42	9.91408e-05	-9.21896949600759	9.91408e-05	9.91408e-05	0	-9.21896949600759	42	0	Planktonic	gon	Polydora_spongicola
Polychaeta	Annelida	0	0	PNF	Potamilla_neglecta	2	69	44	25	1	1	1	1	56.5063115	56.5	0.075878688	-2.57861942452342	0.075878688	0.075878688	0	-2.57861942452342	56.5	0	Planktonic	gon	Potamilla_neglecta
Polychaeta	Annelida	0	0	PNF	Potamilla_torelli	1	45	45	0	1	1	1	1	44.918139	45	0.007243104	-4.92770543518088	0.007243104	0.007243104	0	-4.92770543518088	45	0	Planktonic	gon	Potamilla_torelli
Polychaeta	Annelida	0	0	PNF	Proceraea_fasciata	1	18	18	0	1	1	1	1	18	18	0.000977493	-6.93051942725571	0.000977493	0.000977493	0	-6.93051942725571	18	0	Planktonic	gon	Proceraea_fasciata
Polychaeta	Annelida	0	0	PNF	Pseudopolydora_kempi	1	38	38	0	1	1	1	1	38.24627	38	0.000977493	-6.93051942725571	0.000977493	0.000977493	0	-6.93051942725571	38	0	Planktonic	gon	Pseudopolydora_kempi
Polychaeta	Annelida	0	0	PNF	Pseudopolydora_rosebelae	1	23	23	0	1	1	1	1	23	23	0.002305169	-6.0726012863492	0.002305169	0.002305169	0	-6.0726012863492	23	0	Planktonic	gon	Pseudopolydora_rosebelae
Polychaeta	Annelida	0	0	PNF	Pygospio_elegans	1	58	58	0	1	1	1	1	58.403151	58	0.001377076	-6.58779286831132	0.001377076	0.001377076	0	-6.58779286831132	58	0	Planktonic	gon	Pygospio_elegans
Polychaeta	Annelida	0	0	PNF	Raphidrilus_nemasoma	1	49	49	0	1	1	1	1	48.835063	49	2.91692e-05	-10.4423971998978	2.91692e-05	2.91692e-05	0	-10.4423971998978	49	0	Planktonic	gon	Raphidrilus_nemasoma
Polychaeta	Annelida	0	0	PNF	Rhodopsis_pusilla	1	27	27	0	1	1	1	1	27	27	1.24147e-05	-11.2966293036135	1.24147e-05	1.24147e-05	0	-11.2966293036135	27	0	Planktonic	gon	Rhodopsis_pusilla
Polychaeta	Annelida	0	0	PNF	Riftia_pachyptila	1	20	20	0	1	1	1	1	20.5	20	15.14166667	2.71745032583427	15.14166667	15.14166667	0	2.71745032583427	20	0	Planktonic	gon	Riftia_pachyptila
Polychaeta	Annelida	0	0	PNF	Salmacina_dysteri	1	27	27	0	1	1	1	1	27	27	1.88489e-05	-10.8790560012107	1.88489e-05	1.88489e-05	0	-10.8790560012107	27	0	Planktonic	gon	Salmacina_dysteri
Polychaeta	Annelida	0	0	PNF	Simplisetia_limnetica	1	33	33	0	1	1	1	1	33	33	0.020161568	-3.90397706102573	0.020161568	0.020161568	0	-3.90397706102573	33	0	Planktonic	gon	Simplisetia_limnetica
Polychaeta	Annelida	0	0	PNF	Sphaerosyllis_bulbosa	1	45	45	0	1	1	1	1	44.666577	45	0.000124563	-8.99069894595014	0.000124563	0.000124563	0	-8.99069894595014	45	0	Planktonic	gon	Sphaerosyllis_bulbosa
Polychaeta	Annelida	0	0	PNF	Sphaerosyllis_hystrix	1	58	58	0	1	1	1	1	58.402701	58	7.58e-05	-9.48741226531595	7.58e-05	7.58e-05	0	-9.48741226531595	58	0	Planktonic	gon	Sphaerosyllis_hystrix
Polychaeta	Annelida	0	0	PNF	Tomopteris_carpenteri	3	63	60	3	1	1	1	1	61.6133333333333	61.3333333333333	0.522012609	-0.650063536218816	0.57638889	0.418248937	0.158139953	-0.650063536218816	61.3333333333333	0	Planktonic	gon	Tomopteris_carpenteri
Polychaeta	Annelida	0	0	PNF	Tomopteris_helgolandica	2	58	51	7	1	1	1	1	54.4344825	54.5	0.03970297	-3.22632928300408	0.03970297	0.03970297	0	-3.22632928300408	54.5	0	Planktonic	gon	Tomopteris_helgolandica
Polychaeta	Annelida	0	0	PNF	Tomopteris_nisseni	1	34	34	0	1	1	1	1	34.45	34	11.19902793	2.41582698257012	11.19902793	11.19902793	0	2.41582698257012	34	0	Planktonic	gon	Tomopteris_nisseni
Polychaeta	Annelida	0	0	PNF	Tomopteris_pacifica	1	34	34	0	1	1	1	1	34.45	34	0.046359373	-3.07133178519221	0.046359373	0.046359373	0	-3.07133178519221	34	0	Planktonic	gon	Tomopteris_pacifica
Polychaeta	Annelida	0	0	PNF	Trilobodrilus_axi	1	55	55	0	1	1	1	1	54.91	55	1.63166e-06	-13.3259126564601	1.63166e-06	1.63166e-06	0	-13.3259126564601	55	0	Planktonic	gon	Trilobodrilus_axi
Polychaeta	Annelida	0	0	PNF	Trilobodrilus_heideri	1	55	55	0	1	1	1	1	54.91	55	7.48418e-06	-11.8027190985322	7.48418e-06	7.48418e-06	0	-11.8027190985322	55	0	Planktonic	gon	Trilobodrilus_heideri
Polychaeta	Annelida	0	0	PNF	Trochochaeta_carica	1	69	69	0	1	1	1	1	69.06	69	0.02232503	-3.80204680843548	0.02232503	0.02232503	0	-3.80204680843548	69	0	Planktonic	gon	Trochochaeta_carica
Polychaeta	Annelida	0	0	PNF	Tubificoides_benedii	1	56	56	0	1	1	1	1	55.59	56	0.001312488	-6.63583070639743	0.001312488	0.001312488	0	-6.63583070639743	56	0	Planktonic	gon	Tubificoides_benedii
Polychaeta	Annelida	0	1	A	Anobothrus_gracilis	2	77	77	0	1	1	1	1	76.97	77	0.044133139	-3.1205443274803	0.044133139	0.044133139	0	-3.1205443274803	77	1	Aplanktonic	gon	Anobothrus_gracilis
Polychaeta	Annelida	0	1	A	Perinereis_nuntia	1	46	46	0	1	1	1	1	45.82	46	0.699942542	-0.356757030164857	0.699942542	0.699942542	0	-0.356757030164857	46	1	Aplanktonic	gon	Perinereis_nuntia
Polychaeta	Annelida	0	1	A	Pholoe_anoculata	1	35	35	0	1	1	1	1	34.558597	35	1.10455e-05	-11.4134874527642	1.10455e-05	1.10455e-05	0	-11.4134874527642	35	1	Aplanktonic	gon	Pholoe_anoculata
Polychaeta	Annelida	0	1	A	Scalibregma_inflatum	1	35	35	0	1	1	1	1	35.173808	35	0.014861891	-4.20895499341452	0.014861891	0.014861891	0	-4.20895499341452	35	1	Aplanktonic	gon	Scalibregma_inflatum
Polychaeta	Annelida	0	1	PF	Amara_occidentalis	1	38	38	0	1	1	1	1	38	38	0.12948495	-2.04419062081239	0.12948495	0.12948495	0	-2.04419062081239	38	1	Planktonic	gon	Amaeana_occidentalis
Polychaeta	Annelida	0	1	PF	Arctonoe_fragilis	1	49	49	0	1	1	1	1	48.537522	49	0.044465208	-3.11304823830497	0.044465208	0.044465208	0	-3.11304823830497	49	1	Planktonic	gon	Arctonoe_fragilis
Polychaeta	Annelida	0	1	PF	Arctonoe_pulchra	1	49	49	0	1	1	1	1	48.537522	49	0.023455187	-3.75266361451979	0.023455187	0.023455187	0	-3.75266361451979	49	1	Planktonic	gon	Arctonoe_pulchra
Polychaeta	Annelida	0	1	PF	Arctonoe_vittata	2	49	42	7	1	1	1	1	45.268761	45.5	0.010477611	-4.55851458409089	0.010477611	0.010477611	0	-4.55851458409089	45.5	1	Planktonic	gon	Arctonoe_vittata
Polychaeta	Annelida	0	1	PF	Armandia_brevis	2	49	49	0	1	1	1	1	48.537521	49	0.001607262	-6.43322316880143	0.001607262	0.001607262	0	-6.43322316880143	49	1	Planktonic	gon	Armandia_brevis
Polychaeta	Annelida	0	1	PF	Aurospio_dibranchiata	2	35	35	0	1	1	1	1	34.7792985	35	0.000314804	-8.06356033502145	0.000314804	0.000314804	0	-8.06356033502145	35	1	Planktonic	gon	Aurospio_dibranchiata
Polychaeta	Annelida	0	1	PF	Bylgides_sarsi	1	69	69	0	1	1	1	1	69.162558	69	0.044465208	-3.11304823830497	0.044465208	0.044465208	0	-3.11304823830497	69	1	Planktonic	gon	Bylgides_sarsi
Polychaeta	Annelida	0	1	PF	Chaetopterus_variopedatus	2	39	24	15	1	1	1	2	31.205	31.5	3.986106348	1.38281490181602	6.81	1.162212696	5.647787304	1.38281490181602	31.5	1	Planktonic	gon	Chaetopterus_variopedatus
Polychaeta	Annelida	0	1	PF	Chaetozone_setosa	2	69	56	13	1	1	1	1	62.473407	62.5	0.002798278	-5.87875105099105	0.00421948	0.001377076	0.002842404	-5.87875105099105	62.5	1	Planktonic	gon	Chaetozone_setosa
Polychaeta	Annelida	0	1	PF	Chrysopetalum_debile	1	38	38	0	1	1	1	1	38.24627	38	0.000169181	-8.68454141024171	0.000169181	0.000169181	0	-8.68454141024171	38	1	Planktonic	gon	Chrysopetalum_debile
Polychaeta	Annelida	0	1	PF	Cirriformia_tentaculata	1	51	51	0	1	1	1	1	50.84867	51	0.681061192	-0.384103120775462	0.681061192	0.681061192	0	-0.384103120775462	51	1	Planktonic	gon	Cirriformia_tentaculata
Polychaeta	Annelida	0	1	PF	Ditrupa_arietina	1	42	42	0	1	1	1	1	42	42	0.002131066	-6.15113295497032	0.002131066	0.002131066	0	-6.15113295497032	42	1	Planktonic	gon	Ditrupa_arietina
Polychaeta	Annelida	0	1	PF	Eteone_flava	1	69	69	0	1	1	1	1	69.162558	69	0.007243104	-4.92770543518088	0.007243104	0.007243104	0	-4.92770543518088	69	1	Planktonic	gon	Eteone_flava
Polychaeta	Annelida	0	1	PF	Eteone_longa	1	55	55	0	1	1	1	1	55	55	0.007243104	-4.92770543518088	0.007243104	0.007243104	0	-4.92770543518088	55	1	Planktonic	gon	Eteone_longa
Polychaeta	Annelida	0	1	PF	Eulalia_microphylla	1	46	46	0	1	1	1	1	45.82	46	1.021031106	0.0208130049280413	1.021031106	1.021031106	0	0.0208130049280413	46	1	Planktonic	gon	Eulalia_microphylla
Polychaeta	Annelida	0	1	PF	Eurythoe_complanata	1	24	24	0	1	1	1	1	23.81	24	2.857256556	1.04986191830689	2.857256556	2.857256556	0	1.04986191830689	24	1	Planktonic	gon	Eurythoe_complanata
Polychaeta	Annelida	0	1	PF	Ficopomatus_miamiensis	1	13	13	0	1	1	1	1	13	13	0.000655171	-7.33061428769924	0.000655171	0.000655171	0	-7.33061428769924	13	1	Planktonic	gon	Ficopomatus_miamiensis
Polychaeta	Annelida	0	1	PF	Galeolaria_caespitosa	2	33	28	5	1	1	1	1	30.5	30.5	0.007267049	-4.92440498456041	0.007267049	0.007267049	0	-4.92440498456041	30.5	1	Planktonic	gon	Galeolaria_caespitosa
Polychaeta	Annelida	0	1	PF	Galeolaria_gemineoa	1	28	28	0	1	1	1	1	27.56	28	0.011415609	-4.47277364956935	0.011415609	0.011415609	0	-4.47277364956935	28	1	Planktonic	gon	Galeolaria_gemineoa
Polychaeta	Annelida	0	1	PF	Gattyana_cirrhosa	1	69	69	0	1	1	1	1	69.162558	69	0.001377076	-6.58779286831132	0.001377076	0.001377076	0	-6.58779286831132	69	1	Planktonic	gon	Gattyana_cirrhosa
Polychaeta	Annelida	0	1	PF	Glycera_americana	2	56	46	10	1	1	1	2	50.925	51	2.458615282	0.899598297964317	4.103170707	0.814059857	3.28911085	0.899598297964317	51	1	Planktonic	gon	Glycera_americana
Polychaeta	Annelida	0	1	PF	Glycera_dibranchiata	1	42	42	0	1	1	1	1	41.53	42	3	1.09861228866811	3	3	0	1.09861228866811	42	1	Planktonic	gon	Glycera_dibranchiata
Polychaeta	Annelida	0	1	PF	Glycera_tridactyla	1	45	45	0	1	1	1	1	44.667066	45	0.075878688	-2.57861942452342	0.075878688	0.075878688	0	-2.57861942452342	45	1	Planktonic	gon	Glycera_tridactyla
Polychaeta	Annelida	0	1	PF	Gyptis_rosea	1	59	59	0	1	1	1	1	59	59	0.000153423	-8.78231174545927	0.000153423	0.000153423	0	-8.78231174545927	59	1	Planktonic	gon	Gyptis_rosea
Polychaeta	Annelida	0	1	PF	Halosydna_brevisetosa	1	38	38	0	1	1	1	1	38.24627	38	0.055109834	-2.89842710324903	0.055109834	0.055109834	0	-2.89842710324903	38	1	Planktonic	gon	Halosydna_brevisetosa
Polychaeta	Annelida	0	1	PF	Harmothoe_extenuata	1	45	45	0	1	1	1	1	44.666577	45	0.055109834	-2.89842710324903	0.055109834	0.055109834	0	-2.89842710324903	45	1	Planktonic	gon	Harmothoe_extenuata
Polychaeta	Annelida	0	1	PF	Harmothoe_impar	1	56	56	0	1	1	1	1	55.801281	56	0.024617982	-3.70427812746661	0.024617982	0.024617982	0	-3.70427812746661	56	1	Planktonic	gon	Harmothoe_impar
Polychaeta	Annelida	0	1	PF	Hydroides_dianthus	1	42	42	0	1	1	1	1	41.514747	42	0.004680429	-5.36436550658705	0.004680429	0.004680429	0	-5.36436550658705	42	1	Planktonic	gon	Hydroides_dianthus
Polychaeta	Annelida	0	1	PF	Hydroides_dirampha	1	28	28	0	1	1	1	1	28	28	0.000521458	-7.55888182367947	0.000521458	0.000521458	0	-7.55888182367947	28	1	Planktonic	gon	Hydroides_dirampha
Polychaeta	Annelida	0	1	PF	Hydroides_ezoensis	1	35	35	0	1	1	1	1	35.178158	35	0.004680429	-5.36436550658705	0.004680429	0.004680429	0	-5.36436550658705	35	1	Planktonic	gon	Hydroides_ezoensis
Polychaeta	Annelida	0	1	PF	Hydroides_fusicola	1	33	33	0	1	1	1	1	32.738772	33	0.004680429	-5.36436550658705	0.004680429	0.004680429	0	-5.36436550658705	33	1	Planktonic	gon	Hydroides_fusicola
Polychaeta	Annelida	0	1	PF	Hydroides_norvegicus	1	34	34	0	1	1	1	1	33.859903	34	0.010839673	-4.5245424494773	0.010839673	0.010839673	0	-4.5245424494773	34	1	Planktonic	gon	Hydroides_norvegicus
Polychaeta	Annelida	0	1	PF	Laeonereis_culveri	1	41	41	0	1	1	1	1	41	41	0.041209504	-3.18908636961746	0.041209504	0.041209504	0	-3.18908636961746	41	1	Planktonic	gon	Laeonereis_culveri
Polychaeta	Annelida	0	1	PF	Lagis_koreni	1	53	53	0	1	1	1	1	53	53	0.024617982	-3.70427812746661	0.024617982	0.024617982	0	-3.70427812746661	53	1	Planktonic	gon	Lagis_koreni
Polychaeta	Annelida	0	1	PF	Laonice_branchiata	1	25	25	0	1	1	1	1	25	25	0.100607442	-2.29652904790946	0.100607442	0.100607442	0	-2.29652904790946	25	1	Planktonic	gon	Laonice_branchiata
Polychaeta	Annelida	0	1	PF	Laonice_brevicornis	1	25	25	0	1	1	1	1	25	25	0.021227247	-3.85246968666372	0.021227247	0.021227247	0	-3.85246968666372	25	1	Planktonic	gon	Laonice_brevicornis
Polychaeta	Annelida	0	1	PF	Lepidonotus_squamatus	1	66	66	0	1	1	1	1	66.4	66	1.075332837	0.0726302294724946	1.075332837	1.075332837	0	0.0726302294724946	66	1	Planktonic	gon	Lepidonotus_squamatus
Polychaeta	Annelida	0	1	PF	Loimia_medusa	1	39	39	0	1	1	1	1	39.400122	39	1.162212696	0.150325684708648	1.162212696	1.162212696	0	0.150325684708648	39	1	Planktonic	gon	Loimia_medusa
Polychaeta	Annelida	0	1	PF	Magelona_sacculata	1	38	38	0	1	1	1	1	38	38	0.004680429	-5.36436550658705	0.004680429	0.004680429	0	-5.36436550658705	38	1	Planktonic	gon	Magelona_sacculata
Polychaeta	Annelida	0	1	PF	Marphysa_sanguinea	1	45	45	0	1	1	1	1	45.215	45	0.014426234	-4.23870692431961	0.014426234	0.014426234	0	-4.23870692431961	45	1	Planktonic	gon	Marphysa_sanguinea
Polychaeta	Annelida	0	1	PF	Neanthes_nubila	1	45	45	0	1	1	1	1	44.667066	45	1.798559045	0.586985813750869	1.798559045	1.798559045	0	0.586985813750869	45	1	Planktonic	gon	Neanthes_nubila
Polychaeta	Annelida	0	1	PF	Nephtys_caecoides	1	38	38	0	1	1	1	1	38.17	38	1.4500884	0.371624520091403	1.4500884	1.4500884	0	0.371624520091403	38	1	Planktonic	gon	Nephtys_caecoides
Polychaeta	Annelida	0	1	PF	Nephtys_hombergii	1	69	69	0	1	1	1	1	69.246814	69	0.341946262	-1.0731016829205	0.341946262	0.341946262	0	-1.0731016829205	69	1	Planktonic	gon	Nephtys_hombergii
Polychaeta	Annelida	0	1	PF	Nephtys_incisa	1	45	45	0	1	1	1	1	45.073521	45	0.341946262	-1.0731016829205	0.341946262	0.341946262	0	-1.0731016829205	45	1	Planktonic	gon	Nephtys_incisa
Polychaeta	Annelida	0	1	PF	Nereimyra_punctata	1	59	59	0	1	1	1	1	59.474384	59	0.002742749	-5.89879457686432	0.002742749	0.002742749	0	-5.89879457686432	59	1	Planktonic	gon	Nereimyra_punctata
Polychaeta	Annelida	0	1	PF	Notaulax_nudicollis	1	17	17	0	1	1	1	1	16.8	17	0.001964874	-6.23232715785423	0.001964874	0.001964874	0	-6.23232715785423	17	1	Planktonic	gon	Notaulax_nudicollis
Polychaeta	Annelida	0	1	PF	Ophiodromus_flexuosus	1	59	59	0	1	1	1	1	59.474384	59	0.027669469	-3.58742567582642	0.027669469	0.027669469	0	-3.58742567582642	59	1	Planktonic	gon	Ophiodromus_flexuosus
Polychaeta	Annelida	0	1	PF	Owenia_fusiformis	1	49	49	0	1	1	1	1	48.645613	49	0.000613	-7.39714562202806	0.000613	0.000613	0	-7.39714562202806	49	1	Planktonic	gon	Owenia_fusiformis
Polychaeta	Annelida	0	1	PF	Pectinaria_californiensis	1	48	48	0	1	1	1	1	47.72	48	0.046184425	-3.0751126589447	0.046184425	0.046184425	0	-3.0751126589447	48	1	Planktonic	gon	Pectinaria_californiensis
Polychaeta	Annelida	0	1	PF	Pectinaria_granulata	1	69	69	0	1	1	1	1	69.162558	69	0.025	-3.68887945411394	0.025	0.025	0	-3.68887945411394	69	1	Planktonic	gon	Pectinaria_granulata
Polychaeta	Annelida	0	1	PF	Pholoe_inornata	1	45	45	0	1	1	1	1	44.667066	45	0.000305576	-8.09331203778728	0.000305576	0.000305576	0	-8.09331203778728	45	1	Planktonic	gon	Pholoe_inornata
Polychaeta	Annelida	0	1	PF	Pholoe_minuta	2	55	52	3	1	1	1	1	53.686434	53.5	0.000221937	-8.41311700015002	0.000221937	0.000221937	0	-8.41311700015002	53.5	1	Planktonic	gon	Pholoe_minuta
Polychaeta	Annelida	0	1	PF	Phragmatopoma_californica	1	51	51	0	1	1	1	1	50.79	51	0.065011625	-2.73318917892372	0.065011625	0.065011625	0	-2.73318917892372	51	1	Planktonic	gon	Phragmatopoma_californica
Polychaeta	Annelida	0	1	PF	Phragmatopoma_caudata	1	26	26	0	1	1	1	1	26	26	0.001858423	-6.28802700034704	0.001858423	0.001858423	0	-6.28802700034704	26	1	Planktonic	gon	Phragmatopoma_caudata
Polychaeta	Annelida	0	1	PF	Pomatoceros_triqueter	1	54	54	0	1	1	1	1	54.498758	54	3.24981e-06	-12.63691402487	3.24981e-06	3.24981e-06	0	-12.63691402487	54	1	Planktonic	gon	Pomatoceros_triqueter
Polychaeta	Annelida	0	1	PF	Pomatoleios_kraussii	1	29	29	0	1	1	1	1	29	29	0.004680429	-5.36436550658705	0.004680429	0.004680429	0	-5.36436550658705	29	1	Planktonic	gon	Pomatoleios_kraussii
Polychaeta	Annelida	0	1	PF	Prionospio_cirrifera	2	38	35	3	1	1	1	1	36.5	36.5	0.000324704	-8.0325965598676	0.000521458	0.00012795	0.000393508	-8.0325965598676	36.5	1	Planktonic	gon	Prionospio_cirrifera
Polychaeta	Annelida	0	1	PF	Prionospio_fallax	1	58	58	0	1	1	1	1	58.404275	58	0.001607262	-6.43322316880143	0.001607262	0.001607262	0	-6.43322316880143	58	1	Planktonic	gon	Prionospio_fallax
Polychaeta	Annelida	0	1	PF	Prionospio_malmgreni	1	69	69	0	1	1	1	1	69.246814	69	0.010477611	-4.55851458409089	0.010477611	0.010477611	0	-4.55851458409089	69	1	Planktonic	gon	Prionospio_malmgreni
Polychaeta	Annelida	0	1	PF	Prionospio_patagonica	1	39	39	0	1	1	1	1	39	39	0.00344605	-5.67052663140534	0.00344605	0.00344605	0	-5.67052663140534	39	1	Planktonic	gon	Prionospio_patagonica
Polychaeta	Annelida	0	1	PF	Prionospio_pygmaeus	1	38	38	0	1	1	1	1	38	38	0.000977493	-6.93051942725571	0.000977493	0.000977493	0	-6.93051942725571	38	1	Planktonic	gon	Prionospio_pygmaeus
Polychaeta	Annelida	0	1	PF	Sabellaria_alveolata	1	50	50	0	1	1	1	1	50.348089	50	0.014426234	-4.23870692431961	0.014426234	0.014426234	0	-4.23870692431961	50	1	Planktonic	gon	Sabellaria_alveolata
Polychaeta	Annelida	0	1	PF	Sabellaria_floridensis	1	30	30	0	1	1	1	1	30	30	0.00148958	-6.50926107795481	0.00148958	0.00148958	0	-6.50926107795481	30	1	Planktonic	gon	Sabellaria_floridensis
Polychaeta	Annelida	0	1	PF	Sabellaria_spinulosa	1	50	50	0	1	1	1	1	50.348089	50	0.000521458	-7.55888182367947	0.000521458	0.000521458	0	-7.55888182367947	50	1	Planktonic	gon	Sabellaria_spinulosa
Polychaeta	Annelida	0	1	PF	Scolelepis_squamata	1	51	51	0	1	1	1	1	51.368351	51	0.075878688	-2.57861942452342	0.075878688	0.075878688	0	-2.57861942452342	51	1	Planktonic	gon	Scolelepis_squamata
Polychaeta	Annelida	0	1	PF	Serpula_columbiana	1	49	49	0	1	1	1	1	48.537522	49	0.038097067	-3.26761798144002	0.038097067	0.038097067	0	-3.26761798144002	49	1	Planktonic	gon	Serpula_columbiana
Polychaeta	Annelida	0	1	PF	Serpula_vermicularis	1	49	49	0	1	1	1	1	48.55	49	1.175	0.161268147596122	1.175	1.175	0	0.161268147596122	49	1	Planktonic	gon	Serpula_vermicularis
Polychaeta	Annelida	0	1	PF	Sirsoe_methanicola	1	28	28	0	1	1	1	1	28	28	0.001858423	-6.28802700034704	0.001858423	0.001858423	0	-6.28802700034704	28	1	Planktonic	gon	Sirsoe_methanicola
Polychaeta	Annelida	0	1	PF	Spiophanes_bombyx	1	58	58	0	1	1	1	1	58.250175	58	0.002131066	-6.15113295497032	0.002131066	0.002131066	0	-6.15113295497032	58	1	Planktonic	gon	Spiophanes_bombyx
Polychaeta	Annelida	0	1	PF	Spirobranchus_corniculatus	1	14	14	0	1	1	1	1	14	14	0.055109834	-2.89842710324903	0.055109834	0.055109834	0	-2.89842710324903	14	1	Planktonic	gon	Spirobranchus_corniculatus
Polychaeta	Annelida	0	1	PF	Spirobranchus_giganteus	1	18	18	0	1	1	1	1	18	18	0.100607442	-2.29652904790946	0.100607442	0.100607442	0	-2.29652904790946	18	1	Planktonic	gon	Spirobranchus_giganteus
Polychaeta	Annelida	0	1	PF	Trochochaeta_multisetosa	1	58	58	0	1	1	1	1	58.403151	58	0.100607442	-2.29652904790946	0.100607442	0.100607442	0	-2.29652904790946	58	1	Planktonic	gon	Trochochaeta_multisetosa
Polychaeta	Annelida	0	1	PF	Typosyllis_pulchra	1	49	49	0	1	1	1	1	48.537522	49	0.002742749	-5.89879457686432	0.002742749	0.002742749	0	-5.89879457686432	49	1	Planktonic	gon	Typosyllis_pulchra
Polychaeta	Annelida	0	1	PF	Urechis_caupo	1	56	56	0	1	1	1	1	56.03	56	63.50027757	4.15104427707019	63.50027757	63.50027757	0	4.15104427707019	56	1	Planktonic	gon	Urechis_caupo
Polychaeta	Annelida	0	1	PNF	Abarenicola_assimilis	1	46	46	0	1	1	1	1	45.82	46	1.145383661	0.135739655990246	1.145383661	1.145383661	0	0.135739655990246	46	1	Planktonic	gon	Abarenicola_assimilis
Polychaeta	Annelida	0	1	PNF	Acromegalomma_vesiculosum	1	50	50	0	1	1	1	1	50.219973	50	0.000806972	-7.1222215867027	0.000806972	0.000806972	0	-7.1222215867027	50	1	Planktonic	gon	Acromegalomma_vesiculosum
Polychaeta	Annelida	0	1	PNF	Alitta_succinea	4	56	34	22	1	1	1	1	46.1575	46	0.124566405	-2.08291633177648	0.212151857	0.054027986	0.158123871	-2.08291633177648	46	1	Planktonic	gon	Alitta_succinea
Polychaeta	Annelida	0	1	PNF	Alitta_virens	5	67	53	14	1	1	1	1	57.4576526	57.4	7.257411365	1.98202320395885	28.85302093	0.193135754	28.659885176	1.98202320395885	57.4	1	Planktonic	NA	Alitta_virens
Polychaeta	Annelida	0	1	PNF	Alvinella_pompejana	1	13	13	0	1	1	1	1	13	13	0.114516306	-2.1670380556469	0.114516306	0.114516306	0	-2.1670380556469	13	1	Planktonic	gon	Alvinella_pompejana
Polychaeta	Annelida	0	1	PNF	Amblyosyllis_speciosa	1	49	49	0	1	1	1	1	48.537522	49	8.99067e-05	-9.31673809201121	8.99067e-05	8.99067e-05	0	-9.31673809201121	49	1	Planktonic	gon	Amblyosyllis_speciosa
Polychaeta	Annelida	0	1	PNF	Amphisamytha_galapagensis	1	48	48	0	1	1	1	1	48	48	9.91408e-05	-9.21896949600759	9.91408e-05	9.91408e-05	0	-9.21896949600759	48	1	Planktonic	gon	Amphisamytha_galapagensis
Polychaeta	Annelida	0	1	PNF	Amphisamytha_lutzi	1	15	15	0	1	1	1	1	15	15	0.000521458	-7.55888182367947	0.000521458	0.000521458	0	-7.55888182367947	15	1	Planktonic	gon	Amphisamytha_lutzi
Polychaeta	Annelida	0	1	PNF	Aphelochaeta_marioni	1	51	51	0	1	1	1	1	51	51	0.010477611	-4.55851458409089	0.010477611	0.010477611	0	-4.55851458409089	51	1	Planktonic	gon	Aphelochaeta_marioni
Polychaeta	Annelida	0	1	PNF	Aphrodita_aculeata	1	53	53	0	1	1	1	1	53.27	53	18.86729445	2.93742997072242	18.86729445	18.86729445	0	2.93742997072242	53	1	Planktonic	gon	Aphrodita_aculeata
Polychaeta	Annelida	0	1	PNF	Arenicola_brasiliensis	1	50	50	0	1	1	1	1	50.316908	50	0.159167999	-1.83779503708387	0.159167999	0.159167999	0	-1.83779503708387	50	1	Planktonic	gon	Arenicola_brasiliensis
Polychaeta	Annelida	0	1	PNF	Arenicola_marina	4	54	50	4	1	1	1	1	52.67085125	52.5	4.0383780645	1.39584314217956	4.986387597	1.194349467	3.79203813	1.39584314217956	52.5	1	Planktonic	gon	Arenicola_marina
Polychaeta	Annelida	0	1	PNF	Arenicolides_branchialis	1	50	50	0	1	1	1	1	50.356085	50	0.007243104	-4.92770543518088	0.007243104	0.007243104	0	-4.92770543518088	50	1	Planktonic	gon	Arenicolides_branchialis
Polychaeta	Annelida	0	1	PNF	Axiothella_rubrocincta	1	49	49	0	1	1	1	1	48.537522	49	0.038097067	-3.26761798144002	0.038097067	0.038097067	0	-3.26761798144002	49	1	Planktonic	gon	Axiothella_rubrocincta
Polychaeta	Annelida	0	1	PNF	Bonellia_viridis	1	42	42	0	1	1	1	1	42.48	42	9.185852981	2.21766458109449	9.185852981	9.185852981	0	2.21766458109449	42	1	Planktonic	gon	Bonellia_viridis
Polychaeta	Annelida	0	1	PNF	Capitella_teleta	2	40	40	0	1	1	1	1	39.6	40	0.0025014835	-5.99087132310014	0.004157487	0.00084548	0.003312007	-5.99087132310014	40	1	Planktonic	gon	Capitella_teleta
Polychaeta	Annelida	0	1	PNF	Chone_duneri	1	32	32	0	1	1	1	1	32	32	0.001607262	-6.43322316880143	0.001607262	0.001607262	0	-6.43322316880143	32	1	Planktonic	gon	Chone_duneri
Polychaeta	Annelida	0	1	PNF	Cirriformia_luxuriosa	1	33	33	0	1	1	1	1	33	33	0.030930571	-3.4760102314145	0.030930571	0.030930571	0	-3.4760102314145	33	1	Planktonic	gon	Cirriformia_luxuriosa
Polychaeta	Annelida	0	1	PNF	Cirriformia_moorei	1	38	38	0	1	1	1	1	38.09	38	0.339	-1.08175517160169	0.339	0.339	0	-1.08175517160169	38	1	Planktonic	gon	Cirriformia_moorei
Polychaeta	Annelida	0	1	PNF	Clymenella_torquata	2	51	41	10	1	1	1	1	46.253173	46	0.100996609	-2.29266833696193	0.100996609	0.100996609	0	-2.29266833696193	46	1	Planktonic	gon	Clymenella_torquata
Polychaeta	Annelida	0	1	PNF	Cossura_coasta	1	35	35	0	1	1	1	1	35	35	0.000129307	-8.95332113598751	0.000129307	0.000129307	0	-8.95332113598751	35	1	Planktonic	gon	Cossura_coasta
Polychaeta	Annelida	0	1	PNF	Cossura_longocirrata	2	35	35	0	1	1	1	1	34.8662025	35	0.000153423	-8.78231174545927	0.000153423	0.000153423	0	-8.78231174545927	35	1	Planktonic	gon	Cossura_longocirrata
Polychaeta	Annelida	0	1	PNF	Euchone_analis	1	69	69	0	1	1	1	1	69.162558	69	9.91408e-05	-9.21896949600759	9.91408e-05	9.91408e-05	0	-9.21896949600759	69	1	Planktonic	gon	Euchone_analis
Polychaeta	Annelida	0	1	PNF	Euchone_pallida	1	74	74	0	1	1	1	1	74	74	0.024617982	-3.70427812746661	0.024617982	0.024617982	0	-3.70427812746661	74	1	Planktonic	gon	Euchone_pallida
Polychaeta	Annelida	0	1	PNF	Eudistylia_vancouveri	1	49	49	0	1	1	1	1	48.537522	49	0.855700164	-0.155835239902192	0.855700164	0.855700164	0	-0.155835239902192	49	1	Planktonic	gon	Eudistylia_vancouveri
Polychaeta	Annelida	0	1	PNF	Eunice_kobiensis	1	49	49	0	1	1	1	1	48.537522	49	0.12948495	-2.04419062081239	0.12948495	0.12948495	0	-2.04419062081239	49	1	Planktonic	gon	Eunice_kobiensis
Polychaeta	Annelida	0	1	PNF	Eupolymnia_heterobranchia	2	49	38	11	1	1	1	1	43.265	43.5	1.7624923805	0.566728932574375	3.282260256	0.242724505	3.039535751	0.566728932574375	43.5	1	Planktonic	gon	Eupolymnia_heterobranchia
Polychaeta	Annelida	0	1	PNF	Eupolymnia_nebulosa	1	43	43	0	1	1	1	1	42.52	43	3.030790685	1.1088235376244	3.030790685	3.030790685	0	1.1088235376244	43	1	Planktonic	gon	Eupolymnia_nebulosa
Polychaeta	Annelida	0	1	PNF	Flabelligera_pennigera	1	49	49	0	1	1	1	1	49	49	0.12948495	-2.04419062081239	0.12948495	0.12948495	0	-2.04419062081239	49	1	Planktonic	gon	Flabelligera_pennigera
Polychaeta	Annelida	0	1	PNF	Hediste_diversicolor	7	56	43	13	1	1	1	1	51.3814285714286	51.2857142857143	0.455396568571429	-0.786586660357986	1.04704048	0.119276808	0.927763672	-0.786586660357986	51.2857142857143	1	Planktonic	gon	Hediste_diversicolor
Polychaeta	Annelida	0	1	PNF	Hediste_japonica	1	38	38	0	1	1	1	1	38.15	38	0.257886618	-1.35523525576989	0.257886618	0.257886618	0	-1.35523525576989	38	1	Planktonic	gon	Hediste_japonica
Polychaeta	Annelida	0	1	PNF	Hyalinoecia_tubicola	1	50	50	0	1	1	1	1	50.34	50	0.337	-1.08767234862978	0.337	0.337	0	-1.08767234862978	50	1	Planktonic	gon	Hyalinoecia_tubicola
Polychaeta	Annelida	0	1	PNF	Lanice_conchilega	1	49	49	0	1	1	1	1	49.38	49	0.669934251	-0.400575704248288	0.669934251	0.669934251	0	-0.400575704248288	49	1	Planktonic	gon	Lanice_conchilega
Polychaeta	Annelida	0	1	PNF	Leiochone_leiopygos	1	45	45	0	1	1	1	1	44.666577	45	0.12948495	-2.04419062081239	0.12948495	0.12948495	0	-2.04419062081239	45	1	Planktonic	gon	Leiochone_leiopygos
Polychaeta	Annelida	0	1	PNF	Leitoscoloplos_kerguelensis	1	43	43	0	1	1	1	1	43.053837	43	0.001167336	-6.75303104938029	0.001167336	0.001167336	0	-6.75303104938029	43	1	Planktonic	gon	Leitoscoloplos_kerguelensis
Polychaeta	Annelida	0	1	PNF	Leitoscoloplos_pugettensis	1	38	38	0	1	1	1	1	38.24627	38	0.341946262	-1.0731016829205	0.341946262	0.341946262	0	-1.0731016829205	38	1	Planktonic	gon	Leitoscoloplos_pugettensis
Polychaeta	Annelida	0	1	PNF	Leodice_valens	1	49	49	0	1	1	1	1	48.537522	49	0.12948495	-2.04419062081239	0.12948495	0.12948495	0	-2.04419062081239	49	1	Planktonic	gon	Leodice_valens
Polychaeta	Annelida	0	1	PNF	Malacoceros_fuliginosus	1	50	50	0	1	1	1	1	50	50	0.038097067	-3.26761798144002	0.038097067	0.038097067	0	-3.26761798144002	50	1	Planktonic	gon	Malacoceros_fuliginosus
Polychaeta	Annelida	0	1	PNF	Marenzelleria_viridis	1	45	45	0	1	1	1	1	44.962855	45	0.289865107	-1.2383396124925	0.289865107	0.289865107	0	-1.2383396124925	45	1	Planktonic	gon	Marenzelleria_viridis
Polychaeta	Annelida	0	1	PNF	Marphysa_borradailei	1	7	7	0	1	1	1	1	7	7	0.007243104	-4.92770543518088	0.007243104	0.007243104	0	-4.92770543518088	7	1	Planktonic	gon	Marphysa_borradailei
Polychaeta	Annelida	0	1	PNF	Megalomma_vesiculosum	1	50	50	0	1	1	1	1	50.234847	50	0.289865107	-1.2383396124925	0.289865107	0.289865107	0	-1.2383396124925	50	1	Planktonic	gon	Megalomma_vesiculosum
Polychaeta	Annelida	0	1	PNF	Melinna_cristata	1	55	55	0	1	1	1	1	55.184926	55	0.000521458	-7.55888182367947	0.000521458	0.000521458	0	-7.55888182367947	55	1	Planktonic	gon	Melinna_cristata
Polychaeta	Annelida	0	1	PNF	Melinna_palmata	1	52	52	0	1	1	1	1	52	52	0.024617982	-3.70427812746661	0.024617982	0.024617982	0	-3.70427812746661	52	1	Planktonic	gon	Melinna_palmata
Polychaeta	Annelida	0	1	PNF	Methanoaricia_dendrobranchiata	1	23	23	0	1	1	1	1	23.43	23	1.153634977	0.142917806957148	1.153634977	1.153634977	0	0.142917806957148	23	1	Planktonic	gon	Methanoaricia_dendrobranchiata
Polychaeta	Annelida	0	1	PNF	Myxicola_infundibulum	1	44	44	0	1	1	1	1	43.94	44	1.075992062	0.0732430843889601	1.075992062	1.075992062	0	0.0732430843889601	44	1	Planktonic	gon	Myxicola_infundibulum
Polychaeta	Annelida	0	1	PNF	Naineris_laevigata	1	40	40	0	1	1	1	1	40.417678	40	1.459854015	0.378336440994912	1.459854015	1.459854015	0	0.378336440994912	40	1	Planktonic	gon	Naineris_laevigata
Polychaeta	Annelida	0	1	PNF	Neoamphitrite_robusta	2	49	38	11	1	1	1	1	43.265	43.5	3.408166348	1.22617441880871	5.65412	1.162212696	4.491907304	1.22617441880871	43.5	1	Planktonic	gon	Neoamphitrite_robusta
Polychaeta	Annelida	0	1	PNF	Nereis_pelagica	2	55	50	5	1	1	1	1	52.6762355	52.5	0.0197370715	-3.92525660957904	0.038097067	0.001377076	0.036719991	-3.92525660957904	52.5	1	Planktonic	gon	Nereis_pelagica
Polychaeta	Annelida	0	1	PNF	Nereis_procera	1	49	49	0	1	1	1	1	48.537522	49	0.12948495	-2.04419062081239	0.12948495	0.12948495	0	-2.04419062081239	49	1	Planktonic	gon	Nereis_procera
Polychaeta	Annelida	0	1	PNF	Nereis_vexillosa	1	49	49	0	1	1	1	1	48.537522	49	0.055109834	-2.89842710324903	0.055109834	0.055109834	0	-2.89842710324903	49	1	Planktonic	gon	Nereis_vexillosa
Polychaeta	Annelida	0	1	PNF	Nicolea_zostericola	1	42	42	0	1	1	1	1	42.42371	42	0.000889854	-7.02445315363875	0.000889854	0.000889854	0	-7.02445315363875	42	1	Planktonic	gon	Nicolea_zostericola
Polychaeta	Annelida	0	1	PNF	Nicon_aestuariensis	1	43	43	0	1	1	1	1	43	43	0.162687721	-1.8159227377957	0.162687721	0.162687721	0	-1.8159227377957	43	1	Planktonic	gon	Nicon_aestuariensis
Polychaeta	Annelida	0	1	PNF	Notomastus_latericeus	1	50	50	0	1	1	1	1	50.26	50	0.0149	-4.20639406603072	0.0149	0.0149	0	-4.20639406603072	50	1	Planktonic	gon	Notomastus_latericeus
Polychaeta	Annelida	0	1	PNF	Onuphis_elegans	1	38	38	0	1	1	1	1	38.24627	38	0.100607442	-2.29652904790946	0.100607442	0.100607442	0	-2.29652904790946	38	1	Planktonic	gon	Onuphis_elegans
Polychaeta	Annelida	0	1	PNF	Ophelia_bicornis	2	50	41	9	1	1	1	1	45.32	45.5	0.2584293085	-1.35313309051797	0.497730894	0.019127723	0.478603171	-1.35313309051797	45.5	1	Planktonic	gon	Ophelia_bicornis
Polychaeta	Annelida	0	1	PNF	Ophelia_limacina	1	69	69	0	1	1	1	1	69.162558	69	0.025	-3.68887945411394	0.025	0.025	0	-3.68887945411394	69	1	Planktonic	gon	Ophelia_limacina
Polychaeta	Annelida	0	1	PNF	Parasabella_polarsterni	1	74	74	0	1	1	1	1	74	74	0.007243104	-4.92770543518088	0.007243104	0.007243104	0	-4.92770543518088	74	1	Planktonic	gon	Parasabella_polarsterni
Polychaeta	Annelida	0	1	PNF	Paromius_gracilis	1	55	55	0	1	1	1	1	55.372868	55	0.010477611	-4.55851458409089	0.010477611	0.010477611	0	-4.55851458409089	55	1	Planktonic	gon	Sphaerodorum_gracilis
Polychaeta	Annelida	0	1	PNF	Perinereis_brevicirris	1	36	36	0	1	1	1	1	36.07	36	0.007243104	-4.92770543518088	0.007243104	0.007243104	0	-4.92770543518088	36	1	Planktonic	gon	Perinereis_brevicirris
Polychaeta	Annelida	0	1	PNF	Perkinsiana_rubra	1	52	52	0	1	1	1	1	52.13	52	0.075878688	-2.57861942452342	0.075878688	0.075878688	0	-2.57861942452342	52	1	Planktonic	gon	Perkinsiana_rubra
Polychaeta	Annelida	0	1	PNF	Platynereis_bicanaliculata	1	49	49	0	1	1	1	1	48.537522	49	0.003082723	-5.78194198166574	0.003082723	0.003082723	0	-5.78194198166574	49	1	Planktonic	gon	Platynereis_bicanaliculata
Polychaeta	Annelida	0	1	PNF	Poeobius_meseres	1	34	34	0	1	1	1	1	34.45	34	0.424196653	-0.85755812702884	0.424196653	0.424196653	0	-0.85755812702884	34	1	Planktonic	gon	Poeobius_meseres
Polychaeta	Annelida	0	1	PNF	Protula_tubularia	1	9	9	0	1	1	1	1	9	9	0.024617982	-3.70427812746661	0.024617982	0.024617982	0	-3.70427812746661	9	1	Planktonic	gon	Protula_tubularia
Polychaeta	Annelida	0	1	PNF	Pseudopotamilla_myriops	1	43	43	0	1	1	1	1	43.053837	43	0.047865987	-3.03935011030128	0.047865987	0.047865987	0	-3.03935011030128	43	1	Planktonic	gon	Pseudopotamilla_myriops
Polychaeta	Annelida	0	1	PNF	Pseudopotamilla_occelata	1	43	43	0	1	1	1	1	43.04987	43	0.019127723	-3.95661653031951	0.019127723	0.019127723	0	-3.95661653031951	43	1	Planktonic	gon	Pseudopotamilla_occelata
Polychaeta	Annelida	0	1	PNF	Pseudopotamilla_reniformis	2	65	48	17	1	1	1	1	56.204362	56.5	0.0318050155	-3.44813128150673	0.06295486	0.000655171	0.062299689	-3.44813128150673	56.5	1	Planktonic	gon	Pseudopotamilla_reniformis
Polychaeta	Annelida	0	1	PNF	Sabella_pavonina	1	51	51	0	1	1	1	1	50.809894	51	1.397447528	0.334647378293909	1.397447528	1.397447528	0	0.334647378293909	51	1	Planktonic	gon	Sabella_pavonina
Polychaeta	Annelida	0	1	PNF	Schistomeringos_rudolphi	1	38	38	0	1	1	1	1	38.24627	38	0.024617982	-3.70427812746661	0.024617982	0.024617982	0	-3.70427812746661	38	1	Planktonic	gon	Schistomeringos_rudolphi
Polychaeta	Annelida	0	1	PNF	Schizobranchia_insignis	1	49	49	0	1	1	1	1	48.536958	49	0.399104526	-0.918531926475591	0.399104526	0.399104526	0	-0.918531926475591	49	1	Planktonic	gon	Schizobranchia_insignis
Polychaeta	Annelida	0	1	PNF	Scoloplos_acmeceps	1	38	38	0	1	1	1	1	38.24627	38	0.180963348	-1.70946076545921	0.180963348	0.180963348	0	-1.70946076545921	38	1	Planktonic	gon	Scoloplos_acmeceps
Polychaeta	Annelida	0	1	PNF	Scoloplos_armiger	1	69	69	0	1	1	1	1	69.2472	69	0.200381849	-1.60753048772578	0.200381849	0.200381849	0	-1.60753048772578	69	1	Planktonic	gon	Scoloplos_armiger
Polychaeta	Annelida	0	1	PNF	Sternaspis_fossor	1	49	49	0	1	1	1	1	48.537522	49	0.000484772	-7.63183188065268	0.000484772	0.000484772	0	-7.63183188065268	49	1	Planktonic	gon	Sternaspis_fossor
Polychaeta	Annelida	0	1	PNF	Syllidia_armata	1	55	55	0	1	1	1	1	55	55	0.000405163	-7.81122110269091	0.000405163	0.000405163	0	-7.81122110269091	55	1	Planktonic	gon	Syllidia_armata
Polychaeta	Annelida	0	1	PNF	Thoracophelia_mucronata	1	43	43	0	1	1	1	1	43.34	43	0.093176811	-2.37325639726156	0.093176811	0.093176811	0	-2.37325639726156	43	1	Planktonic	gon	Thoracophelia_mucronata
Polychaeta	Annelida	0	1	PNF	Trichobranchus_glacialis	1	55	55	0	1	1	1	1	55.372868	55	0.007243104	-4.92770543518088	0.007243104	0.007243104	0	-4.92770543518088	55	1	Planktonic	gon	Trichobranchus_glacialis
Polychaeta	Annelida	0	1	PNF	Tubifex_tubifex	1	56	56	0	1	1	1	1	56.03	56	0.03342931	-3.39832221890672	0.03342931	0.03342931	0	-3.39832221890672	56	1	Planktonic	gon	Tubifex_tubifex
Polychaeta	Annelida	1	0	A	Microphthalmus_carolinensis	1	34	34	0	1	1	1	1	34.4	34	6.28063e-06	-11.9780402640444	6.28063e-06	6.28063e-06	0	-11.9780402640444	34	0	Aplanktonic	sim	Microphthalmus_carolinensis
Polychaeta	Annelida	1	0	A	Microphthalmus_listensis	1	55	55	0	1	1	1	1	55.1	55	7.6968e-06	-11.7747058998994	7.6968e-06	7.6968e-06	0	-11.7747058998994	55	0	Aplanktonic	sim	Microphthalmus_listensis
Polychaeta	Annelida	1	0	A	Microphthalmus_nahantensis	1	41	41	0	1	1	1	1	41.45	41	2.0515e-05	-10.7943542320701	2.0515e-05	2.0515e-05	0	-10.7943542320701	41	0	Aplanktonic	sim	Microphthalmus_nahantensis
Polychaeta	Annelida	1	0	A	Platynereis_massiliensis	1	42	42	0	1	1	1	1	42.48	42	0.014	-4.26869794936688	0.014	0.014	0	-4.26869794936688	42	0	Aplanktonic	seq	Platynereis_massiliensis
Polychaeta	Annelida	1	0	A	Simplaria_potswaldi	1	49	49	0	1	1	1	1	48.521667	49	2.91692e-05	-10.4423971998978	2.91692e-05	2.91692e-05	0	-10.4423971998978	49	0	Aplanktonic	sim	Simplaria_potswaldi
Polychaeta	Annelida	1	0	PF	Echiurus_echiurus	1	29	29	0	1	1	1	1	28.74	29	0.042009928	-3.16984930767996	0.042009928	0.042009928	0	-3.16984930767996	29	0	Planktonic	sim	Echiurus_echiurus
Polychaeta	Annelida	1	0	PF	Myzostoma_cirriferum	1	48	48	0	1	1	1	1	48.226095	48	8.93777e-07	-13.9278095336043	8.93777e-07	8.93777e-07	0	-13.9278095336043	48	0	Planktonic	seq	Myzostoma_cirriferum
Polychaeta	Annelida	1	0	PF	Salvatoria_clavata	1	41	41	0	1	1	1	1	40.831435	41	2.68944e-05	-10.5235924714673	2.68944e-05	2.68944e-05	0	-10.5235924714673	41	0	Planktonic	seq	Salvatoria_clavata
Polychaeta	Annelida	1	0	PF	Syllis_variegata	1	45	45	0	1	1	1	1	44.666577	45	1.88489e-05	-10.8790560012107	1.88489e-05	1.88489e-05	0	-10.8790560012107	45	0	Planktonic	seq	Syllis_variegata
Polychaeta	Annelida	1	0	PNF	Amphiglena_lindae	1	17	17	0	1	1	1	1	16.8	17	0.00286	-5.85693365415038	0.00286	0.00286	0	-5.85693365415038	17	0	Planktonic	sim	Amphiglena_lindae
Polychaeta	Annelida	1	0	PNF	Amphiglena_mediterranea	1	41	41	0	1	1	1	1	40.73	41	0.000437	-7.73557736286868	0.000437	0.000437	0	-7.73557736286868	41	0	Planktonic	sim	Amphiglena_mediterranea
Polychaeta	Annelida	1	0	PNF	Amphiglena_nathae	1	9	9	0	1	1	1	1	9	9	2.26639e-05	-10.6947372077296	2.26639e-05	2.26639e-05	0	-10.6947372077296	9	0	Planktonic	sim	Amphiglena_nathae
Polychaeta	Annelida	1	0	PNF	Amphiglena_terebro	2	34	33	1	1	1	1	1	33.4469005	33.5	2.91692e-05	-10.4423971998978	2.91692e-05	2.91692e-05	0	-10.4423971998978	33.5	0	Planktonic	sim	Amphiglena_terebro
Polychaeta	Annelida	1	0	PNF	Branchinotogluma_segonzaci	1	37	37	0	1	1	1	1	37	37	0.000153423	-8.78231174545927	0.000153423	0.000153423	0	-8.78231174545927	37	0	Planktonic	seq	Branchinotogluma_segonzaci
Polychaeta	Annelida	1	0	PNF	Bushiella_abnormis	1	48	48	0	1	1	1	1	48	48	0.0004625	-7.67886400101179	0.0004625	0.0004625	0	-7.67886400101179	48	0	Planktonic	sim	Bushiella_abnormis
Polychaeta	Annelida	1	0	PNF	Bushiella_granulata	1	60	60	0	1	1	1	1	59.509242	60	2.91692e-05	-10.4423971998978	2.91692e-05	2.91692e-05	0	-10.4423971998978	60	0	Planktonic	sim	Bushiella_granulata
Polychaeta	Annelida	1	0	PNF	Circeis_armoricana	1	48	48	0	1	1	1	1	48	48	4.21951e-05	-10.0732064574081	4.21951e-05	4.21951e-05	0	-10.0732064574081	48	0	Planktonic	sim	Circeis_armoricana
Polychaeta	Annelida	1	0	PNF	Circeis_spirillum	1	52	52	0	1	1	1	1	51.57	52	2.91692e-05	-10.4423971998978	2.91692e-05	2.91692e-05	0	-10.4423971998978	52	0	Planktonic	sim	Circeis_spirillum
Polychaeta	Annelida	1	0	PNF	Dipolydora_armata	1	23	23	0	1	1	1	1	23	23	0.000153423	-8.78231174545927	0.000153423	0.000153423	0	-8.78231174545927	23	0	Planktonic	sim	Dipolydora_armata
Polychaeta	Annelida	1	0	PNF	Dipolydora_commensalis	1	42	42	0	1	1	1	1	42	42	0.001377076	-6.58779286831132	0.001377076	0.001377076	0	-6.58779286831132	42	0	Planktonic	seq	Dipolydora_commensalis
Polychaeta	Annelida	1	0	PNF	Exogone_breviantennata	1	0	0	0	1	1	1	1	0	0	0.01120892	-4.4910453890906	0.01120892	0.01120892	0	-4.4910453890906	0	0	Planktonic	sim	Exogone_breviantennata
Polychaeta	Annelida	1	0	PNF	Janua_pagenstecheri	1	55	55	0	1	1	1	1	55.38	55	1.10455e-05	-11.4134874527642	1.10455e-05	1.10455e-05	0	-11.4134874527642	55	0	Planktonic	sim	Janua_pagenstecheri
Polychaeta	Annelida	1	0	PNF	Micromaldane_androgyne	1	23	23	0	1	1	1	1	23.3	23	0.000124563	-8.99069894595014	0.000124563	0.000124563	0	-8.99069894595014	23	0	Planktonic	sim	Micromaldane_androgyne
Polychaeta	Annelida	1	0	PNF	Neodexiospira_foraminosa	1	27	27	0	1	1	1	1	27	27	0.000405163	-7.81122110269091	0.000405163	0.000405163	0	-7.81122110269091	27	0	Planktonic	sim	Neodexiospira_foraminosa
Polychaeta	Annelida	1	0	PNF	Neodexiospira_nipponica	1	43	43	0	1	1	1	1	43.053837	43	2.47265e-05	-10.6076350149549	2.47265e-05	2.47265e-05	0	-10.6076350149549	43	0	Planktonic	sim	Neodexiospira_nipponica
Polychaeta	Annelida	1	0	PNF	Ophryotrocha_baccii	1	62	62	0	1	1	1	1	61.614681	62	0.000806972	-7.1222215867027	0.000806972	0.000806972	0	-7.1222215867027	62	0	Planktonic	sim	Ophryotrocha_baccii
Polychaeta	Annelida	1	0	PNF	Ophryotrocha_diadema	1	33	33	0	1	1	1	1	33	33	7.70306e-05	-9.47130781245669	7.70306e-05	7.70306e-05	0	-9.47130781245669	33	0	Planktonic	sim	Ophryotrocha_diadema
Polychaeta	Annelida	1	0	PNF	Ophryotrocha_gracilis	1	54	54	0	1	1	1	1	54.11	54	9.91408e-05	-9.21896949600759	9.91408e-05	9.91408e-05	0	-9.21896949600759	54	0	Planktonic	sim	Ophryotrocha_gracilis
Polychaeta	Annelida	1	0	PNF	Ophryotrocha_hartmanni	1	37	37	0	1	1	1	1	36.668419	37	7.70306e-05	-9.47130781245669	7.70306e-05	7.70306e-05	0	-9.47130781245669	37	0	Planktonic	sim	Ophryotrocha_hartmanni
Polychaeta	Annelida	1	0	PNF	Paradexiospira_vitrea	3	49	48	1	1	1	1	1	48.3379106666667	48.3333333333333	1.71236e-05	-10.9750529289827	2.14764e-05	1.10455e-05	1.04309e-05	-10.9750529289827	48.3333333333333	0	Planktonic	sim	Paradexiospira_vitrea
Polychaeta	Annelida	1	0	PNF	Parasabella_media	2	49	48	1	1	1	1	1	48.4994815	48.5	0.001377076	-6.58779286831132	0.001377076	0.001377076	0	-6.58779286831132	48.5	0	Planktonic	sim	Parasabella_media
Polychaeta	Annelida	1	0	PNF	Perkinsiana_antarctica	1	52	52	0	1	1	1	1	52	52	0.02	-3.91202300542815	0.02	0.02	0	-3.91202300542815	52	0	Planktonic	sim	Perkinsiana_antarctica
Polychaeta	Annelida	1	0	PNF	Pileolaria_berkeleyana	1	48	48	0	1	1	1	1	48	48	0.2	-1.6094379124341	0.2	0.2	0	-1.6094379124341	48	0	Planktonic	sim	Pileolaria_berkeleyana
Polychaeta	Annelida	1	0	PNF	Protolaeospira_eximia	1	48	48	0	1	1	1	1	48	48	2.53658e-05	-10.58210874792	2.53658e-05	2.53658e-05	0	-10.58210874792	48	0	Planktonic	sim	Protolaeospira_eximia
Polychaeta	Annelida	1	0	PNF	Rhynchospio_nhatrangi	1	12	12	0	1	1	1	1	12	12	0.000305576	-8.09331203778728	0.000305576	0.000305576	0	-8.09331203778728	12	0	Planktonic	sim	Rhynchospio_nhatrangi
Polychaeta	Annelida	1	0	PNF	Spio_filicornis	1	43	43	0	1	1	1	1	43.053837	43	0.000521458	-7.55888182367947	0.000521458	0.000521458	0	-7.55888182367947	43	0	Planktonic	sim	Spio_filicornis
Polychaeta	Annelida	1	0	PNF	Spirorbis_morchi	1	49	49	0	1	1	1	1	48.521667	49	2.91692e-05	-10.4423971998978	2.91692e-05	2.91692e-05	0	-10.4423971998978	49	0	Planktonic	sim	Spirorbis_morchi
Polychaeta	Annelida	1	0	PNF	Spirorbis_spirorbis	2	55	52	3	1	1	1	1	53.319563	53.5	6.756375e-05	-9.60243896134839	7.70306e-05	5.80969e-05	1.89337e-05	-9.60243896134839	53.5	0	Planktonic	sim	Spirorbis_spirorbis
Polychaeta	Annelida	1	1	PF	Crucigera_zygophora	1	49	49	0	1	1	1	1	48.537522	49	0.12948495	-2.04419062081239	0.12948495	0.12948495	0	-2.04419062081239	49	1	Planktonic	seq	Crucigera_zygophora
Polychaeta	Annelida	1	1	PF	Ficopomatus_enigmaticus	1	51	51	0	1	1	1	1	51	51	0.018125436	-4.01043902335831	0.018125436	0.018125436	0	-4.01043902335831	51	1	Planktonic	seq	Ficopomatus_enigmaticus
Polychaeta	Annelida	1	1	PF	Hydroides_elegans	3	38	21	17	1	1	1	2	30.7866666666667	30.6666666666667	0.053731397	-2.92375777420718	0.151833333	0.004680429	0.147152904	-2.92375777420718	30.6666666666667	1	Planktonic	seq	Hydroides_elegans
Polychaeta	Annelida	1	1	PF	Macellicephala_violacea	1	36	36	0	1	1	1	1	35.85	36	6	1.79175946922805	6	6	0	1.79175946922805	36	1	Planktonic	seq	Macellicephala_violacea
Polychaeta	Annelida	1	1	PF	Ophryotrocha_puerilis	1	35	35	0	1	1	1	1	34.55	35	0.000806972	-7.1222215867027	0.000806972	0.000806972	0	-7.1222215867027	35	1	Planktonic	seq	Ophryotrocha_puerilis
Polychaeta	Annelida	1	1	PF	Spirobranchus_polycerus	1	13	13	0	1	1	1	1	13	13	0.014426234	-4.23870692431961	0.014426234	0.014426234	0	-4.23870692431961	13	1	Planktonic	sim	Spirobranchus_polycerus
Polychaeta	Annelida	1	1	PNF	Aracia_riwo	1	5	5	0	1	1	1	1	5	5	6.4556e-05	-9.6479774937907	6.4556e-05	6.4556e-05	0	-9.6479774937907	5	1	Planktonic	sim	Aracia_riwo
Polychaeta	Annelida	1	1	PNF	Branchiomma_bairdi	1	23	23	0	1	1	1	1	23.2036	23	0.002742749	-5.89879457686432	0.002742749	0.002742749	0	-5.89879457686432	23	1	Planktonic	sim	Branchiomma_bairdi
Polychaeta	Annelida	1	1	PNF	Branchiomma_luctuosum	2	41	41	0	1	1	1	1	40.7330475	41	0.00845383	-4.77313568586395	0.00845383	0.00845383	0	-4.77313568586395	41	1	Planktonic	sim	Branchiomma_luctuosum
Polychaeta	Annelida	1	1	PNF	Laonome_albicingillum	1	25	25	0	1	1	1	1	25.175583	25	0.033692992	-3.3904654157712	0.033692992	0.033692992	0	-3.3904654157712	25	1	Planktonic	sim	Laonome_albicingillum
Polychaeta	Annelida	1	1	PNF	Ophryotrocha_maculata	1	58	58	0	1	1	1	1	58.403151	58	5.80969e-05	-9.75339825181218	5.80969e-05	5.80969e-05	0	-9.75339825181218	58	1	Planktonic	sim	Ophryotrocha_maculata
Polychaeta	Annelida	1	1	PNF	Oxydromus_pugettensis	2	47	38	9	1	1	1	1	42.623135	42.5	0.014426234	-4.23870692431961	0.014426234	0.014426234	0	-4.23870692431961	42.5	1	Planktonic	sim	Oxydromus_pugettensis
Polychaeta	Annelida	1	1	PNF	Parasabella_microphthalma	1	49	49	0	1	1	1	1	49.203243	49	0.027042529	-3.61034450407435	0.027042529	0.027042529	0	-3.61034450407435	49	1	Planktonic	sim	Parasabella_microphthalma
Polychaeta	Annelida	1	1	PNF	Sabella_spallanzanii	1	40	40	0	1	1	1	1	40.465005	40	2.601730217	0.956176691778663	2.601730217	2.601730217	0	0.956176691778663	40	1	Planktonic	seq	Sabella_spallanzanii
Polychaeta	Annelida	1	1	PNF	Sabellastarte_spectabilis	1	21	21	0	1	1	1	1	21	21	0.000461177	-7.68172864071751	0.000461177	0.000461177	0	-7.68172864071751	21	1	Planktonic	seq	Sabellastarte_spectabilis
Polychaeta	Annelida	1	1	PNF	Sphaerosyllis_hermaphrodita	1	8	8	0	1	1	1	1	7.95	8	0.010477611	-4.55851458409089	0.010477611	0.010477611	0	-4.55851458409089	8	1	Planktonic	sim	Sphaerosyllis_hermaphrodita
Polychaeta	Annelida	1	1	PNF	Spirorbis_tridentatus	1	52	52	0	1	1	1	1	51.57	52	4.21951e-05	-10.0732064574081	4.21951e-05	4.21951e-05	0	-10.0732064574081	52	1	Planktonic	sim	Spirorbis_tridentatus
