# Supplementary material for: Macroevolutionary patterns in marine hermaphroditism
Source: Evolution. 2022 Oct 13;76(12):3014–25. doi: 10.1111/evo.14639 (PMC10091813; doi:10.1111/evo.14639)
Supplement: Supplementary file 2 [file EVO-76-3014-s003.zip › macro_herm_R_v1/herm_csv_files_for_R_analyses/dfa_PF_h.csv]

	phylum	class	species	repro	fert	dev	ln_mass	lat
Alciopa_reynaudii	Annelida	Polychaeta	Alciopa reynaudii	0	0	PF	-3.26761798144002	26
Boccardia_proboscidea	Annelida	Polychaeta	Boccardia proboscidea	0	0	PF	-5.89879457686432	33
Boccardiella_hamata	Annelida	Polychaeta	Boccardiella hamata	0	0	PF	-5.89879457686432	41
Boccardiella_ligerica	Annelida	Polychaeta	Boccardiella ligerica	0	0	PF	-5.89879457686432	49
Cirratulus_cirratus	Annelida	Polychaeta	Cirratulus cirratus	0	0	PF	-2.73318917892372	46.5
Diopatra_cuprea	Annelida	Polychaeta	Diopatra cuprea	0	0	PF	-6.15113295497032	42
Dipolydora_caulleryi	Annelida	Polychaeta	Dipolydora caulleryi	0	0	PF	-6.58779286831132	69
Dipolydora_concharum	Annelida	Polychaeta	Dipolydora concharum	0	0	PF	-1.2383396124925	44
Dipolydora_quadrilobata	Annelida	Polychaeta	Dipolydora quadrilobata	0	0	PF	-6.58779286831132	44
Dipolydora_socialis	Annelida	Polychaeta	Dipolydora socialis	0	0	PF	-3.4760102314145	44
Harmothoe_imbricata	Annelida	Polychaeta	Harmothoe imbricata	0	0	PF	-2.30258509299405	38
Harmothoe_magellanica	Annelida	Polychaeta	Harmothoe magellanica	0	0	PF	-5.13609767181652	74
Harmothoe_spinosa	Annelida	Polychaeta	Harmothoe spinosa	0	0	PF	-4.92770543518088	74
Neosabellaria_cementarium	Annelida	Polychaeta	Neosabellaria cementarium	0	0	PF	-3.36954826080525	49
Phyllodoce_maculata	Annelida	Polychaeta	Phyllodoce maculata	0	0	PF	-2.04419062081239	45
Phyllodoce_williamsi	Annelida	Polychaeta	Phyllodoce williamsi	0	0	PF	-2.7653373173416	38
Platynereis_dumerilii	Annelida	Polychaeta	Platynereis dumerilii	0	0	PF	-4.26869794936688	56
Platynereis_megalops	Annelida	Polychaeta	Platynereis megalops	0	0	PF	-2.04419062081239	42
Polydora_aggregata	Annelida	Polychaeta	Polydora aggregata	0	0	PF	-8.41311700015002	44
Polydora_ciliata	Annelida	Polychaeta	Polydora ciliata	0	0	PF	-8.48037921829352	51
Polydora_giardi	Annelida	Polychaeta	Polydora giardi	0	0	PF	-6.28802700034704	38
Polydora_variegata	Annelida	Polychaeta	Polydora variegata	0	0	PF	-5.36436550658705	44
Polydora_websteri	Annelida	Polychaeta	Polydora websteri	0	0	PF	-6.58779286831132	44
Pseudopolydora_paucibranchiata	Annelida	Polychaeta	Pseudopolydora paucibranchiata	0	0	PF	-7.1222215867027	38
Pygospio_californica	Annelida	Polychaeta	Pygospio californica	0	0	PF	-5.89879457686432	37
Spiochaetopterus_typicus	Annelida	Polychaeta	Spiochaetopterus typicus	0	0	PF	-3.4760102314145	69
Streblospio_benedicti	Annelida	Polychaeta	Streblospio benedicti	0	0	PF	-7.33061428769924	36
Amaeana_occidentalis	Annelida	Polychaeta	Amara occidentalis	0	1	PF	-2.04419062081239	38
Arctonoe_fragilis	Annelida	Polychaeta	Arctonoe fragilis	0	1	PF	-3.11304823830497	49
Arctonoe_pulchra	Annelida	Polychaeta	Arctonoe pulchra	0	1	PF	-3.75266361451979	49
Arctonoe_vittata	Annelida	Polychaeta	Arctonoe vittata	0	1	PF	-4.55851458409089	45.5
Armandia_brevis	Annelida	Polychaeta	Armandia brevis	0	1	PF	-6.43322316880143	49
Aurospio_dibranchiata	Annelida	Polychaeta	Aurospio dibranchiata	0	1	PF	-8.06356033502145	35
Bylgides_sarsi	Annelida	Polychaeta	Bylgides sarsi	0	1	PF	-3.11304823830497	69
Chaetopterus_variopedatus	Annelida	Polychaeta	Chaetopterus variopedatus	0	1	PF	1.38281490181602	31.5
Chaetozone_setosa	Annelida	Polychaeta	Chaetozone setosa	0	1	PF	-5.87875105099105	62.5
Chrysopetalum_debile	Annelida	Polychaeta	Chrysopetalum debile	0	1	PF	-8.68454141024171	38
Cirriformia_tentaculata	Annelida	Polychaeta	Cirriformia tentaculata	0	1	PF	-0.384103120775462	51
Ditrupa_arietina	Annelida	Polychaeta	Ditrupa arietina	0	1	PF	-6.15113295497032	42
Eteone_flava	Annelida	Polychaeta	Eteone flava	0	1	PF	-4.92770543518088	69
Eteone_longa	Annelida	Polychaeta	Eteone longa	0	1	PF	-4.92770543518088	55
Eulalia_microphylla	Annelida	Polychaeta	Eulalia microphylla	0	1	PF	0.0208130049280413	46
Eurythoe_complanata	Annelida	Polychaeta	Eurythoe complanata	0	1	PF	1.04986191830689	24
Ficopomatus_miamiensis	Annelida	Polychaeta	Ficopomatus miamiensis	0	1	PF	-7.33061428769924	13
Galeolaria_caespitosa	Annelida	Polychaeta	Galeolaria caespitosa	0	1	PF	-4.92440498456041	30.5
Galeolaria_gemineoa	Annelida	Polychaeta	Galeolaria gemineoa	0	1	PF	-4.47277364956935	28
Gattyana_cirrhosa	Annelida	Polychaeta	Gattyana cirrhosa	0	1	PF	-6.58779286831132	69
Glycera_americana	Annelida	Polychaeta	Glycera americana	0	1	PF	0.899598297964317	51
Glycera_dibranchiata	Annelida	Polychaeta	Glycera dibranchiata	0	1	PF	1.09861228866811	42
Glycera_tridactyla	Annelida	Polychaeta	Glycera tridactyla	0	1	PF	-2.57861942452342	45
Gyptis_rosea	Annelida	Polychaeta	Gyptis rosea	0	1	PF	-8.78231174545927	59
Halosydna_brevisetosa	Annelida	Polychaeta	Halosydna brevisetosa	0	1	PF	-2.89842710324903	38
Harmothoe_extenuata	Annelida	Polychaeta	Harmothoe extenuata	0	1	PF	-2.89842710324903	45
Harmothoe_impar	Annelida	Polychaeta	Harmothoe impar	0	1	PF	-3.70427812746661	56
Hydroides_dianthus	Annelida	Polychaeta	Hydroides dianthus	0	1	PF	-5.36436550658705	42
Hydroides_dirampha	Annelida	Polychaeta	Hydroides dirampha	0	1	PF	-7.55888182367947	28
Hydroides_ezoensis	Annelida	Polychaeta	Hydroides ezoensis	0	1	PF	-5.36436550658705	35
Hydroides_fusicola	Annelida	Polychaeta	Hydroides fusicola	0	1	PF	-5.36436550658705	33
Hydroides_norvegicus	Annelida	Polychaeta	Hydroides norvegicus	0	1	PF	-4.5245424494773	34
Laeonereis_culveri	Annelida	Polychaeta	Laeonereis culveri	0	1	PF	-3.18908636961746	41
Lagis_koreni	Annelida	Polychaeta	Lagis koreni	0	1	PF	-3.70427812746661	53
Laonice_branchiata	Annelida	Polychaeta	Laonice branchiata	0	1	PF	-2.29652904790946	25
Laonice_brevicornis	Annelida	Polychaeta	Laonice brevicornis	0	1	PF	-3.85246968666372	25
Lepidonotus_squamatus	Annelida	Polychaeta	Lepidonotus squamatus	0	1	PF	0.0726302294724946	66
Loimia_medusa	Annelida	Polychaeta	Loimia medusa	0	1	PF	0.150325684708648	39
Magelona_sacculata	Annelida	Polychaeta	Magelona sacculata	0	1	PF	-5.36436550658705	38
Marphysa_sanguinea	Annelida	Polychaeta	Marphysa sanguinea	0	1	PF	-4.23870692431961	45
Neanthes_nubila	Annelida	Polychaeta	Neanthes nubila	0	1	PF	0.586985813750869	45
Nephtys_caecoides	Annelida	Polychaeta	Nephtys caecoides	0	1	PF	0.371624520091403	38
Nephtys_hombergii	Annelida	Polychaeta	Nephtys hombergii	0	1	PF	-1.0731016829205	69
Nephtys_incisa	Annelida	Polychaeta	Nephtys incisa	0	1	PF	-1.0731016829205	45
Nereimyra_punctata	Annelida	Polychaeta	Nereimyra punctata	0	1	PF	-5.89879457686432	59
Notaulax_nudicollis	Annelida	Polychaeta	Notaulax nudicollis	0	1	PF	-6.23232715785423	17
Ophiodromus_flexuosus	Annelida	Polychaeta	Ophiodromus flexuosus	0	1	PF	-3.58742567582642	59
Owenia_fusiformis	Annelida	Polychaeta	Owenia fusiformis	0	1	PF	-7.39714562202806	49
Pectinaria_californiensis	Annelida	Polychaeta	Pectinaria californiensis	0	1	PF	-3.0751126589447	48
Pectinaria_granulata	Annelida	Polychaeta	Pectinaria granulata	0	1	PF	-3.68887945411394	69
Pholoe_inornata	Annelida	Polychaeta	Pholoe inornata	0	1	PF	-8.09331203778728	45
Pholoe_minuta	Annelida	Polychaeta	Pholoe minuta	0	1	PF	-8.41311700015002	53.5
Phragmatopoma_californica	Annelida	Polychaeta	Phragmatopoma californica	0	1	PF	-2.73318917892372	51
Phragmatopoma_caudata	Annelida	Polychaeta	Phragmatopoma caudata	0	1	PF	-6.28802700034704	26
Pomatoceros_triqueter	Annelida	Polychaeta	Pomatoceros triqueter	0	1	PF	-12.63691402487	54
Pomatoleios_kraussii	Annelida	Polychaeta	Pomatoleios kraussii	0	1	PF	-5.36436550658705	29
Prionospio_cirrifera	Annelida	Polychaeta	Prionospio cirrifera	0	1	PF	-8.0325965598676	36.5
Prionospio_fallax	Annelida	Polychaeta	Prionospio fallax	0	1	PF	-6.43322316880143	58
Prionospio_malmgreni	Annelida	Polychaeta	Prionospio malmgreni	0	1	PF	-4.55851458409089	69
Prionospio_patagonica	Annelida	Polychaeta	Prionospio patagonica	0	1	PF	-5.67052663140534	39
Prionospio_pygmaeus	Annelida	Polychaeta	Prionospio pygmaeus	0	1	PF	-6.93051942725571	38
Sabellaria_alveolata	Annelida	Polychaeta	Sabellaria alveolata	0	1	PF	-4.23870692431961	50
Sabellaria_floridensis	Annelida	Polychaeta	Sabellaria floridensis	0	1	PF	-6.50926107795481	30
Sabellaria_spinulosa	Annelida	Polychaeta	Sabellaria spinulosa	0	1	PF	-7.55888182367947	50
Scolelepis_squamata	Annelida	Polychaeta	Scolelepis squamata	0	1	PF	-2.57861942452342	51
Serpula_columbiana	Annelida	Polychaeta	Serpula columbiana	0	1	PF	-3.26761798144002	49
Serpula_vermicularis	Annelida	Polychaeta	Serpula vermicularis	0	1	PF	0.161268147596122	49
Sirsoe_methanicola	Annelida	Polychaeta	Sirsoe methanicola	0	1	PF	-6.28802700034704	28
Spiophanes_bombyx	Annelida	Polychaeta	Spiophanes bombyx	0	1	PF	-6.15113295497032	58
Spirobranchus_corniculatus	Annelida	Polychaeta	Spirobranchus corniculatus	0	1	PF	-2.89842710324903	14
Spirobranchus_giganteus	Annelida	Polychaeta	Spirobranchus giganteus	0	1	PF	-2.29652904790946	18
Trochochaeta_multisetosa	Annelida	Polychaeta	Trochochaeta multisetosa	0	1	PF	-2.29652904790946	58
Typosyllis_pulchra	Annelida	Polychaeta	Typosyllis pulchra	0	1	PF	-5.89879457686432	49
Urechis_caupo	Annelida	Polychaeta	Urechis caupo	0	1	PF	4.15104427707019	56
Echiurus_echiurus	Annelida	Polychaeta	Echiurus echiurus	1	0	PF	-3.16984930767996	29
Myzostoma_cirriferum	Annelida	Polychaeta	Myzostoma cirriferum	1	0	PF	-13.9278095336043	48
Salvatoria_clavata	Annelida	Polychaeta	Salvatoria clavata	1	0	PF	-10.5235924714673	41
Syllis_variegata	Annelida	Polychaeta	Syllis variegata	1	0	PF	-10.8790560012107	45
Crucigera_zygophora	Annelida	Polychaeta	Crucigera zygophora	1	1	PF	-2.04419062081239	49
Ficopomatus_enigmaticus	Annelida	Polychaeta	Ficopomatus enigmaticus	1	1	PF	-4.01043902335831	51
Hydroides_elegans	Annelida	Polychaeta	Hydroides elegans	1	1	PF	-2.92375777420718	30.6666666666667
Macellicephala_violacea	Annelida	Polychaeta	Macellicephala violacea	1	1	PF	1.79175946922805	36
Ophryotrocha_puerilis	Annelida	Polychaeta	Ophryotrocha puerilis	1	1	PF	-7.1222215867027	35
Spirobranchus_polycerus	Annelida	Polychaeta	Spirobranchus polycerus	1	1	PF	-4.23870692431961	13
