# Supplementary material for: Macroevolutionary patterns in marine hermaphroditism
Source: Evolution. 2022 Oct 13;76(12):3014–25. doi: 10.1111/evo.14639 (PMC10091813; doi:10.1111/evo.14639)
Supplement: Supplementary file 2 [file EVO-76-3014-s003.zip › macro_herm_R_v1/herm_csv_files_for_R_analyses/dfa_PNF_h.csv]

	phylum	class	species	repro	fert	dev	ln_mass	lat
Abarenicola_claparedi	Annelida	Polychaeta	Abarenicola claparedi	0	0	PNF	1.08518926833597	43
Abarenicola_pacifica	Annelida	Polychaeta	Abarenicola pacifica	0	0	PNF	1.38379123090177	47
Arenicolides_ecaudata	Annelida	Polychaeta	Arenicolides ecaudata	0	0	PNF	-4.92770543518088	50
Boccardia_polybranchia	Annelida	Polychaeta	Boccardia polybranchia	0	0	PNF	-4.92770543518088	49
Branchipolynoe_seepensis	Annelida	Polychaeta	Branchipolynoe seepensis	0	0	PNF	-2.30258509299405	37
Brevibrachium_maculatum	Annelida	Polychaeta	Brevibrachium maculatum	0	0	PNF	-3.95661653031951	37
Capitella_capitata	Annelida	Polychaeta	Capitella capitata	0	0	PNF	-5.84834130371819	32
Chitinopoma_serrula	Annelida	Polychaeta	Chitinopoma serrula	0	0	PNF	-5.89879457686432	70
Dasybranchus_caducus	Annelida	Polychaeta	Dasybranchus caducus	0	0	PNF	0.586985813750869	25
Diopatra_marocensis	Annelida	Polychaeta	Diopatra marocensis	0	0	PNF	-4.55851458409089	32
Diopatra_neapolitana	Annelida	Polychaeta	Diopatra neapolitana	0	0	PNF	1.38629436111989	35
Diopatra_ornata	Annelida	Polychaeta	Diopatra ornata	0	0	PNF	-6.15113295497032	33
Dipolydora_melanopalpa	Annelida	Polychaeta	Dipolydora melanopalpa	0	0	PNF	-4.55851458409089	42
Exogone_naidina	Annelida	Polychaeta	Exogone naidina	0	0	PNF	-10.2250711766636	42
Fabricia_stellaris	Annelida	Polychaeta	Fabricia stellaris	0	0	PNF	-11.3052854751922	50
Fabricinuda_trilobata	Annelida	Polychaeta	Fabricinuda trilobata	0	0	PNF	-10.1426309210034	27
Heteromastus_filiformis	Annelida	Polychaeta	Heteromastus filiformis	0	0	PNF	-3.4760102314145	55
Hirsutonuphis_mariahirsuta	Annelida	Polychaeta	Hirsutonuphis mariahirsuta	0	0	PNF	-0.0493732682916018	33
Hobsonia_florida	Annelida	Polychaeta	Hobsonia florida	0	0	PNF	-7.2241523764223	42
Hyalinoecia_araucana	Annelida	Polychaeta	Hyalinoecia araucana	0	0	PNF	-3.80204680843548	37
Kinbergonuphis_pulchra	Annelida	Polychaeta	Kinbergonuphis pulchra	0	0	PNF	-2.89842710324903	17
Kinbergonuphis_simoni	Annelida	Polychaeta	Kinbergonuphis simoni	0	0	PNF	-3.70427812746661	28
Kinbergonuphis_taeniata	Annelida	Polychaeta	Kinbergonuphis taeniata	0	0	PNF	-2.57861942452342	33
Lumbrineris_japonica	Annelida	Polychaeta	Lumbrineris japonica	0	0	PNF	-8.78231174545927	43
Manayunkia_aestuarina	Annelida	Polychaeta	Manayunkia aestuarina	0	0	PNF	-10.8509387686599	50
Manayunkia_caspica	Annelida	Polychaeta	Manayunkia caspica	0	0	PNF	-10.4423971998978	45
Manayunkia_mizu	Annelida	Polychaeta	Manayunkia mizu	0	0	PNF	-11.9329921592681	5
Mooreonuphis_jonesi	Annelida	Polychaeta	Mooreonuphis jonesi	0	0	PNF	-4.53129844887853	32
Myrianida_prolifera	Annelida	Polychaeta	Myrianida prolifera	0	0	PNF	-8.09331203778728	51
Myxicola_sulcata	Annelida	Polychaeta	Myxicola sulcata	0	0	PNF	-5.36436550658705	74
Neanthes_acuminata	Annelida	Polychaeta	Neanthes acuminata	0	0	PNF	-4.92770543518088	33
Nereis_falcaria	Annelida	Polychaeta	Nereis falcaria	0	0	PNF	-3.70427812746661	41
Onuphis_iridescens	Annelida	Polychaeta	Onuphis iridescens	0	0	PNF	-4.87246418163767	49
Ophryotrocha_cosmetandra	Annelida	Polychaeta	Ophryotrocha cosmetandra	0	0	PNF	-9.21896949600759	70
Ophryotrocha_labronica	Annelida	Polychaeta	Ophryotrocha labronica	0	0	PNF	-9.75339825181218	41
Ophryotrocha_notoglandulata	Annelida	Polychaeta	Ophryotrocha notoglandulata	0	0	PNF	-8.09331203778728	35
Paradialychone_ecaudata	Annelida	Polychaeta	Paradialychone ecaudata	0	0	PNF	-4.55851458409089	43
Paralvinella_grasslei	Annelida	Polychaeta	Paralvinella grasslei	0	0	PNF	-3.4760102314145	12
Paralvinella_palmiformis	Annelida	Polychaeta	Paralvinella palmiformis	0	0	PNF	-2.57861942452342	48
Paralvinella_pandorae	Annelida	Polychaeta	Paralvinella pandorae	0	0	PNF	-2.04419062081239	45
Parapionosyllis_gestans	Annelida	Polychaeta	Parapionosyllis gestans	0	0	PNF	-9.21896949600759	45
Paraprotis_dendrova	Annelida	Polychaeta	Paraprotis dendrova	0	0	PNF	-7.81122110269091	27
Polydora_carinhosa	Annelida	Polychaeta	Polydora carinhosa	0	0	PNF	-4.23870692431961	25
Polydora_cornuta	Annelida	Polychaeta	Polydora cornuta	0	0	PNF	-4.77313568586395	25
Polydora_curiosa	Annelida	Polychaeta	Polydora curiosa	0	0	PNF	-7.33061428769924	46
Polydora_ecuadoriana	Annelida	Polychaeta	Polydora ecuadoriana	0	0	PNF	-4.23870692431961	25
Polydora_hoplura	Annelida	Polychaeta	Polydora hoplura	0	0	PNF	-4.23870692431961	29
Polydora_neocaeca	Annelida	Polychaeta	Polydora neocaeca	0	0	PNF	-5.67052663140534	41
Polydora_nuchalis	Annelida	Polychaeta	Polydora nuchalis	0	0	PNF	-6.21860206369362	34
Polydora_rickettsi	Annelida	Polychaeta	Polydora rickettsi	0	0	PNF	-8.78231174545927	39
Polydora_spongicola	Annelida	Polychaeta	Polydora spongicola	0	0	PNF	-9.21896949600759	42
Potamilla_neglecta	Annelida	Polychaeta	Potamilla neglecta	0	0	PNF	-2.57861942452342	56.5
Potamilla_torelli	Annelida	Polychaeta	Potamilla torelli	0	0	PNF	-4.92770543518088	45
Proceraea_fasciata	Annelida	Polychaeta	Proceraea fasciata	0	0	PNF	-6.93051942725571	18
Pseudopolydora_kempi	Annelida	Polychaeta	Pseudopolydora kempi	0	0	PNF	-6.93051942725571	38
Pseudopolydora_rosebelae	Annelida	Polychaeta	Pseudopolydora rosebelae	0	0	PNF	-6.0726012863492	23
Pygospio_elegans	Annelida	Polychaeta	Pygospio elegans	0	0	PNF	-6.58779286831132	58
Raphidrilus_nemasoma	Annelida	Polychaeta	Raphidrilus nemasoma	0	0	PNF	-10.4423971998978	49
Rhodopsis_pusilla	Annelida	Polychaeta	Rhodopsis pusilla	0	0	PNF	-11.2966293036135	27
Riftia_pachyptila	Annelida	Polychaeta	Riftia pachyptila	0	0	PNF	2.71745032583427	20
Salmacina_dysteri	Annelida	Polychaeta	Salmacina dysteri	0	0	PNF	-10.8790560012107	27
Simplisetia_limnetica	Annelida	Polychaeta	Simplisetia limnetica	0	0	PNF	-3.90397706102573	33
Sphaerosyllis_bulbosa	Annelida	Polychaeta	Sphaerosyllis bulbosa	0	0	PNF	-8.99069894595014	45
Sphaerosyllis_hystrix	Annelida	Polychaeta	Sphaerosyllis hystrix	0	0	PNF	-9.48741226531595	58
Tomopteris_carpenteri	Annelida	Polychaeta	Tomopteris carpenteri	0	0	PNF	-0.650063536218816	61.3333333333333
Tomopteris_helgolandica	Annelida	Polychaeta	Tomopteris helgolandica	0	0	PNF	-3.22632928300408	54.5
Tomopteris_nisseni	Annelida	Polychaeta	Tomopteris nisseni	0	0	PNF	2.41582698257012	34
Tomopteris_pacifica	Annelida	Polychaeta	Tomopteris pacifica	0	0	PNF	-3.07133178519221	34
Trilobodrilus_axi	Annelida	Polychaeta	Trilobodrilus axi	0	0	PNF	-13.3259126564601	55
Trilobodrilus_heideri	Annelida	Polychaeta	Trilobodrilus heideri	0	0	PNF	-11.8027190985322	55
Trochochaeta_carica	Annelida	Polychaeta	Trochochaeta carica	0	0	PNF	-3.80204680843548	69
Tubificoides_benedii	Annelida	Polychaeta	Tubificoides benedii	0	0	PNF	-6.63583070639743	56
Abarenicola_assimilis	Annelida	Polychaeta	Abarenicola assimilis	0	1	PNF	0.135739655990246	46
Acromegalomma_vesiculosum	Annelida	Polychaeta	Acromegalomma vesiculosum	0	1	PNF	-7.1222215867027	50
Alitta_succinea	Annelida	Polychaeta	Alitta succinea	0	1	PNF	-2.08291633177648	46
Alitta_virens	Annelida	Polychaeta	Alitta virens	0	1	PNF	1.98202320395885	57.4
Alvinella_pompejana	Annelida	Polychaeta	Alvinella pompejana	0	1	PNF	-2.1670380556469	13
Amblyosyllis_speciosa	Annelida	Polychaeta	Amblyosyllis speciosa	0	1	PNF	-9.31673809201121	49
Amphisamytha_galapagensis	Annelida	Polychaeta	Amphisamytha galapagensis	0	1	PNF	-9.21896949600759	48
Amphisamytha_lutzi	Annelida	Polychaeta	Amphisamytha lutzi	0	1	PNF	-7.55888182367947	15
Aphelochaeta_marioni	Annelida	Polychaeta	Aphelochaeta marioni	0	1	PNF	-4.55851458409089	51
Aphrodita_aculeata	Annelida	Polychaeta	Aphrodita aculeata	0	1	PNF	2.93742997072242	53
Arenicola_brasiliensis	Annelida	Polychaeta	Arenicola brasiliensis	0	1	PNF	-1.83779503708387	50
Arenicola_marina	Annelida	Polychaeta	Arenicola marina	0	1	PNF	1.39584314217956	52.5
Arenicolides_branchialis	Annelida	Polychaeta	Arenicolides branchialis	0	1	PNF	-4.92770543518088	50
Axiothella_rubrocincta	Annelida	Polychaeta	Axiothella rubrocincta	0	1	PNF	-3.26761798144002	49
Bonellia_viridis	Annelida	Polychaeta	Bonellia viridis	0	1	PNF	2.21766458109449	42
Capitella_teleta	Annelida	Polychaeta	Capitella teleta	0	1	PNF	-5.99087132310014	40
Chone_duneri	Annelida	Polychaeta	Chone duneri	0	1	PNF	-6.43322316880143	32
Cirriformia_luxuriosa	Annelida	Polychaeta	Cirriformia luxuriosa	0	1	PNF	-3.4760102314145	33
Cirriformia_moorei	Annelida	Polychaeta	Cirriformia moorei	0	1	PNF	-1.08175517160169	38
Clymenella_torquata	Annelida	Polychaeta	Clymenella torquata	0	1	PNF	-2.29266833696193	46
Cossura_coasta	Annelida	Polychaeta	Cossura coasta	0	1	PNF	-8.95332113598751	35
Cossura_longocirrata	Annelida	Polychaeta	Cossura longocirrata	0	1	PNF	-8.78231174545927	35
Euchone_analis	Annelida	Polychaeta	Euchone analis	0	1	PNF	-9.21896949600759	69
Euchone_pallida	Annelida	Polychaeta	Euchone pallida	0	1	PNF	-3.70427812746661	74
Eudistylia_vancouveri	Annelida	Polychaeta	Eudistylia vancouveri	0	1	PNF	-0.155835239902192	49
Eunice_kobiensis	Annelida	Polychaeta	Eunice kobiensis	0	1	PNF	-2.04419062081239	49
Eupolymnia_heterobranchia	Annelida	Polychaeta	Eupolymnia heterobranchia	0	1	PNF	0.566728932574375	43.5
Eupolymnia_nebulosa	Annelida	Polychaeta	Eupolymnia nebulosa	0	1	PNF	1.1088235376244	43
Flabelligera_pennigera	Annelida	Polychaeta	Flabelligera pennigera	0	1	PNF	-2.04419062081239	49
Hediste_diversicolor	Annelida	Polychaeta	Hediste diversicolor	0	1	PNF	-0.786586660357986	51.2857142857143
Hediste_japonica	Annelida	Polychaeta	Hediste japonica	0	1	PNF	-1.35523525576989	38
Hyalinoecia_tubicola	Annelida	Polychaeta	Hyalinoecia tubicola	0	1	PNF	-1.08767234862978	50
Lanice_conchilega	Annelida	Polychaeta	Lanice conchilega	0	1	PNF	-0.400575704248288	49
Leiochone_leiopygos	Annelida	Polychaeta	Leiochone leiopygos	0	1	PNF	-2.04419062081239	45
Leitoscoloplos_kerguelensis	Annelida	Polychaeta	Leitoscoloplos kerguelensis	0	1	PNF	-6.75303104938029	43
Leitoscoloplos_pugettensis	Annelida	Polychaeta	Leitoscoloplos pugettensis	0	1	PNF	-1.0731016829205	38
Leodice_valens	Annelida	Polychaeta	Leodice valens	0	1	PNF	-2.04419062081239	49
Malacoceros_fuliginosus	Annelida	Polychaeta	Malacoceros fuliginosus	0	1	PNF	-3.26761798144002	50
Marenzelleria_viridis	Annelida	Polychaeta	Marenzelleria viridis	0	1	PNF	-1.2383396124925	45
Marphysa_borradailei	Annelida	Polychaeta	Marphysa borradailei	0	1	PNF	-4.92770543518088	7
Megalomma_vesiculosum	Annelida	Polychaeta	Megalomma vesiculosum	0	1	PNF	-1.2383396124925	50
Melinna_cristata	Annelida	Polychaeta	Melinna cristata	0	1	PNF	-7.55888182367947	55
Melinna_palmata	Annelida	Polychaeta	Melinna palmata	0	1	PNF	-3.70427812746661	52
Methanoaricia_dendrobranchiata	Annelida	Polychaeta	Methanoaricia dendrobranchiata	0	1	PNF	0.142917806957148	23
Myxicola_infundibulum	Annelida	Polychaeta	Myxicola infundibulum	0	1	PNF	0.0732430843889601	44
Naineris_laevigata	Annelida	Polychaeta	Naineris laevigata	0	1	PNF	0.378336440994912	40
Neoamphitrite_robusta	Annelida	Polychaeta	Neoamphitrite robusta	0	1	PNF	1.22617441880871	43.5
Nereis_pelagica	Annelida	Polychaeta	Nereis pelagica	0	1	PNF	-3.92525660957904	52.5
Nereis_procera	Annelida	Polychaeta	Nereis procera	0	1	PNF	-2.04419062081239	49
Nereis_vexillosa	Annelida	Polychaeta	Nereis vexillosa	0	1	PNF	-2.89842710324903	49
Nicolea_zostericola	Annelida	Polychaeta	Nicolea zostericola	0	1	PNF	-7.02445315363875	42
Nicon_aestuariensis	Annelida	Polychaeta	Nicon aestuariensis	0	1	PNF	-1.8159227377957	43
Notomastus_latericeus	Annelida	Polychaeta	Notomastus latericeus	0	1	PNF	-4.20639406603072	50
Onuphis_elegans	Annelida	Polychaeta	Onuphis elegans	0	1	PNF	-2.29652904790946	38
Ophelia_bicornis	Annelida	Polychaeta	Ophelia bicornis	0	1	PNF	-1.35313309051797	45.5
Ophelia_limacina	Annelida	Polychaeta	Ophelia limacina	0	1	PNF	-3.68887945411394	69
Parasabella_polarsterni	Annelida	Polychaeta	Parasabella polarsterni	0	1	PNF	-4.92770543518088	74
Sphaerodorum_gracilis	Annelida	Polychaeta	Paromius gracilis	0	1	PNF	-4.55851458409089	55
Perinereis_brevicirris	Annelida	Polychaeta	Perinereis brevicirris	0	1	PNF	-4.92770543518088	36
Perkinsiana_rubra	Annelida	Polychaeta	Perkinsiana rubra	0	1	PNF	-2.57861942452342	52
Platynereis_bicanaliculata	Annelida	Polychaeta	Platynereis bicanaliculata	0	1	PNF	-5.78194198166574	49
Poeobius_meseres	Annelida	Polychaeta	Poeobius meseres	0	1	PNF	-0.85755812702884	34
Protula_tubularia	Annelida	Polychaeta	Protula tubularia	0	1	PNF	-3.70427812746661	9
Pseudopotamilla_myriops	Annelida	Polychaeta	Pseudopotamilla myriops	0	1	PNF	-3.03935011030128	43
Pseudopotamilla_occelata	Annelida	Polychaeta	Pseudopotamilla occelata	0	1	PNF	-3.95661653031951	43
Pseudopotamilla_reniformis	Annelida	Polychaeta	Pseudopotamilla reniformis	0	1	PNF	-3.44813128150673	56.5
Sabella_pavonina	Annelida	Polychaeta	Sabella pavonina	0	1	PNF	0.334647378293909	51
Schistomeringos_rudolphi	Annelida	Polychaeta	Schistomeringos rudolphi	0	1	PNF	-3.70427812746661	38
Schizobranchia_insignis	Annelida	Polychaeta	Schizobranchia insignis	0	1	PNF	-0.918531926475591	49
Scoloplos_acmeceps	Annelida	Polychaeta	Scoloplos acmeceps	0	1	PNF	-1.70946076545921	38
Scoloplos_armiger	Annelida	Polychaeta	Scoloplos armiger	0	1	PNF	-1.60753048772578	69
Sternaspis_fossor	Annelida	Polychaeta	Sternaspis fossor	0	1	PNF	-7.63183188065268	49
Syllidia_armata	Annelida	Polychaeta	Syllidia armata	0	1	PNF	-7.81122110269091	55
Thoracophelia_mucronata	Annelida	Polychaeta	Thoracophelia mucronata	0	1	PNF	-2.37325639726156	43
Trichobranchus_glacialis	Annelida	Polychaeta	Trichobranchus glacialis	0	1	PNF	-4.92770543518088	55
Tubifex_tubifex	Annelida	Polychaeta	Tubifex tubifex	0	1	PNF	-3.39832221890672	56
Amphiglena_lindae	Annelida	Polychaeta	Amphiglena lindae	1	0	PNF	-5.85693365415038	17
Amphiglena_mediterranea	Annelida	Polychaeta	Amphiglena mediterranea	1	0	PNF	-7.73557736286868	41
Amphiglena_nathae	Annelida	Polychaeta	Amphiglena nathae	1	0	PNF	-10.6947372077296	9
Amphiglena_terebro	Annelida	Polychaeta	Amphiglena terebro	1	0	PNF	-10.4423971998978	33.5
Branchinotogluma_segonzaci	Annelida	Polychaeta	Branchinotogluma segonzaci	1	0	PNF	-8.78231174545927	37
Bushiella_abnormis	Annelida	Polychaeta	Bushiella abnormis	1	0	PNF	-7.67886400101179	48
Bushiella_granulata	Annelida	Polychaeta	Bushiella granulata	1	0	PNF	-10.4423971998978	60
Circeis_armoricana	Annelida	Polychaeta	Circeis armoricana	1	0	PNF	-10.0732064574081	48
Circeis_spirillum	Annelida	Polychaeta	Circeis spirillum	1	0	PNF	-10.4423971998978	52
Dipolydora_armata	Annelida	Polychaeta	Dipolydora armata	1	0	PNF	-8.78231174545927	23
Dipolydora_commensalis	Annelida	Polychaeta	Dipolydora commensalis	1	0	PNF	-6.58779286831132	42
Exogone_breviantennata	Annelida	Polychaeta	Exogone breviantennata	1	0	PNF	-4.4910453890906	0
Janua_pagenstecheri	Annelida	Polychaeta	Janua pagenstecheri	1	0	PNF	-11.4134874527642	55
Micromaldane_androgyne	Annelida	Polychaeta	Micromaldane androgyne	1	0	PNF	-8.99069894595014	23
Neodexiospira_foraminosa	Annelida	Polychaeta	Neodexiospira foraminosa	1	0	PNF	-7.81122110269091	27
Neodexiospira_nipponica	Annelida	Polychaeta	Neodexiospira nipponica	1	0	PNF	-10.6076350149549	43
Ophryotrocha_baccii	Annelida	Polychaeta	Ophryotrocha baccii	1	0	PNF	-7.1222215867027	62
Ophryotrocha_diadema	Annelida	Polychaeta	Ophryotrocha diadema	1	0	PNF	-9.47130781245669	33
Ophryotrocha_gracilis	Annelida	Polychaeta	Ophryotrocha gracilis	1	0	PNF	-9.21896949600759	54
Ophryotrocha_hartmanni	Annelida	Polychaeta	Ophryotrocha hartmanni	1	0	PNF	-9.47130781245669	37
Paradexiospira_vitrea	Annelida	Polychaeta	Paradexiospira vitrea	1	0	PNF	-10.9750529289827	48.3333333333333
Parasabella_media	Annelida	Polychaeta	Parasabella media	1	0	PNF	-6.58779286831132	48.5
Perkinsiana_antarctica	Annelida	Polychaeta	Perkinsiana antarctica	1	0	PNF	-3.91202300542815	52
Pileolaria_berkeleyana	Annelida	Polychaeta	Pileolaria berkeleyana	1	0	PNF	-1.6094379124341	48
Protolaeospira_eximia	Annelida	Polychaeta	Protolaeospira eximia	1	0	PNF	-10.58210874792	48
Rhynchospio_nhatrangi	Annelida	Polychaeta	Rhynchospio nhatrangi	1	0	PNF	-8.09331203778728	12
Spio_filicornis	Annelida	Polychaeta	Spio filicornis	1	0	PNF	-7.55888182367947	43
Spirorbis_morchi	Annelida	Polychaeta	Spirorbis morchi	1	0	PNF	-10.4423971998978	49
Spirorbis_spirorbis	Annelida	Polychaeta	Spirorbis spirorbis	1	0	PNF	-9.60243896134839	53.5
Aracia_riwo	Annelida	Polychaeta	Aracia riwo	1	1	PNF	-9.6479774937907	5
Branchiomma_bairdi	Annelida	Polychaeta	Branchiomma bairdi	1	1	PNF	-5.89879457686432	23
Branchiomma_luctuosum	Annelida	Polychaeta	Branchiomma luctuosum	1	1	PNF	-4.77313568586395	41
Laonome_albicingillum	Annelida	Polychaeta	Laonome albicingillum	1	1	PNF	-3.3904654157712	25
Ophryotrocha_maculata	Annelida	Polychaeta	Ophryotrocha maculata	1	1	PNF	-9.75339825181218	58
Oxydromus_pugettensis	Annelida	Polychaeta	Oxydromus pugettensis	1	1	PNF	-4.23870692431961	42.5
Parasabella_microphthalma	Annelida	Polychaeta	Parasabella microphthalma	1	1	PNF	-3.61034450407435	49
Sabella_spallanzanii	Annelida	Polychaeta	Sabella spallanzanii	1	1	PNF	0.956176691778663	40
Sabellastarte_spectabilis	Annelida	Polychaeta	Sabellastarte spectabilis	1	1	PNF	-7.68172864071751	21
Sphaerosyllis_hermaphrodita	Annelida	Polychaeta	Sphaerosyllis hermaphrodita	1	1	PNF	-4.55851458409089	8
Spirorbis_tridentatus	Annelida	Polychaeta	Spirorbis tridentatus	1	1	PNF	-10.0732064574081	52
