# Supplementary material for: Macroevolutionary patterns in marine hermaphroditism
Source: Evolution. 2022 Oct 13;76(12):3014–25. doi: 10.1111/evo.14639 (PMC10091813; doi:10.1111/evo.14639)
Supplement: Supplementary file 2 [file EVO-76-3014-s003.zip › macro_herm_R_v1/herm_csv_files_for_R_analyses/dfe_A_h.csv]

	phylum	class	species	repro	fert	dev	ln_mass	lat
Cryptasterina_pentagona	Echinodermata	Asteroidea	Cryptasterina pentagona	0	0	A	-1.46256876012869	21
Diplasterias_brucei	Echinodermata	Asteroidea	Diplasterias brucei	0	0	A	0.0413314148236964	77
Diplasterias_meridionalis	Echinodermata	Asteroidea	Diplasterias meridionalis	0	0	A	3.74438087329895	70
Diplasterias_octoradiata	Echinodermata	Asteroidea	Diplasterias octoradiata	0	0	A	1.67365561849102	70
Leptasterias_groenlandica	Echinodermata	Asteroidea	Leptasterias groenlandica	0	0	A	1.38494666989189	60
Leptasterias_hexactis	Echinodermata	Asteroidea	Leptasterias hexactis	0	0	A	1.93291219657367	51.3333333333333
Leptasterias_ochotensis	Echinodermata	Asteroidea	Leptasterias ochotensis	0	0	A	-4.43599838895307e-05	40
Leptasterias_tenera	Echinodermata	Asteroidea	Leptasterias tenera	0	0	A	-4.43599838895307e-05	45
Notasterias_armata	Echinodermata	Asteroidea	Notasterias armata	0	0	A	2.57943810222043	77
Pteraster_militaris	Echinodermata	Asteroidea	Pteraster militaris	0	0	A	-0.262128542752038	44
Anasterias_mawsoni	Echinodermata	Asteroidea	Anasterias mawsoni	0	1	A	2.68955335973638	70
Anasterias_rupicola	Echinodermata	Asteroidea	Anasterias rupicola	0	1	A	2.88178660683309	70
Anasterias_studeri	Echinodermata	Asteroidea	Anasterias studeri	0	1	A	4.28708588573407	70
Archaster_typicus	Echinodermata	Asteroidea	Archaster typicus	0	1	A	1.88286007528729	23
Cycethra_macquariensis	Echinodermata	Asteroidea	Cycethra macquariensis	0	1	A	-2.19143283689178	70
Lysasterias_perrieri	Echinodermata	Asteroidea	Lysasterias perrieri	0	1	A	3.240215412788	70
Rhopiella_hirsuta	Echinodermata	Asteroidea	Rhopiella hirsuta	0	1	A	0.390306038470844	70
Cryptasterina_hystera	Echinodermata	Asteroidea	Cryptasterina hystera	1	0	A	1.9148573941749	23
Cryptasterina_pacifica	Echinodermata	Asteroidea	Cryptasterina pacifica	1	0	A	-0.804170443795798	40
Parvulastra_exigua	Echinodermata	Asteroidea	Parvulastra exigua	1	0	A	-1.13790768965046	33.5
Aquilonastra_scobinata	Echinodermata	Asteroidea	Aquilonastra scobinata	1	1	A	0.676900402003575	35
Asterina_phylactica	Echinodermata	Asteroidea	Asterina phylactica	1	1	A	-2.05409949318935	45
Abatus_cordatus	Echinodermata	Echinoidea	Abatus cordatus	0	0	A	1.21373904873128	49
Notocidaris_gaussensis	Echinodermata	Echinoidea	Notocidaris gaussensis	0	0	A	1.84644235083534	65
Abatus_nimrodi	Echinodermata	Echinoidea	Abatus nimrodi	0	1	A	4.22537282462851	77
Abatus_shackletoni	Echinodermata	Echinoidea	Abatus shackletoni	0	1	A	2.72785282839839	77
Antrechinus_mortenseni	Echinodermata	Echinoidea	Antrechinus mortenseni	0	1	A	1.35524236224743	62
Aporocidaris_antarctica	Echinodermata	Echinoidea	Aporocidaris antarctica	0	1	A	-0.018103745353673	63
Austrocidaris_canaliculata	Echinodermata	Echinoidea	Austrocidaris canaliculata	0	1	A	2.74176393956432	51
Austrocidaris_spinulosa	Echinodermata	Echinoidea	Austrocidaris spinulosa	0	1	A	2.27746209177727	63
Cassidulus_caribaearum	Echinodermata	Echinoidea	Cassidulus caribaearum	0	1	A	1.6844505171558	18
Cassidulus_mitis	Echinodermata	Echinoidea	Cassidulus mitis	0	1	A	2.20242606002876	24
Ctenocidaris_geliberti	Echinodermata	Echinoidea	Ctenocidaris geliberti	0	1	A	3.81606887050922	62
Ctenocidaris_nutrix	Echinodermata	Echinoidea	Ctenocidaris nutrix	0	1	A	2.27746209177727	60
Ctenocidaris_perrieri	Echinodermata	Echinoidea	Ctenocidaris perrieri	0	1	A	3.81606887050922	77
Fibularia_japonica	Echinodermata	Echinoidea	Fibularia japonica	0	1	A	-2.40385446657562	34
Fibularia_nutriens	Echinodermata	Echinoidea	Fibularia nutriens	0	1	A	-3.587231328858	38
Goniocidaris_umbraculum	Echinodermata	Echinoidea	Goniocidaris umbraculum	0	1	A	2.29505682657325	46
Heliocidaris_bajulus	Echinodermata	Echinoidea	Heliocidaris bajulus	0	1	A	2.5645363537257	42
Cucumaria_curata	Echinodermata	Holothuroidea	Cucumaria curata	0	1	A	-0.154780228284643	36
Cucumaria_lubrica	Echinodermata	Holothuroidea	Cucumaria lubrica	0	1	A	2.21502495418946	48
Cucumaria_pseudocurata	Echinodermata	Holothuroidea	Cucumaria pseudocurata	0	1	A	0.414921726346238	48
Cucumaria_sykion	Echinodermata	Holothuroidea	Cucumaria sykion	0	1	A	-0.154780228284643	34
Leptosynapta_clarki	Echinodermata	Holothuroidea	Leptosynapta clarki	1	0	A	-0.336472237021213	48
Mesothuria_intestinalis	Echinodermata	Holothuroidea	Mesothuria intestinalis	1	NA	A	2.67981829553045	50
Amphiura_carchara	Echinodermata	Ophiuroidea	Amphiura carchara	0	0	A	0.593326845277734	37
Ophiacantha_bidentata	Echinodermata	Ophiuroidea	Ophiacantha bidentata	0	0	A	-1.00165058156789	79
Ophiacantha_imago	Echinodermata	Ophiuroidea	Ophiacantha imago	0	0	A	-1.65137339123128	41
Ophiomyxa_brevirima	Echinodermata	Ophiuroidea	Ophiomyxa brevirima	0	0	A	-3.83485999394866	41
Ophiomyxa_flaccida	Echinodermata	Ophiuroidea	Ophiomyxa flaccida	0	0	A	-1.00373610848254	17
Ophiophycis_gracilis	Echinodermata	Ophiuroidea	Ophiophycis gracilis	0	NA	A	-2.78997639141609	16
Amphipholis_squamata	Echinodermata	Ophiuroidea	Amphipholis squamata	1	0	A	0.636576829071551	43
Amphiura_stimpsonii	Echinodermata	Ophiuroidea	Amphiura stimpsonii	1	0	A	-3.09350328472167	25
Ophiacantha_anomala	Echinodermata	Ophiuroidea	Ophiacantha anomala	1	0	A	-1.00373610848254	64
Ophiolepis_kieri	Echinodermata	Ophiuroidea	Ophiolepis kieri	1	0	A	-2.67791525418428	17
Ophiolepis_paucispina	Echinodermata	Ophiuroidea	Ophiolepis paucispina	1	0	A	-3.66854422357801	20.5
Ophionereis_olivacea	Echinodermata	Ophiuroidea	Ophionereis olivacea	1	0	A	-5.62110033028547	21
Ophionereis_vivipara	Echinodermata	Ophiuroidea	Ophionereis vivipara	1	0	A	-2.51846234541671	19
Amphiophiura_rowetti	Echinodermata	Ophiuroidea	Amphiophiura rowetti	1	NA	A	-3.09350328472167	54
Ophiomitrella_clavigera	Echinodermata	Ophiuroidea	Ophiomitrella clavigera	1	NA	A	-2.04861969275748	57
Ophionotus_hexactis	Echinodermata	Ophiuroidea	Ophionotus hexactis	1	NA	A	-0.732222060507405	49
Ophiura_meridionalis	Echinodermata	Ophiuroidea	Ophiura meridionalis	1	NA	A	-2.04861969275748	54
Stegophiura_nodosa	Echinodermata	Ophiuroidea	Stegophiura nodosa	1	NA	A	-3.83485999394866	48
Stegophiura_vivipara	Echinodermata	Ophiuroidea	Stegophiura vivipara	1	NA	A	-2.51846234541671	35
