# Supplementary material for: Macroevolutionary patterns in marine hermaphroditism
Source: Evolution. 2022 Oct 13;76(12):3014–25. doi: 10.1111/evo.14639 (PMC10091813; doi:10.1111/evo.14639)
Supplement: Supplementary file 2 [file EVO-76-3014-s003.zip › macro_herm_R_v1/herm_csv_files_for_R_analyses/dfe_h.csv]

	phylum	class	species	repro	fert	dev	ln_mass	lat
Cryptasterina_pentagona	Echinodermata	Asteroidea	Cryptasterina pentagona	0	0	A	-1.46256876012869	21
Diplasterias_brucei	Echinodermata	Asteroidea	Diplasterias brucei	0	0	A	0.0413314148236964	77
Diplasterias_meridionalis	Echinodermata	Asteroidea	Diplasterias meridionalis	0	0	A	3.74438087329895	70
Diplasterias_octoradiata	Echinodermata	Asteroidea	Diplasterias octoradiata	0	0	A	1.67365561849102	70
Leptasterias_groenlandica	Echinodermata	Asteroidea	Leptasterias groenlandica	0	0	A	1.38494666989189	60
Leptasterias_hexactis	Echinodermata	Asteroidea	Leptasterias hexactis	0	0	A	1.93291219657367	51.3333333333333
Leptasterias_ochotensis	Echinodermata	Asteroidea	Leptasterias ochotensis	0	0	A	-4.43599838895307e-05	40
Leptasterias_tenera	Echinodermata	Asteroidea	Leptasterias tenera	0	0	A	-4.43599838895307e-05	45
Notasterias_armata	Echinodermata	Asteroidea	Notasterias armata	0	0	A	2.57943810222043	77
Pteraster_militaris	Echinodermata	Asteroidea	Pteraster militaris	0	0	A	-0.262128542752038	44
Leptasterias_aequalis	Echinodermata	Asteroidea	Leptasterias aequalis	0	0	PNF	0.405465108108164	37
Anasterias_mawsoni	Echinodermata	Asteroidea	Anasterias mawsoni	0	1	A	2.68955335973638	70
Anasterias_rupicola	Echinodermata	Asteroidea	Anasterias rupicola	0	1	A	2.88178660683309	70
Anasterias_studeri	Echinodermata	Asteroidea	Anasterias studeri	0	1	A	4.28708588573407	70
Archaster_typicus	Echinodermata	Asteroidea	Archaster typicus	0	1	A	1.88286007528729	23
Cycethra_macquariensis	Echinodermata	Asteroidea	Cycethra macquariensis	0	1	A	-2.19143283689178	70
Lysasterias_perrieri	Echinodermata	Asteroidea	Lysasterias perrieri	0	1	A	3.240215412788	70
Rhopiella_hirsuta	Echinodermata	Asteroidea	Rhopiella hirsuta	0	1	A	0.390306038470844	70
Acanthaster_planci	Echinodermata	Asteroidea	Acanthaster planci	0	1	PF	7.48074377407544	18
Asterias_amurensis	Echinodermata	Asteroidea	Asterias amurensis	0	1	PF	3.02337175935741	37
Asterias_forbesi	Echinodermata	Asteroidea	Asterias forbesi	0	1	PF	4.63927830786001	42
Asterias_rubens	Echinodermata	Asteroidea	Asterias rubens	0	1	PF	2.66080386811192	58
Asterina_stellifera	Echinodermata	Asteroidea	Asterina stellifera	0	1	PF	1.61851054138794	22
Astropecten_aranciacus	Echinodermata	Asteroidea	Astropecten aranciacus	0	1	PF	3.77514855902113	45
Astropecten_armatus	Echinodermata	Asteroidea	Astropecten armatus	0	1	PF	3.29953372788566	32
Astropecten_irregularis	Echinodermata	Asteroidea	Astropecten irregularis	0	1	PF	4.27579218293959	43.5
Astropecten_polyacanthus	Echinodermata	Asteroidea	Astropecten polyacanthus	0	1	PF	2.46271938354907	40
Astropecten_scoparius	Echinodermata	Asteroidea	Astropecten scoparius	0	1	PF	4.03724207746515	20
Coscinasterias_calamaria	Echinodermata	Asteroidea	Coscinasterias calamaria	0	1	PF	4.04305126783455	46
Culcita_novaeguineae	Echinodermata	Asteroidea	Culcita novaeguineae	0	1	PF	2.34030486106184	13
Dermasterias_imbricata	Echinodermata	Asteroidea	Dermasterias imbricata	0	1	PF	3.15700042115011	37
Evasterias_troschelii	Echinodermata	Asteroidea	Evasterias troschelii	0	1	PF	6.2052814689129	50
Heliaster_kubiniji	Echinodermata	Asteroidea	Heliaster kubiniji	0	1	PF	4.66532410880784	30
Leiaster_leachi	Echinodermata	Asteroidea	Leiaster leachi	0	1	PF	5.97062458934054	13
Linckia_laevigata	Echinodermata	Asteroidea	Linckia laevigata	0	1	PF	4.60816569496789	14
Luidia_ciliaris	Echinodermata	Asteroidea	Luidia ciliaris	0	1	PF	5.36107262752818	55
Luidia_clathrata	Echinodermata	Asteroidea	Luidia clathrata	0	1	PF	2.99573227355399	28
Luidia_foliolata	Echinodermata	Asteroidea	Luidia foliolata	0	1	PF	5.42302639228878	50
Luidia_maculata	Echinodermata	Asteroidea	Luidia maculata	0	1	PF	6.37838458346543	40
Luidia_quinaria	Echinodermata	Asteroidea	Luidia quinaria	0	1	PF	2.79774964710606	40
Luidia_sarsi	Echinodermata	Asteroidea	Luidia sarsi	0	1	PF	4.28023829078994	49
Marthasterias_glacialis	Echinodermata	Asteroidea	Marthasterias glacialis	0	1	PF	3.73826976232757	50.5
Meridiastra_mortenseni	Echinodermata	Asteroidea	Meridiastra mortenseni	0	1	PF	0.659170363638113	36
Odontaster_meridionalis	Echinodermata	Asteroidea	Odontaster meridionalis	0	1	PF	3.3576168173818	77
Odontaster_validus	Echinodermata	Asteroidea	Odontaster validus	0	1	PF	1.58923520511658	77
Ophidiaster_cribrarius	Echinodermata	Asteroidea	Ophidiaster cribrarius	0	1	PF	0.516139591994031	13
Ophidiaster_guildingi	Echinodermata	Asteroidea	Ophidiaster guildingi	0	1	PF	0.0413314148236964	20
Ophidiaster_hemprichi	Echinodermata	Asteroidea	Ophidiaster hemprichi	0	1	PF	1.0586433711464	13
Patiria_miniata	Echinodermata	Asteroidea	Patiria miniata	0	1	PF	2.45100509811232	37
Patiriella_regularis	Echinodermata	Asteroidea	Patiriella regularis	0	1	PF	2.70910420389051	37
Pisaster_ochraceus	Echinodermata	Asteroidea	Pisaster ochraceus	0	1	PF	4.38202663467388	50
Pycnopodia_helianthoides	Echinodermata	Asteroidea	Pycnopodia helianthoides	0	1	PF	6.70546275862825	45.3333333333333
Acodontaster_conspicuus	Echinodermata	Asteroidea	Acodontaster conspicuus	0	1	PNF	5.27299955856375	77
Acodontaster_elongatus	Echinodermata	Asteroidea	Acodontaster elongatus	0	1	PNF	-4.43599838895307e-05	77
Acodontaster_hodgsoni	Echinodermata	Asteroidea	Acodontaster hodgsoni	0	1	PNF	3.61091791264422	77
Anasterias_antarctica	Echinodermata	Asteroidea	Anasterias antarctica	0	1	PNF	3.87196545406342	45
Aquilonastra_batheri	Echinodermata	Asteroidea	Aquilonastra batheri	0	1	PNF	4.01525397208522	35
Aquilonastra_burtoni	Echinodermata	Asteroidea	Aquilonastra burtoni	0	1	PNF	-0.0414465311693415	15
Astropecten_gisselbrechti	Echinodermata	Asteroidea	Astropecten gisselbrechti	0	1	PNF	4.46617519298706	33
Astropecten_latespinosus	Echinodermata	Asteroidea	Astropecten latespinosus	0	1	PNF	0.143753799085528	20
Bathybiaster_loripes	Echinodermata	Asteroidea	Bathybiaster loripes	0	1	PNF	5.21845767121005	77
Bathybiaster_vexillifer	Echinodermata	Asteroidea	Bathybiaster vexillifer	0	1	PNF	3.79172190026912	57
Benthopecten_simplex	Echinodermata	Asteroidea	Benthopecten simplex	0	1	PNF	-2.05409949318935	57
Brisinga_endecacnemos	Echinodermata	Asteroidea	Brisinga endecacnemos	0	1	PNF	3.40790029353824	57
Certonardoa_semiregularis	Echinodermata	Asteroidea	Certonardoa semiregularis	0	1	PNF	2.68955335973638	40
Cheiraster_sepitus	Echinodermata	Asteroidea	Cheiraster sepitus	0	1	PNF	2.54113201453781	49
Crossaster_papposus	Echinodermata	Asteroidea	Crossaster papposus	0	1	PNF	7.46696047692274	55
Ctenodiscus_crispatus	Echinodermata	Asteroidea	Ctenodiscus crispatus	0	1	PNF	1.95230505640764	61
Ctenopleura_fisheri	Echinodermata	Asteroidea	Ctenopleura fisheri	0	1	PNF	3.49327147552946	57
Echinaster_arcystatus	Echinodermata	Asteroidea	Echinaster arcystatus	0	1	PNF	4.27012528949214	37
Echinaster_echinophorus	Echinodermata	Asteroidea	Echinaster echinophorus	0	1	PNF	2.36403691338738	28.5
Echinaster_sepositus	Echinodermata	Asteroidea	Echinaster sepositus	0	1	PNF	4.02556229373535	42
Freyella_elegans	Echinodermata	Asteroidea	Freyella elegans	0	1	PNF	2.68955335973638	49
Fromia_polypora	Echinodermata	Asteroidea	Fromia polypora	0	1	PNF	4.84853800275544	37
Gomophia_egyptiaca	Echinodermata	Asteroidea	Gomophia egyptiaca	0	1	PNF	4.49180725703878	15
Henricia_cylindrella	Echinodermata	Asteroidea	Henricia cylindrella	0	1	PNF	1.2708356445461	49
Henricia_leviuscula	Echinodermata	Asteroidea	Henricia leviuscula	0	1	PNF	0.957036871741519	50
Henricia_pauperrima	Echinodermata	Asteroidea	Henricia pauperrima	0	1	PNF	3.95124371858143	21
Henricia_robusta	Echinodermata	Asteroidea	Henricia robusta	0	1	PNF	3.85862222870103	21
Henricia_sanguinolenta	Echinodermata	Asteroidea	Henricia sanguinolenta	0	1	PNF	3.55735292212686	50
Hippasteria_phrygiana	Echinodermata	Asteroidea	Hippasteria phrygiana	0	1	PNF	4.21187990305651	49
Hymenaster_pellucidus	Echinodermata	Asteroidea	Hymenaster pellucidus	0	1	PNF	-0.262128542752038	50
Hymenaster_rex	Echinodermata	Asteroidea	Hymenaster rex	0	1	PNF	2.15747708773614	50
Hymenodiscus_coronata	Echinodermata	Asteroidea	Hymenodiscus coronata	0	1	PNF	4.28708588573407	51
Lophaster_gaini	Echinodermata	Asteroidea	Lophaster gaini	0	1	PNF	5.0260423633011	77
Macroptychaster_accrescens	Echinodermata	Asteroidea	Macroptychaster accrescens	0	1	PNF	6.01934456695346	77
Mediaster_aequalis	Echinodermata	Asteroidea	Mediaster aequalis	0	1	PNF	2.46640973154096	45
Meridiastra_calcar	Echinodermata	Asteroidea	Meridiastra calcar	0	1	PNF	1.78017890222508	33
Meridiastra_gunnii	Echinodermata	Asteroidea	Meridiastra gunnii	0	1	PNF	1.34042321641478	33.6666666666667
Meridiastra_oriens	Echinodermata	Asteroidea	Meridiastra oriens	0	1	PNF	0.00419386743109493	33
Nectria_macrobrachia	Echinodermata	Asteroidea	Nectria macrobrachia	0	1	PNF	2.47127586040715	37
Nectria_ocellata	Echinodermata	Asteroidea	Nectria ocellata	0	1	PNF	2.61374372162215	37
Nectria_wilsoni	Echinodermata	Asteroidea	Nectria wilsoni	0	1	PNF	2.99566320616889	37
Nepanthia_belcheri	Echinodermata	Asteroidea	Nepanthia belcheri	0	1	PNF	-0.786515888441146	19
Ophidiaster_granifer	Echinodermata	Asteroidea	Ophidiaster granifer	0	1	PNF	1.38494666989189	13
Pectinaster_filholi	Echinodermata	Asteroidea	Pectinaster filholi	0	1	PNF	-5.05693130625037	57
Pontaster_tenuispinus	Echinodermata	Asteroidea	Pontaster tenuispinus	0	1	PNF	2.29813580135955	57
Pseudonepanthia_troughtoni	Echinodermata	Asteroidea	Pseudonepanthia troughtoni	0	1	PNF	2.15747708773614	37
Psilaster_andromeda	Echinodermata	Asteroidea	Psilaster andromeda	0	1	PNF	3.72037112066431	55
Psilaster_charcoti	Echinodermata	Asteroidea	Psilaster charcoti	0	1	PNF	1.88286007528729	77
Pteraster_tesselatus	Echinodermata	Asteroidea	Pteraster tesselatus	0	1	PNF	2.58593274590669	48
Asteropsis_carinifera	Echinodermata	Asteroidea	Asteropsis carinifera	0	NA	PF	2.08935637611093	7
Mediaster_ornatus	Echinodermata	Asteroidea	Mediaster ornatus	0	NA	PNF	3.79328451346873	21
Cryptasterina_hystera	Echinodermata	Asteroidea	Cryptasterina hystera	1	0	A	1.9148573941749	23
Cryptasterina_pacifica	Echinodermata	Asteroidea	Cryptasterina pacifica	1	0	A	-0.804170443795798	40
Parvulastra_exigua	Echinodermata	Asteroidea	Parvulastra exigua	1	0	A	-1.13790768965046	33.5
Aquilonastra_scobinata	Echinodermata	Asteroidea	Aquilonastra scobinata	1	1	A	0.676900402003575	35
Asterina_phylactica	Echinodermata	Asteroidea	Asterina phylactica	1	1	A	-2.05409949318935	45
Aquilonastra_minor	Echinodermata	Asteroidea	Aquilonastra minor	1	1	PNF	-3.6516320327748	40
Asterina_gibbosa	Echinodermata	Asteroidea	Asterina gibbosa	1	1	PNF	-1.15373158867919	50
Fromia_ghardaqana	Echinodermata	Asteroidea	Fromia ghardaqana	1	1	PNF	1.19429802945573	20
Patiria_pectinifera	Echinodermata	Asteroidea	Patiria pectinifera	0	1	PF	-0.262126295584332	40
Antedon_bifida	Echinodermata	Crinoidea	Antedon bifida	0	0	PNF	-0.105360515657826	50
Antedon_mediterranea	Echinodermata	Crinoidea	Antedon mediterranea	0	0	PNF	0.78845736036427	41
Antedon_petasus	Echinodermata	Crinoidea	Antedon petasus	0	0	PNF	0.78845736036427	59
Comactinia_echinoptera	Echinodermata	Crinoidea	Comactinia echinoptera	0	1	PNF	-1.20397280432594	18
Davidaster_discoideus	Echinodermata	Crinoidea	Davidaster discoideus	0	1	PNF	1.28093384546206	18
Davidaster_rubiginosus	Echinodermata	Crinoidea	Davidaster rubiginosus	0	1	PNF	1.83258146374831	18
Democrinus_conifer	Echinodermata	Crinoidea	Democrinus conifer	0	1	PNF	3.99083418585244	18
Florometra_serratissima	Echinodermata	Crinoidea	Florometra serratissima	0	1	PNF	1.60940457857853	43
Himerometra_robustipinna	Echinodermata	Crinoidea	Himerometra robustipinna	0	1	PNF	2.54336578588667	13
Holopus_rangii	Echinodermata	Crinoidea	Holopus rangii	0	1	PNF	1.3609765531356	18
Abatus_cordatus	Echinodermata	Echinoidea	Abatus cordatus	0	0	A	1.21373904873128	49
Notocidaris_gaussensis	Echinodermata	Echinoidea	Notocidaris gaussensis	0	0	A	1.84644235083534	65
Abatus_nimrodi	Echinodermata	Echinoidea	Abatus nimrodi	0	1	A	4.22537282462851	77
Abatus_shackletoni	Echinodermata	Echinoidea	Abatus shackletoni	0	1	A	2.72785282839839	77
Antrechinus_mortenseni	Echinodermata	Echinoidea	Antrechinus mortenseni	0	1	A	1.35524236224743	62
Aporocidaris_antarctica	Echinodermata	Echinoidea	Aporocidaris antarctica	0	1	A	-0.018103745353673	63
Austrocidaris_canaliculata	Echinodermata	Echinoidea	Austrocidaris canaliculata	0	1	A	2.74176393956432	51
Austrocidaris_spinulosa	Echinodermata	Echinoidea	Austrocidaris spinulosa	0	1	A	2.27746209177727	63
Cassidulus_caribaearum	Echinodermata	Echinoidea	Cassidulus caribaearum	0	1	A	1.6844505171558	18
Cassidulus_mitis	Echinodermata	Echinoidea	Cassidulus mitis	0	1	A	2.20242606002876	24
Ctenocidaris_geliberti	Echinodermata	Echinoidea	Ctenocidaris geliberti	0	1	A	3.81606887050922	62
Ctenocidaris_nutrix	Echinodermata	Echinoidea	Ctenocidaris nutrix	0	1	A	2.27746209177727	60
Ctenocidaris_perrieri	Echinodermata	Echinoidea	Ctenocidaris perrieri	0	1	A	3.81606887050922	77
Fibularia_japonica	Echinodermata	Echinoidea	Fibularia japonica	0	1	A	-2.40385446657562	34
Fibularia_nutriens	Echinodermata	Echinoidea	Fibularia nutriens	0	1	A	-3.587231328858	38
Goniocidaris_umbraculum	Echinodermata	Echinoidea	Goniocidaris umbraculum	0	1	A	2.29505682657325	46
Heliocidaris_bajulus	Echinodermata	Echinoidea	Heliocidaris bajulus	0	1	A	2.5645363537257	42
Allocentrotus_fragilis	Echinodermata	Echinoidea	Allocentrotus fragilis	0	1	PF	4.09767235231478	42.5
Arachnoides_placenta	Echinodermata	Echinoidea	Arachnoides placenta	0	1	PF	3.45790675610641	15
Arbacia_dufresnii	Echinodermata	Echinoidea	Arbacia dufresnii	0	1	PF	2.74176393956432	38
Arbacia_lixula	Echinodermata	Echinoidea	Arbacia lixula	0	1	PF	3.85375809729617	43
Arbacia_punctulata	Echinodermata	Echinoidea	Arbacia punctulata	0	1	PF	3.57108079333548	33.5
Arbacia_spatuligera	Echinodermata	Echinoidea	Arbacia spatuligera	0	1	PF	2.98946509122927	36
Arbacia_stellata	Echinodermata	Echinoidea	Arbacia stellata	0	1	PF	1.72830956280108	9
Aspidodiadema_hawaiiense	Echinodermata	Echinoidea	Aspidodiadema hawaiiense	0	1	PF	2.80871399018723	21
Aspidodiadema_jacobyi	Echinodermata	Echinoidea	Aspidodiadema jacobyi	0	1	PF	0.189702784219626	24
Aspidodiadema_meijerei	Echinodermata	Echinoidea	Aspidodiadema meijerei	0	1	PF	1.60535371524369	8
Astriclypeus_manni	Echinodermata	Echinoidea	Astriclypeus manni	0	1	PF	3.56249652026741	34
Astropyga_magnifica	Echinodermata	Echinoidea	Astropyga magnifica	0	1	PF	7.99158748638677	18
Astropyga_pulvinata	Echinodermata	Echinoidea	Astropyga pulvinata	0	1	PF	6.69406934297356	9
Bathysalenia_goesiana	Echinodermata	Echinoidea	Bathysalenia goesiana	0	1	PF	-1.03155812285713	24
Brissopsis_luzonica	Echinodermata	Echinoidea	Brissopsis luzonica	0	1	PF	1.83752750453751	35
Brissopsis_lyrifera	Echinodermata	Echinoidea	Brissopsis lyrifera	0	1	PF	2.25065964020489	43
Brissus_obesus	Echinodermata	Echinoidea	Brissus obesus	0	1	PF	5.72652912614874	10
Calocidaris_micans	Echinodermata	Echinoidea	Calocidaris micans	0	1	PF	3.75521831616481	25
Centrostephanus_coronatus	Echinodermata	Echinoidea	Centrostephanus coronatus	0	1	PF	4.36522139966081	33
Centrostephanus_rodgersii	Echinodermata	Echinoidea	Centrostephanus rodgersii	0	1	PF	5.37527840768417	33
Cidaris_blakei	Echinodermata	Echinoidea	Cidaris blakei	0	1	PF	2.5645363537257	24
Cidaris_cidaris	Echinodermata	Echinoidea	Cidaris cidaris	0	1	PF	2.82661462087997	41
Clypeaster_australasiae	Echinodermata	Echinoidea	Clypeaster australasiae	0	1	PF	3.87725417929591	33
Clypeaster_humilis	Echinodermata	Echinoidea	Clypeaster humilis	0	1	PF	3.4701381944163	27
Clypeaster_japonicus	Echinodermata	Echinoidea	Clypeaster japonicus	0	1	PF	4.06406760582625	34
Clypeaster_ravenelii	Echinodermata	Echinoidea	Clypeaster ravenelii	0	1	PF	2.30953957244557	29
Clypeaster_subdepressus	Echinodermata	Echinoidea	Clypeaster subdepressus	0	1	PF	4.78647349787995	10
Coelopleurus_floridanus	Echinodermata	Echinoidea	Coelopleurus floridanus	0	1	PF	3.75521831616481	24
Colobocentrotus_atratus	Echinodermata	Echinoidea	Colobocentrotus atratus	0	1	PF	3.14396049390343	21.5
Colobocentrotus_mertensii	Echinodermata	Echinoidea	Colobocentrotus mertensii	0	1	PF	3.21833464325585	27
Dendraster_excentricus	Echinodermata	Echinoidea	Dendraster excentricus	0	1	PF	1.32572294805972	48
Dendraster_terminalis	Echinodermata	Echinoidea	Dendraster terminalis	0	1	PF	1.59522031894473	34
Diadema_antillarum	Echinodermata	Echinoidea	Diadema antillarum	0	1	PF	1.70019227570256	25
Diadema_mexicanum	Echinodermata	Echinoidea	Diadema mexicanum	0	1	PF	2.90914033113484	9
Diadema_setosum	Echinodermata	Echinoidea	Diadema setosum	0	1	PF	4.37185002822232	34
Echinarachnius_parma	Echinodermata	Echinoidea	Echinarachnius parma	0	1	PF	2.94275226483169	42
Echinocardium_cordatum	Echinodermata	Echinoidea	Echinocardium cordatum	0	1	PF	1.72765692770423	51
Echinocardium_flavescens	Echinodermata	Echinoidea	Echinocardium flavescens	0	1	PF	4.03106474067862	38
Echinocyamus_pusillus	Echinodermata	Echinoidea	Echinocyamus pusillus	0	1	PF	-2.36776958272441	58
Echinolampas_crassa	Echinodermata	Echinoidea	Echinolampas crassa	0	1	PF	4.08188513542375	34
Echinometra_lucunter	Echinodermata	Echinoidea	Echinometra lucunter	0	1	PF	1.83657348501785	14
Echinometra_mathaei	Echinodermata	Echinoidea	Echinometra mathaei	0	1	PF	4.00253954315808	22.8
Echinometra_vanbrunti	Echinodermata	Echinoidea	Echinometra vanbrunti	0	1	PF	2.98946509122927	10
Echinometra_viridis	Echinodermata	Echinoidea	Echinometra viridis	0	1	PF	2.27746209177727	10
Echinostrephus_aciculatus	Echinodermata	Echinoidea	Echinostrephus aciculatus	0	1	PF	1.47716415653859	35
Echinothrix_calamaris	Echinodermata	Echinoidea	Echinothrix calamaris	0	1	PF	4.67490352379551	21
Echinothrix_diadema	Echinodermata	Echinoidea	Echinothrix diadema	0	1	PF	5.38727869035922	20.5
Echinus_esculentus	Echinodermata	Echinoidea	Echinus esculentus	0	1	PF	5.41432116296328	55
Encope_michelini	Echinodermata	Echinoidea	Encope michelini	0	1	PF	4.36413649607727	24
Eucidaris_metularia	Echinodermata	Echinoidea	Eucidaris metularia	0	1	PF	1.34327544784822	27
Eucidaris_thouarsii	Echinodermata	Echinoidea	Eucidaris thouarsii	0	1	PF	-0.482405592655581	9.5
Eucidaris_tribuloides	Echinodermata	Echinoidea	Eucidaris tribuloides	0	1	PF	1.52629836234862	17.5
Evechinus_chloroticus	Echinodermata	Echinoidea	Evechinus chloroticus	0	1	PF	6.45178603870021	42.6666666666667
Fellaster_zelandiae	Echinodermata	Echinoidea	Fellaster zelandiae	0	1	PF	5.93968778455274	36
Fibularia_ovulum	Echinodermata	Echinoidea	Fibularia ovulum	0	1	PF	-1.52122507290639	27
Genocidaris_maculata	Echinodermata	Echinoidea	Genocidaris maculata	0	1	PF	-2.1058630559598	41
Gracilechinus_acutus	Echinodermata	Echinoidea	Gracilechinus acutus	0	1	PF	4.95591941530799	60
Gracilechinus_affinis	Echinodermata	Echinoidea	Gracilechinus affinis	0	1	PF	2.98946509122927	57
Gracilechinus_alexandri	Echinodermata	Echinoidea	Gracilechinus alexandri	0	1	PF	5.26913643193053	57
Heliocidaris_crassispina	Echinodermata	Echinoidea	Heliocidaris crassispina	0	1	PF	4.02042887927193	41.5
Heliocidaris_tuberculata	Echinodermata	Echinoidea	Heliocidaris tuberculata	0	1	PF	5.03732977607989	33
Hemicentrotus_pulcherrimus	Echinodermata	Echinoidea	Hemicentrotus pulcherrimus	0	1	PF	3.35604103063929	41
Heterobrissus_hystrix	Echinodermata	Echinoidea	Heterobrissus hystrix	0	1	PF	6.50609747139842	24
Heterocentrotus_mammillatus	Echinodermata	Echinoidea	Heterocentrotus mammillatus	0	1	PF	4.60388711520471	24
Jacksonaster_depressum	Echinodermata	Echinoidea	Jacksonaster depressum	0	1	PF	1.29232456859504	27
Leodia_sexiesperforata	Echinodermata	Echinoidea	Leodia sexiesperforata	0	1	PF	3.11147307460148	24
Linopneustes_fragilis	Echinodermata	Echinoidea	Linopneustes fragilis	0	1	PF	6.13002185398367	35
Linopneustes_longispinus	Echinodermata	Echinoidea	Linopneustes longispinus	0	1	PF	6.50609747139842	24
Lovenia_elongata	Echinodermata	Echinoidea	Lovenia elongata	0	1	PF	4.3464397689125	27
Lytechinus_anamesus	Echinodermata	Echinoidea	Lytechinus anamesus	0	1	PF	1.30833281965018	32
Lytechinus_euerces	Echinodermata	Echinoidea	Lytechinus euerces	0	1	PF	-0.744483859046467	24
Lytechinus_pictus	Echinodermata	Echinoidea	Lytechinus pictus	0	1	PF	5.17034094219295	32
Lytechinus_variegatus	Echinodermata	Echinoidea	Lytechinus variegatus	0	1	PF	5.16389581756616	26.5
Lytechinus_williamsi	Echinodermata	Echinoidea	Lytechinus williamsi	0	1	PF	2.65445347831535	10
Maretia_planulata	Echinodermata	Echinoidea	Maretia planulata	0	1	PF	2.3823200610129	13
Mellita_tenuis	Echinodermata	Echinoidea	Mellita tenuis	0	1	PF	3.02615058931764	29
Mellitella_stokesii	Echinodermata	Echinoidea	Mellitella stokesii	0	1	PF	1.81009950441845	10
Meoma_ventricosa	Echinodermata	Echinoidea	Meoma ventricosa	0	1	PF	5.69751380654782	10
Mesocentrotus_franciscanus	Echinodermata	Echinoidea	Mesocentrotus franciscanus	0	1	PF	3.79997350161952	37
Mesocentrotus_nudus	Echinodermata	Echinoidea	Mesocentrotus nudus	0	1	PF	4.87224736796163	44
Mespilia_globulus	Echinodermata	Echinoidea	Mespilia globulus	0	1	PF	2.98946509122927	34
Metalia_nobilis	Echinodermata	Echinoidea	Metalia nobilis	0	1	PF	3.72541321593294	10
Micropyga_tuberculata	Echinodermata	Echinoidea	Micropyga tuberculata	0	1	PF	4.83605039880633	21
Nudechinus_scotiopremnus	Echinodermata	Echinoidea	Nudechinus scotiopremnus	0	1	PF	0.738855313002308	27
Palaeobrissus_hilgardi	Echinodermata	Echinoidea	Palaeobrissus hilgardi	0	1	PF	1.35524236224743	24
Paracentrotus_lividus	Echinodermata	Echinoidea	Paracentrotus lividus	0	1	PF	3.53941223419093	39.6666666666667
Parasalenia_gratiosa	Echinodermata	Echinoidea	Parasalenia gratiosa	0	1	PF	2.3762250383546	34
Parechinus_angulosus	Echinodermata	Echinoidea	Parechinus angulosus	0	1	PF	3.44378810449986	33
Plagiobrissus_grandis	Echinodermata	Echinoidea	Plagiobrissus grandis	0	1	PF	7.25845288708951	10
Prionocidaris_baculosa	Echinodermata	Echinoidea	Prionocidaris baculosa	0	1	PF	3.4987229973932	27
Psammechinus_microtuberculatus	Echinodermata	Echinoidea	Psammechinus microtuberculatus	0	1	PF	2.95176219333059	44.5
Psammechinus_miliaris	Echinodermata	Echinoidea	Psammechinus miliaris	0	1	PF	2.57950511054707	53.75
Pseudechinus_albocinctus	Echinodermata	Echinoidea	Pseudechinus albocinctus	0	1	PF	1.96011621860628	45
Pseudechinus_huttoni	Echinodermata	Echinoidea	Pseudechinus huttoni	0	1	PF	2.98946509122927	45
Pseudechinus_magellanicus	Echinodermata	Echinoidea	Pseudechinus magellanicus	0	1	PF	2.3762250383546	42
Pseudechinus_novaezealandiae	Echinodermata	Echinoidea	Pseudechinus novaezealandiae	0	1	PF	3.87571438404873	45
Pseudoboletia_maculata	Echinodermata	Echinoidea	Pseudoboletia maculata	0	1	PF	5.26913643193053	34
Pseudocentrotus_depressus	Echinodermata	Echinoidea	Pseudocentrotus depressus	0	1	PF	4.65229566152242	34
Salmaciella_dussumieri	Echinodermata	Echinoidea	Salmaciella dussumieri	0	1	PF	3.14396049390343	6
Salmacis_bicolor	Echinodermata	Echinoidea	Salmacis bicolor	0	1	PF	4.46398434594163	13
Scaphechinus_mirabilis	Echinodermata	Echinoidea	Scaphechinus mirabilis	0	1	PF	3.12249022676886	43
Scaphechinus_tenuis	Echinodermata	Echinoidea	Scaphechinus tenuis	0	1	PF	1.0876936122797	34
Sinaechinocyamus_mai	Echinodermata	Echinoidea	Sinaechinocyamus mai	0	1	PF	-1.38115367312742	25
Sphaerechinus_granularis	Echinodermata	Echinoidea	Sphaerechinus granularis	0	1	PF	5.88961099181425	44.5
Sterechinus_agassizii	Echinodermata	Echinoidea	Sterechinus agassizii	0	1	PF	4.26310992596547	50
Sterechinus_antarcticus	Echinodermata	Echinoidea	Sterechinus antarcticus	0	1	PF	3.99157482186506	70
Sterechinus_diadema	Echinodermata	Echinoidea	Sterechinus diadema	0	1	PF	4.74221278647624	50
Sterechinus_neumayeri	Echinodermata	Echinoidea	Sterechinus neumayeri	0	1	PF	1.56037265076882	72
Strongylocentrotus_droebachiensis	Echinodermata	Echinoidea	Strongylocentrotus droebachiensis	0	1	PF	4.02237004423828	56.6666666666667
Strongylocentrotus_intermedius	Echinodermata	Echinoidea	Strongylocentrotus intermedius	0	1	PF	3.99728284937897	43
Strongylocentrotus_pallidus	Echinodermata	Echinoidea	Strongylocentrotus pallidus	0	1	PF	4.44239541835477	59
Strongylocentrotus_purpuratus	Echinodermata	Echinoidea	Strongylocentrotus purpuratus	0	1	PF	3.75128087842268	38.75
Stylocidaris_affinis	Echinodermata	Echinoidea	Stylocidaris affinis	0	1	PF	2.47185211729912	41
Stylocidaris_calacantha	Echinodermata	Echinoidea	Stylocidaris calacantha	0	1	PF	4.19010918420648	21
Stylocidaris_lineata	Echinodermata	Echinoidea	Stylocidaris lineata	0	1	PF	2.27746209177727	24
Stylocidaris_rufa	Echinodermata	Echinoidea	Stylocidaris rufa	0	1	PF	4.18082802211024	21
Temnopleurus_hardwickii	Echinodermata	Echinoidea	Temnopleurus hardwickii	0	1	PF	1.34327544784822	35
Temnopleurus_michaelseni	Echinodermata	Echinoidea	Temnopleurus michaelseni	0	1	PF	-1.03155812285713	34
Temnopleurus_reevesii	Echinodermata	Echinoidea	Temnopleurus reevesii	0	1	PF	-0.482405592655581	35
Temnopleurus_toreumaticus	Echinodermata	Echinoidea	Temnopleurus toreumaticus	0	1	PF	3.4987229973932	34
Temnotrema_scillae	Echinodermata	Echinoidea	Temnotrema scillae	0	1	PF	-1.70366649637417	27
Temnotrema_sculptum	Echinodermata	Echinoidea	Temnotrema sculptum	0	1	PF	0.901705783521782	35
Tetrapygus_niger	Echinodermata	Echinoidea	Tetrapygus niger	0	1	PF	4.55961142537095	33
Toxopneustes_pileolus	Echinodermata	Echinoidea	Toxopneustes pileolus	0	1	PF	4.44090395319758	23.5
Toxopneustes_roseus	Echinodermata	Echinoidea	Toxopneustes roseus	0	1	PF	6.57593655501591	9
Tripneustes_gratilla	Echinodermata	Echinoidea	Tripneustes gratilla	0	1	PF	5.57382337427683	21.25
Tripneustes_ventricosus	Echinodermata	Echinoidea	Tripneustes ventricosus	0	1	PF	1.64865862558738	14
Amblypneustes_formosus	Echinodermata	Echinoidea	Amblypneustes formosus	0	1	PNF	1.60535371524369	38
Amblypneustes_ovum	Echinodermata	Echinoidea	Amblypneustes ovum	0	1	PNF	4.36522139966081	38
Amblypneustes_pachistus	Echinodermata	Echinoidea	Amblypneustes pachistus	0	1	PNF	3.6297001546595	34
Amblypneustes_pallidus	Echinodermata	Echinoidea	Amblypneustes pallidus	0	1	PNF	2.74919214443339	34
Araeosoma_belli	Echinodermata	Echinoidea	Araeosoma belli	0	1	PNF	6.9172825550137	24
Araeosoma_fenestratum	Echinodermata	Echinoidea	Araeosoma fenestratum	0	1	PNF	6.32479114890358	57
Asthenosoma_ijimai	Echinodermata	Echinoidea	Asthenosoma ijimai	0	1	PNF	6.76278715243798	34
Asthenosoma_varium	Echinodermata	Echinoidea	Asthenosoma varium	0	1	PNF	7.3194791096946	27
Breynia_australasiae	Echinodermata	Echinoidea	Breynia australasiae	0	1	PNF	4.81795920569101	33
Brisaster_latifrons	Echinodermata	Echinoidea	Brisaster latifrons	0	1	PNF	3.10162120237699	48
Calveriosoma_hystrix	Echinodermata	Echinoidea	Calveriosoma hystrix	0	1	PNF	7.3194791096946	57
Echinosigra_phiale	Echinodermata	Echinoidea	Echinosigra phiale	0	1	PNF	1.53796359255628	57
Goniocidaris_tubaria	Echinodermata	Echinoidea	Goniocidaris tubaria	0	1	PNF	3.29091646845575	38
Heliocidaris_erythrogramma	Echinodermata	Echinoidea	Heliocidaris erythrogramma	0	1	PNF	3.76815263500844	33
Histocidaris_purpurata	Echinodermata	Echinoidea	Histocidaris purpurata	0	1	PNF	2.27746209177727	57
Histocidaris_variabilis	Echinodermata	Echinoidea	Histocidaris variabilis	0	1	PNF	5.51544284553668	21
Holopneustes_inflatus	Echinodermata	Echinoidea	Holopneustes inflatus	0	1	PNF	4.15741487075034	36
Holopneustes_porosissimus	Echinodermata	Echinoidea	Holopneustes porosissimus	0	1	PNF	3.93420165852237	38
Holopneustes_purpurascens	Echinodermata	Echinoidea	Holopneustes purpurascens	0	1	PNF	4.74221278647624	33
Hygrosoma_petersii	Echinodermata	Echinoidea	Hygrosoma petersii	0	1	PNF	5.93148481090187	57
Microcyphus_keiensis	Echinodermata	Echinoidea	Microcyphus keiensis	0	1	PNF	1.72830956280108	6
Peronella_japonica	Echinodermata	Echinoidea	Peronella japonica	0	1	PNF	3.24654905791959	34
Phormosoma_bursarium	Echinodermata	Echinoidea	Phormosoma bursarium	0	1	PNF	6.27194768825989	16
Phormosoma_placenta	Echinodermata	Echinoidea	Phormosoma placenta	0	1	PNF	4.74221278647624	41.5
Phyllacanthus_imperialis	Echinodermata	Echinoidea	Phyllacanthus imperialis	0	1	PNF	4.65229566152242	14
Phyllacanthus_parvispinus	Echinodermata	Echinoidea	Phyllacanthus parvispinus	0	1	PNF	4.15741487075034	34
Pourtalesia_jeffreysi	Echinodermata	Echinoidea	Pourtalesia jeffreysi	0	1	PNF	1.65098968827917	59
Pourtalesia_laguncula	Echinodermata	Echinoidea	Pourtalesia laguncula	0	1	PNF	0.107033322635743	35
Pourtalesia_miranda	Echinodermata	Echinoidea	Pourtalesia miranda	0	1	PNF	1.1580933621372	64.5
Sperosoma_grimaldii	Echinodermata	Echinoidea	Sperosoma grimaldii	0	1	PNF	5.74933277581541	57
Stereocidaris_hawaiiensis	Echinodermata	Echinoidea	Stereocidaris hawaiiensis	0	1	PNF	4.65871095291612	21
Enypniastes_eximia	Echinodermata	Holothuroidea	Enypniastes eximia	0	0	PNF	5.90976051964411	26
Cucumaria_curata	Echinodermata	Holothuroidea	Cucumaria curata	0	1	A	-0.154780228284643	36
Cucumaria_lubrica	Echinodermata	Holothuroidea	Cucumaria lubrica	0	1	A	2.21502495418946	48
Cucumaria_pseudocurata	Echinodermata	Holothuroidea	Cucumaria pseudocurata	0	1	A	0.414921726346238	48
Cucumaria_sykion	Echinodermata	Holothuroidea	Cucumaria sykion	0	1	A	-0.154780228284643	34
Actinopyga_mauritiana	Echinodermata	Holothuroidea	Actinopyga mauritiana	0	1	PF	5.69155806003348	21
Apostichopus_californicus	Echinodermata	Holothuroidea	Apostichopus californicus	0	1	PF	5.25032116298845	44.6666666666667
Apostichopus_japonicus	Echinodermata	Holothuroidea	Apostichopus japonicus	0	1	PF	3.72487381433731	36.5
Holothuria_atra	Echinodermata	Holothuroidea	Holothuria atra	0	1	PF	5.47750140280136	21.25
Holothuria_edulis	Echinodermata	Holothuroidea	Holothuria edulis	0	1	PF	4.44471134274101	16.6666666666667
Holothuria_forskali	Echinodermata	Holothuroidea	Holothuria forskali	0	1	PF	4.47621149216549	50
Holothuria_fuscogilva	Echinodermata	Holothuroidea	Holothuria fuscogilva	0	1	PF	6.80239476332431	9
Holothuria_leucospilota	Echinodermata	Holothuroidea	Holothuria leucospilota	0	1	PF	5.69873643143397	23
Holothuria_poli	Echinodermata	Holothuroidea	Holothuria poli	0	1	PF	4.34963256686288	45.5
Holothuria_scabra	Echinodermata	Holothuroidea	Holothuria scabra	0	1	PF	5.82565630783093	9.5
Holothuria_tubulosa	Echinodermata	Holothuroidea	Holothuria tubulosa	0	1	PF	3.7118404959616	41
Stichopus_chloronotus	Echinodermata	Holothuroidea	Stichopus chloronotus	0	1	PF	4.62120789516016	15.5
Stichopus_herrmanni	Echinodermata	Holothuroidea	Stichopus herrmanni	0	1	PF	7.13886699994552	24
Benthodytes_gosarsi	Echinodermata	Holothuroidea	Benthodytes gosarsi	0	1	PNF	7.05943784237141	48
Cucumaria_fallax	Echinodermata	Holothuroidea	Cucumaria fallax	0	1	PNF	3.66793676414821	48
Cucumaria_frondosa	Echinodermata	Holothuroidea	Cucumaria frondosa	0	1	PNF	6.00176343258022	44
Cucumaria_miniata	Echinodermata	Holothuroidea	Cucumaria miniata	0	1	PNF	5.32300997913841	49
Cucumaria_piperata	Echinodermata	Holothuroidea	Cucumaria piperata	0	1	PNF	2.68851403690159	48
Elpidia_kermadecensis	Echinodermata	Holothuroidea	Elpidia kermadecensis	0	1	PNF	0.693147180559945	35
Eupentacta_pseudoquinquesemita	Echinodermata	Holothuroidea	Eupentacta pseudoquinquesemita	0	1	PNF	5.81523141011375	48
Eupentacta_quinquesemita	Echinodermata	Holothuroidea	Eupentacta quinquesemita	0	1	PNF	2.08142906649321	42.5
Heterocucumis_steineni	Echinodermata	Holothuroidea	Heterocucumis steineni	0	1	PNF	4.38956480997902	67
Leptopentacta_elongata	Echinodermata	Holothuroidea	Leptopentacta elongata	0	1	PNF	3.2236191303869	55
Mesothuria_cathedralis	Echinodermata	Holothuroidea	Mesothuria cathedralis	0	1	PNF	3.81109708683819	21
Molpadia_intermedia	Echinodermata	Holothuroidea	Molpadia intermedia	0	1	PNF	0.724122841689509	48
Neostichopus_grammatus	Echinodermata	Holothuroidea	Neostichopus grammatus	0	1	PNF	3.03082359315836	34
Ocnus_planci	Echinodermata	Holothuroidea	Ocnus planci	0	1	PNF	4.21173759857938	57
Psolidium_bullatum	Echinodermata	Holothuroidea	Psolidium bullatum	0	1	PNF	-0.059199350311088	48
Psolus_chitonoides	Echinodermata	Holothuroidea	Psolus chitonoides	0	1	PNF	4.59463198488506	48
Psolus_fabricii	Echinodermata	Holothuroidea	Psolus fabricii	0	1	PNF	4.18421383863515	45
Psolus_phantapus	Echinodermata	Holothuroidea	Psolus phantapus	0	1	PNF	3.70905434960971	44
Leptosynapta_clarki	Echinodermata	Holothuroidea	Leptosynapta clarki	1	0	A	-0.336472237021213	48
Leptosynapta_inhaerens	Echinodermata	Holothuroidea	Leptosynapta inhaerens	1	0	PNF	0.33098562192601	46
Mesothuria_intestinalis	Echinodermata	Holothuroidea	Mesothuria intestinalis	1	NA	A	2.67981829553045	50
Peniagone_azorica	Echinodermata	Holothuroidea	Peniagone azorica	1	NA	PNF	3.93912575306443	48
Amphiura_carchara	Echinodermata	Ophiuroidea	Amphiura carchara	0	0	A	0.593326845277734	37
Ophiacantha_bidentata	Echinodermata	Ophiuroidea	Ophiacantha bidentata	0	0	A	-1.00165058156789	79
Ophiacantha_imago	Echinodermata	Ophiuroidea	Ophiacantha imago	0	0	A	-1.65137339123128	41
Ophiomyxa_brevirima	Echinodermata	Ophiuroidea	Ophiomyxa brevirima	0	0	A	-3.83485999394866	41
Ophiomyxa_flaccida	Echinodermata	Ophiuroidea	Ophiomyxa flaccida	0	0	A	-1.00373610848254	17
Acrocnida_brachiata	Echinodermata	Ophiuroidea	Acrocnida brachiata	0	1	PF	-4.30470262238272	54
Amphiodia_occidentalis	Echinodermata	Ophiuroidea	Amphiodia occidentalis	0	1	PF	-0.287682072451781	38
Amphipholis_kochii	Echinodermata	Ophiuroidea	Amphipholis kochii	0	1	PF	-1.99374193768832	43
Amphiura_filiformis	Echinodermata	Ophiuroidea	Amphiura filiformis	0	1	PF	-2.05186762063365	58
Hemipholis_elongata	Echinodermata	Ophiuroidea	Hemipholis elongata	0	1	PF	-1.08622921537349	32
Macrophiothrix_koehleri	Echinodermata	Ophiuroidea	Macrophiothrix koehleri	0	1	PF	1.05401822459411	20
Macrophiothrix_longipeda	Echinodermata	Ophiuroidea	Macrophiothrix longipeda	0	1	PF	0.134866894195175	20
Macrophiothrix_lorioli	Echinodermata	Ophiuroidea	Macrophiothrix lorioli	0	1	PF	0.312661523899954	20
Macrophiothrix_rhabdota	Echinodermata	Ophiuroidea	Macrophiothrix rhabdota	0	1	PF	-0.0561093498294819	20
Macrophiothrix_spongicola	Echinodermata	Ophiuroidea	Macrophiothrix spongicola	0	1	PF	1.41418475024661	34
Ophiactis_resiliens	Echinodermata	Ophiuroidea	Ophiactis resiliens	0	1	PF	-1.42781538115156	35
Ophiactis_savignyi	Echinodermata	Ophiuroidea	Ophiactis savignyi	0	1	PF	-3.83485999394866	22
Ophiocoma_dentata	Echinodermata	Ophiuroidea	Ophiocoma dentata	0	1	PF	-0.41726721984973	6
Ophiocoma_echinata	Echinodermata	Ophiuroidea	Ophiocoma echinata	0	1	PF	2.26521757728114	9
Ophiocoma_pumila	Echinodermata	Ophiuroidea	Ophiocoma pumila	0	1	PF	0.635206943587689	18
Ophiocoma_wendtii	Echinodermata	Ophiuroidea	Ophiocoma wendtii	0	1	PF	2.49614811047058	9
Ophiocomella_ophiactoides	Echinodermata	Ophiuroidea	Ophiocomella ophiactoides	0	1	PF	-2.51846234541671	18
Ophiocomina_nigra	Echinodermata	Ophiuroidea	Ophiocomina nigra	0	1	PF	-0.546035555135143	60
Ophiocten_gracilis	Echinodermata	Ophiuroidea	Ophiocten gracilis	0	1	PF	-1.75657166772647	54
Ophiocten_hastatum	Echinodermata	Ophiuroidea	Ophiocten hastatum	0	1	PF	-0.732222060507405	54
Ophiodaphne_formata	Echinodermata	Ophiuroidea	Ophiodaphne formata	0	1	PF	-2.51846234541671	35
Ophiomaza_cacaotica	Echinodermata	Ophiuroidea	Ophiomaza cacaotica	0	1	PF	-2.96777101855644	1
Ophiopholis_aculeata	Echinodermata	Ophiuroidea	Ophiopholis aculeata	0	1	PF	1.28335598041786	52
Ophiothrix_caespitosa	Echinodermata	Ophiuroidea	Ophiothrix caespitosa	0	1	PF	-2.04861969275748	34
Amphiophiura_bullata	Echinodermata	Ophiuroidea	Amphiophiura bullata	0	1	PNF	-0.732222060507405	36
Amphiura_chiajei	Echinodermata	Ophiuroidea	Amphiura chiajei	0	1	PNF	-1.65137339123128	43
Astrobrachion_constrictum	Echinodermata	Ophiuroidea	Astrobrachion constrictum	0	1	PNF	1.41418475024661	45
Clarkcoma_canaliculata	Echinodermata	Ophiuroidea	Clarkcoma canaliculata	0	1	PNF	1.52386087661245	34
Clarkcoma_pulchra	Echinodermata	Ophiuroidea	Clarkcoma pulchra	0	1	PNF	1.52386087661245	24
Gorgonocephalus_eucnemis	Echinodermata	Ophiuroidea	Gorgonocephalus eucnemis	0	1	PNF	2.87623397289006	49
Macrophiothrix_belli	Echinodermata	Ophiuroidea	Macrophiothrix belli	0	1	PNF	0.635206943587689	20
Macrophiothrix_caenosa	Echinodermata	Ophiuroidea	Macrophiothrix caenosa	0	1	PNF	0.921835404924761	20
Macrophiothrix_nereidina	Echinodermata	Ophiuroidea	Macrophiothrix nereidina	0	1	PNF	1.05401822459411	20
Ophiarachnella_gorgonia	Echinodermata	Ophiuroidea	Ophiarachnella gorgonia	0	1	PNF	0.312661523899954	14
Ophiolepis_elegans	Echinodermata	Ophiuroidea	Ophiolepis elegans	0	1	PNF	0.134866894195175	27
Ophiolepis_impressa	Echinodermata	Ophiuroidea	Ophiolepis impressa	0	1	PNF	0.260599147564824	17
Ophiomastix_venosa	Echinodermata	Ophiuroidea	Ophiomastix venosa	0	1	PNF	0.782504175726761	23
Ophiomusium_lymani	Echinodermata	Ophiuroidea	Ophiomusium lymani	0	1	PNF	-0.808280337747512	36
Ophionereis_schayeri	Echinodermata	Ophiuroidea	Ophionereis schayeri	0	1	PNF	0.782504175726761	34
Ophioplinthus_tessellata	Echinodermata	Ophiuroidea	Ophioplinthus tessellata	0	1	PNF	0.635206943587689	41
Ophioplocus_japonicus	Echinodermata	Ophiuroidea	Ophioplocus japonicus	0	1	PNF	4.5468536074519	37
Ophiophycis_gracilis	Echinodermata	Ophiuroidea	Ophiophycis gracilis	0	NA	A	-2.78997639141609	16
Ophiocoma_scolopendrina	Echinodermata	Ophiuroidea	Ophiocoma scolopendrina	0	NA	PF	2.55245171470864	13
Ophiura_albida	Echinodermata	Ophiuroidea	Ophiura albida	0	NA	PF	-2.04861969275748	35
Ophiura_ljungmani	Echinodermata	Ophiuroidea	Ophiura ljungmani	0	NA	PF	-1.00373610848254	23
Ophiura_ophiura	Echinodermata	Ophiuroidea	Ophiura ophiura	0	NA	PF	0.8754687373539	50
Ophiura_robusta	Echinodermata	Ophiuroidea	Ophiura robusta	0	NA	PF	-2.05685614673832	74
Ophiura_sarsii	Echinodermata	Ophiuroidea	Ophiura sarsii	0	NA	PF	0.788642175103156	51.5
Ophioplinthus_gelida	Echinodermata	Ophiuroidea	Ophioplinthus gelida	0	NA	PNF	-0.486607725460634	77
Amphipholis_squamata	Echinodermata	Ophiuroidea	Amphipholis squamata	1	0	A	0.636576829071551	43
Amphiura_stimpsonii	Echinodermata	Ophiuroidea	Amphiura stimpsonii	1	0	A	-3.09350328472167	25
Ophiacantha_anomala	Echinodermata	Ophiuroidea	Ophiacantha anomala	1	0	A	-1.00373610848254	64
Ophiolepis_kieri	Echinodermata	Ophiuroidea	Ophiolepis kieri	1	0	A	-2.67791525418428	17
Ophiolepis_paucispina	Echinodermata	Ophiuroidea	Ophiolepis paucispina	1	0	A	-3.66854422357801	20.5
Ophionereis_olivacea	Echinodermata	Ophiuroidea	Ophionereis olivacea	1	0	A	-5.62110033028547	21
Ophionereis_vivipara	Echinodermata	Ophiuroidea	Ophionereis vivipara	1	0	A	-2.51846234541671	19
Amphiophiura_rowetti	Echinodermata	Ophiuroidea	Amphiophiura rowetti	1	NA	A	-3.09350328472167	54
Ophiomitrella_clavigera	Echinodermata	Ophiuroidea	Ophiomitrella clavigera	1	NA	A	-2.04861969275748	57
Ophionotus_hexactis	Echinodermata	Ophiuroidea	Ophionotus hexactis	1	NA	A	-0.732222060507405	49
Ophiura_meridionalis	Echinodermata	Ophiuroidea	Ophiura meridionalis	1	NA	A	-2.04861969275748	54
Stegophiura_nodosa	Echinodermata	Ophiuroidea	Stegophiura nodosa	1	NA	A	-3.83485999394866	48
Stegophiura_vivipara	Echinodermata	Ophiuroidea	Stegophiura vivipara	1	NA	A	-2.51846234541671	35
