# Supplementary material for: Macroevolutionary patterns in marine hermaphroditism
Source: Evolution. 2022 Oct 13;76(12):3014–25. doi: 10.1111/evo.14639 (PMC10091813; doi:10.1111/evo.14639)
Supplement: Supplementary file 2 [file EVO-76-3014-s003.zip › macro_herm_R_v1/herm_csv_files_for_R_analyses/dfe_herm.csv]

CLASS	PHYLUM	repro	fert	dev	Species2	n_lat	max	min	lat_diff	n_fert	n_dev	n_repro	hem_count	lat_raw_c	lat_round_c	raw_mass_c	ln_mass_c	max_mass_raw	min_mass_raw	mass_diff_raw	ln_mass	lat	fertf	dev_plank	Species1	matched.Species
Asteroidea	Echinodermata	0	0	A	Cryptasterina_pentagona	1	21	21	0	1	1	1	1	20.92	21	0.231640481	-1.46256876012869	0.231640481	0.231640481	0	-1.46256876012869	21	0	Aplanktonic	Cryptasterina pentagona	Cryptasterina_pentagona
Asteroidea	Echinodermata	0	0	A	Diplasterias_brucei	1	77	77	0	1	1	1	1	77	77	1.042197448	0.0413314148236964	1.042197448	1.042197448	0	0.0413314148236964	77	0	Aplanktonic	Diplasterias brucei	Diplasterias_brucei
Asteroidea	Echinodermata	0	0	A	Diplasterias_meridionalis	1	70	70	0	1	1	1	1	70	70	42.28282069	3.74438087329895	42.28282069	42.28282069	0	3.74438087329895	70	0	Aplanktonic	Diplasterias meridionalis	Diplasterias_meridionalis
Asteroidea	Echinodermata	0	0	A	Diplasterias_octoradiata	1	70	70	0	1	1	1	1	70	70	5.331622594	1.67365561849102	5.331622594	5.331622594	0	1.67365561849102	70	0	Aplanktonic	Diplasterias octoradiata	Diplasterias_octoradiata
Asteroidea	Echinodermata	0	0	A	Leptasterias_groenlandica	1	60	60	0	1	1	1	1	60	60	3.994612866	1.38494666989189	3.994612866	3.994612866	0	1.38494666989189	60	0	Aplanktonic	Leptasterias groenlandica	Leptasterias_groenlandica
Asteroidea	Echinodermata	0	0	A	Leptasterias_hexactis	3	58	48	10	1	1	1	1	51.4366666666667	51.3333333333333	6.90960309266667	1.93291219657367	11.5	1.228809278	10.271190722	1.93291219657367	51.3333333333333	0	Aplanktonic	Leptasterias hexactis	Leptasterias_hexactis
Asteroidea	Echinodermata	0	0	A	Leptasterias_ochotensis	1	40	40	0	1	1	1	1	40	40	0.999955641	-4.43599838895307e-05	0.999955641	0.999955641	0	-4.43599838895307e-05	40	0	Aplanktonic	Leptasterias ochotensis	Leptasterias_ochotensis
Asteroidea	Echinodermata	0	0	A	Leptasterias_tenera	1	45	45	0	1	1	1	1	45	45	0.999955641	-4.43599838895307e-05	0.999955641	0.999955641	0	-4.43599838895307e-05	45	0	Aplanktonic	Leptasterias tenera	Leptasterias_tenera
Asteroidea	Echinodermata	0	0	A	Notasterias_armata	1	77	77	0	1	1	1	1	77	77	13.1897248	2.57943810222043	13.1897248	13.1897248	0	2.57943810222043	77	0	Aplanktonic	Notasterias armata	Notasterias_armata
Asteroidea	Echinodermata	0	0	A	Pteraster_militaris	1	44	44	0	1	1	1	1	44	44	0.769412115	-0.262128542752038	0.769412115	0.769412115	0	-0.262128542752038	44	0	Aplanktonic	Pteraster militaris	Pteraster_militaris
Asteroidea	Echinodermata	0	0	PNF	Leptasterias_aequalis	1	37	37	0	1	1	1	1	36.6	37	1.5	0.405465108108164	1.5	1.5	0	0.405465108108164	37	0	Planktonic	Leptasterias aequalis	Leptasterias_aequalis
Asteroidea	Echinodermata	0	1	A	Anasterias_mawsoni	1	70	70	0	1	1	1	1	70	70	14.72509763	2.68955335973638	14.72509763	14.72509763	0	2.68955335973638	70	1	Aplanktonic	Anasterias mawsoni	Anasterias_mawsoni
Asteroidea	Echinodermata	0	1	A	Anasterias_rupicola	1	70	70	0	1	1	1	1	70	70	17.84612873	2.88178660683309	17.84612873	17.84612873	0	2.88178660683309	70	1	Aplanktonic	Anasterias rupicola	Anasterias_rupicola
Asteroidea	Echinodermata	0	1	A	Anasterias_studeri	1	70	70	0	1	1	1	1	70	70	72.75414539	4.28708588573407	72.75414539	72.75414539	0	4.28708588573407	70	1	Aplanktonic	Anasterias studeri	Anasterias_studeri
Asteroidea	Echinodermata	0	1	A	Archaster_typicus	1	23	23	0	1	1	1	1	23	23	6.572275209	1.88286007528729	6.572275209	6.572275209	0	1.88286007528729	23	1	Aplanktonic	Archaster typicus	Archaster_typicus
Asteroidea	Echinodermata	0	1	A	Cycethra_macquariensis	1	70	70	0	1	1	1	1	70	70	0.111756505	-2.19143283689178	0.111756505	0.111756505	0	-2.19143283689178	70	1	Aplanktonic	Cycethra macquariensis	Cycethra_macquariensis
Asteroidea	Echinodermata	0	1	A	Lysasterias_perrieri	1	70	70	0	1	1	1	1	70	70	25.53922263	3.240215412788	25.53922263	25.53922263	0	3.240215412788	70	1	Aplanktonic	Lysasterias perrieri	Lysasterias_perrieri
Asteroidea	Echinodermata	0	1	A	Rhopiella_hirsuta	1	70	70	0	1	1	1	1	70	70	1.477432876	0.390306038470844	1.477432876	1.477432876	0	0.390306038470844	70	1	Aplanktonic	Rhopiella hirsuta	Rhopiella_hirsuta
Asteroidea	Echinodermata	0	1	PF	Acanthaster_planci	1	18	18	0	1	1	1	1	18.29	18	1773.559413	7.48074377407544	1773.559413	1773.559413	0	7.48074377407544	18	1	Planktonic	Acanthaster planci	Acanthaster_planci
Asteroidea	Echinodermata	0	1	PF	Asterias_amurensis	1	37	37	0	1	1	1	1	37.31	37	20.5605	3.02337175935741	20.5605	20.5605	0	3.02337175935741	37	1	Planktonic	Asterias amurensis	Asterias_amurensis
Asteroidea	Echinodermata	0	1	PF	Asterias_forbesi	1	42	42	0	1	1	1	1	41.75	42	103.4696474	4.63927830786001	103.4696474	103.4696474	0	4.63927830786001	42	1	Planktonic	Asterias forbesi	Asterias_forbesi
Asteroidea	Echinodermata	0	1	PF	Asterias_rubens	1	58	58	0	1	1	1	1	58.25	58	14.30778605	2.66080386811192	14.30778605	14.30778605	0	2.66080386811192	58	1	Planktonic	Asterias rubens	Asterias_rubens
Asteroidea	Echinodermata	0	1	PF	Asterina_stellifera	1	22	22	0	1	1	1	1	22	22	5.04556955	1.61851054138794	5.04556955	5.04556955	0	1.61851054138794	22	1	Planktonic	Asterina stellifera	Asterina_stellifera
Asteroidea	Echinodermata	0	1	PF	Astropecten_aranciacus	1	45	45	0	1	1	1	1	45	45	43.6039856	3.77514855902113	43.6039856	43.6039856	0	3.77514855902113	45	1	Planktonic	Astropecten aranciacus	Astropecten_aranciacus
Asteroidea	Echinodermata	0	1	PF	Astropecten_armatus	1	32	32	0	1	1	1	1	31.83	32	27.1	3.29953372788566	27.1	27.1	0	3.29953372788566	32	1	Planktonic	Astropecten armatus	Astropecten_armatus
Asteroidea	Echinodermata	0	1	PF	Astropecten_irregularis	2	52	35	17	1	1	1	1	43.275	43.5	71.93710409	4.27579218293959	133.4898063	10.38440188	123.10540442	4.27579218293959	43.5	1	Planktonic	Astropecten irregularis	Astropecten_irregularis
Asteroidea	Echinodermata	0	1	PF	Astropecten_polyacanthus	1	40	40	0	1	1	1	1	40	40	11.73668473	2.46271938354907	11.73668473	11.73668473	0	2.46271938354907	40	1	Planktonic	Astropecten polyacanthus	Astropecten_polyacanthus
Asteroidea	Echinodermata	0	1	PF	Astropecten_scoparius	1	20	20	0	1	1	1	1	20	20	56.66983607	4.03724207746515	56.66983607	56.66983607	0	4.03724207746515	20	1	Planktonic	Astropecten scoparius	Astropecten_scoparius
Asteroidea	Echinodermata	0	1	PF	Coscinasterias_calamaria	2	46	46	0	1	1	1	1	45.845	46	57	4.04305126783455	57	57	0	4.04305126783455	46	1	Planktonic	Coscinasterias calamaria	Coscinasterias_calamaria
Asteroidea	Echinodermata	0	1	PF	Culcita_novaeguineae	1	13	13	0	1	1	1	1	13	13	10.38440188	2.34030486106184	10.38440188	10.38440188	0	2.34030486106184	13	1	Planktonic	Culcita novaeguineae	Culcita_novaeguineae
Asteroidea	Echinodermata	0	1	PF	Dermasterias_imbricata	1	37	37	0	1	1	1	1	36.6	37	23.5	3.15700042115011	23.5	23.5	0	3.15700042115011	37	1	Planktonic	Dermasterias imbricata	Dermasterias_imbricata
Asteroidea	Echinodermata	0	1	PF	Evasterias_troschelii	1	50	50	0	1	1	1	1	50	50	495.3583643	6.2052814689129	495.3583643	495.3583643	0	6.2052814689129	50	1	Planktonic	Evasterias troschelii	Evasterias_troschelii
Asteroidea	Echinodermata	0	1	PF	Heliaster_kubiniji	1	30	30	0	1	1	1	1	30.35	30	106.2	4.66532410880784	106.2	106.2	0	4.66532410880784	30	1	Planktonic	Heliaster kubiniji	Heliaster_kubiniji
Asteroidea	Echinodermata	0	1	PF	Leiaster_leachi	1	13	13	0	1	1	1	1	13	13	391.7502774	5.97062458934054	391.7502774	391.7502774	0	5.97062458934054	13	1	Planktonic	Leiaster leachi	Leiaster_leachi
Asteroidea	Echinodermata	0	1	PF	Linckia_laevigata	1	14	14	0	1	1	1	1	13.66	14	100.3	4.60816569496789	100.3	100.3	0	4.60816569496789	14	1	Planktonic	Linckia laevigata	Linckia_laevigata
Asteroidea	Echinodermata	0	1	PF	Luidia_ciliaris	1	55	55	0	1	1	1	1	55	55	212.9532435	5.36107262752818	212.9532435	212.9532435	0	5.36107262752818	55	1	Planktonic	Luidia ciliaris	Luidia_ciliaris
Asteroidea	Echinodermata	0	1	PF	Luidia_clathrata	1	28	28	0	1	1	1	1	27.58	28	20	2.99573227355399	20	20	0	2.99573227355399	28	1	Planktonic	Luidia clathrata	Luidia_clathrata
Asteroidea	Echinodermata	0	1	PF	Luidia_foliolata	1	50	50	0	1	1	1	1	50	50	226.5637568	5.42302639228878	226.5637568	226.5637568	0	5.42302639228878	50	1	Planktonic	Luidia foliolata	Luidia_foliolata
Asteroidea	Echinodermata	0	1	PF	Luidia_maculata	1	40	40	0	1	1	1	1	40	40	588.975498	6.37838458346543	588.975498	588.975498	0	6.37838458346543	40	1	Planktonic	Luidia maculata	Luidia_maculata
Asteroidea	Echinodermata	0	1	PF	Luidia_quinaria	1	40	40	0	1	1	1	1	40	40	16.40768212	2.79774964710606	16.40768212	16.40768212	0	2.79774964710606	40	1	Planktonic	Luidia quinaria	Luidia_quinaria
Asteroidea	Echinodermata	0	1	PF	Luidia_sarsi	1	49	49	0	1	1	1	1	49	49	72.25765629	4.28023829078994	72.25765629	72.25765629	0	4.28023829078994	49	1	Planktonic	Luidia sarsi	Luidia_sarsi
Asteroidea	Echinodermata	0	1	PF	Marthasterias_glacialis	2	51	50	1	1	1	1	1	50.817331	50.5	42.025213615	3.73826976232757	62.67805264	21.37237459	41.30567805	3.73826976232757	50.5	1	Planktonic	Marthasterias glacialis	Marthasterias_glacialis
Asteroidea	Echinodermata	0	1	PF	Meridiastra_mortenseni	1	36	36	0	1	1	1	1	36	36	1.933187826	0.659170363638113	1.933187826	1.933187826	0	0.659170363638113	36	1	Planktonic	Meridiastra mortenseni	Meridiastra_mortenseni
Asteroidea	Echinodermata	0	1	PF	Odontaster_meridionalis	1	77	77	0	1	1	1	1	77	77	28.72066267	3.3576168173818	28.72066267	28.72066267	0	3.3576168173818	77	1	Planktonic	Odontaster meridionalis	Odontaster_meridionalis
Asteroidea	Echinodermata	0	1	PF	Odontaster_validus	1	77	77	0	1	1	1	1	77	77	4.9	1.58923520511658	4.9	4.9	0	1.58923520511658	77	1	Planktonic	Odontaster validus	Odontaster_validus
Asteroidea	Echinodermata	0	1	PF	Ophidiaster_cribrarius	1	13	13	0	1	1	1	1	13	13	1.675546854	0.516139591994031	1.675546854	1.675546854	0	0.516139591994031	13	1	Planktonic	Ophidiaster cribrarius	Ophidiaster_cribrarius
Asteroidea	Echinodermata	0	1	PF	Ophidiaster_guildingi	1	20	20	0	1	1	1	1	20	20	1.042197448	0.0413314148236964	1.042197448	1.042197448	0	0.0413314148236964	20	1	Planktonic	Ophidiaster guildingi	Ophidiaster_guildingi
Asteroidea	Echinodermata	0	1	PF	Ophidiaster_hemprichi	1	13	13	0	1	1	1	1	13	13	2.88245791	1.0586433711464	2.88245791	2.88245791	0	1.0586433711464	13	1	Planktonic	Ophidiaster hemprichi	Ophidiaster_hemprichi
Asteroidea	Echinodermata	0	1	PF	Patiria_miniata	1	37	37	0	1	1	1	1	36.6	37	11.6	2.45100509811232	11.6	11.6	0	2.45100509811232	37	1	Planktonic	Patiria miniata	Patiria_miniata
Asteroidea	Echinodermata	0	1	PF	Patiriella_regularis	3	42	33	9	1	1	1	2	37	37	15.0158183766667	2.70910420389051	21.37237459	11.83754027	9.53483432	2.70910420389051	37	1	Planktonic	Patiriella regularis	Patiriella_regularis
Asteroidea	Echinodermata	0	1	PF	Pisaster_ochraceus	1	50	50	0	1	1	1	1	50	50	80	4.38202663467388	80	80	0	4.38202663467388	50	1	Planktonic	Pisaster ochraceus	Pisaster_ochraceus
Asteroidea	Echinodermata	0	1	PF	Pycnopodia_helianthoides	3	50	37	13	1	1	1	1	45.0458596666667	45.3333333333333	816.855946	6.70546275862825	1212.183919	26.2	1185.983919	6.70546275862825	45.3333333333333	1	Planktonic	Pycnopodia helianthoides	Pycnopodia_helianthoides
Asteroidea	Echinodermata	0	1	PNF	Acodontaster_conspicuus	1	77	77	0	1	1	1	1	77	77	195	5.27299955856375	195	195	0	5.27299955856375	77	1	Planktonic	Acodontaster conspicuus	Acodontaster_conspicuus
Asteroidea	Echinodermata	0	1	PNF	Acodontaster_elongatus	1	77	77	0	1	1	1	1	77	77	0.999955641	-4.43599838895307e-05	0.999955641	0.999955641	0	-4.43599838895307e-05	77	1	Planktonic	Acodontaster elongatus	Acodontaster_elongatus
Asteroidea	Echinodermata	0	1	PNF	Acodontaster_hodgsoni	1	77	77	0	1	1	1	1	77	77	37	3.61091791264422	37	37	0	3.61091791264422	77	1	Planktonic	Acodontaster hodgsoni	Acodontaster_hodgsoni
Asteroidea	Echinodermata	0	1	PNF	Anasterias_antarctica	1	45	45	0	1	1	1	1	45	45	48.0367073	3.87196545406342	48.0367073	48.0367073	0	3.87196545406342	45	1	Planktonic	Anasterias antarctica	Anasterias_antarctica
Asteroidea	Echinodermata	0	1	PNF	Aquilonastra_batheri	1	35	35	0	1	1	1	1	35	35	55.43737316	4.01525397208522	55.43737316	55.43737316	0	4.01525397208522	35	1	Planktonic	Aquilonastra batheri	Aquilonastra_batheri
Asteroidea	Echinodermata	0	1	PNF	Aquilonastra_burtoni	1	15	15	0	1	1	1	1	15	15	0.959400632	-0.0414465311693415	0.959400632	0.959400632	0	-0.0414465311693415	15	1	Planktonic	Aquilonastra burtoni	Aquilonastra_burtoni
Asteroidea	Echinodermata	0	1	PNF	Astropecten_gisselbrechti	1	33	33	0	1	1	1	1	33	33	87.02323857	4.46617519298706	87.02323857	87.02323857	0	4.46617519298706	33	1	Planktonic	Astropecten gisselbrechti	Astropecten_gisselbrechti
Asteroidea	Echinodermata	0	1	PNF	Astropecten_latespinosus	1	20	20	0	1	1	1	1	20	20	1.15459981	0.143753799085528	1.15459981	1.15459981	0	0.143753799085528	20	1	Planktonic	Astropecten latespinosus	Astropecten_latespinosus
Asteroidea	Echinodermata	0	1	PNF	Bathybiaster_loripes	1	77	77	0	1	1	1	1	77	77	184.6491746	5.21845767121005	184.6491746	184.6491746	0	5.21845767121005	77	1	Planktonic	Bathybiaster loripes	Bathybiaster_loripes
Asteroidea	Echinodermata	0	1	PNF	Bathybiaster_vexillifer	1	57	57	0	1	1	1	1	57	57	44.33267103	3.79172190026912	44.33267103	44.33267103	0	3.79172190026912	57	1	Planktonic	Bathybiaster vexillifer	Bathybiaster_vexillifer
Asteroidea	Echinodermata	0	1	PNF	Benthopecten_simplex	1	57	57	0	1	1	1	1	57	57	0.128208236	-2.05409949318935	0.128208236	0.128208236	0	-2.05409949318935	57	1	Planktonic	Benthopecten simplex	Benthopecten_simplex
Asteroidea	Echinodermata	0	1	PNF	Brisinga_endecacnemos	1	57	57	0	1	1	1	1	57	57	30.2017628	3.40790029353824	30.2017628	30.2017628	0	3.40790029353824	57	1	Planktonic	Brisinga endecacnemos	Brisinga_endecacnemos
Asteroidea	Echinodermata	0	1	PNF	Certonardoa_semiregularis	1	40	40	0	1	1	1	1	40	40	14.72509763	2.68955335973638	14.72509763	14.72509763	0	2.68955335973638	40	1	Planktonic	Certonardoa semiregularis	Certonardoa_semiregularis
Asteroidea	Echinodermata	0	1	PNF	Cheiraster_sepitus	1	49	49	0	1	1	1	1	49	49	12.69403267	2.54113201453781	12.69403267	12.69403267	0	2.54113201453781	49	1	Planktonic	Cheiraster sepitus	Cheiraster_sepitus
Asteroidea	Echinodermata	0	1	PNF	Crossaster_papposus	1	55	55	0	1	1	1	1	55	55	1749.281615	7.46696047692274	1749.281615	1749.281615	0	7.46696047692274	55	1	Planktonic	Crossaster papposus	Crossaster_papposus
Asteroidea	Echinodermata	0	1	PNF	Ctenodiscus_crispatus	2	79	43	36	1	1	1	1	61	61	7.044907789	1.95230505640764	8.222307692	5.867507886	2.354799806	1.95230505640764	61	1	Planktonic	Ctenodiscus crispatus	Ctenodiscus_crispatus
Asteroidea	Echinodermata	0	1	PNF	Ctenopleura_fisheri	1	57	57	0	1	1	1	1	57	57	32.89338177	3.49327147552946	32.89338177	32.89338177	0	3.49327147552946	57	1	Planktonic	Ctenopleura fisheri	Ctenopleura_fisheri
Asteroidea	Echinodermata	0	1	PNF	Echinaster_arcystatus	1	37	37	0	1	1	1	1	37	37	71.53059709	4.27012528949214	71.53059709	71.53059709	0	4.27012528949214	37	1	Planktonic	Echinaster arcystatus	Echinaster_arcystatus
Asteroidea	Echinodermata	0	1	PNF	Echinaster_echinophorus	2	30	27	3	1	1	1	1	28.5	28.5	10.633792621	2.36403691338738	12.61829653	8.649288712	3.969007818	2.36403691338738	28.5	1	Planktonic	Echinaster echinophorus	Echinaster_echinophorus
Asteroidea	Echinodermata	0	1	PNF	Echinaster_sepositus	1	42	42	0	1	1	1	1	41.673393	42	56.01179501	4.02556229373535	56.01179501	56.01179501	0	4.02556229373535	42	1	Planktonic	Echinaster sepositus	Echinaster_sepositus
Asteroidea	Echinodermata	0	1	PNF	Freyella_elegans	1	49	49	0	1	1	1	1	49	49	14.72509763	2.68955335973638	14.72509763	14.72509763	0	2.68955335973638	49	1	Planktonic	Freyella elegans	Freyella_elegans
Asteroidea	Echinodermata	0	1	PNF	Fromia_polypora	1	37	37	0	1	1	1	1	37	37	127.5537702	4.84853800275544	127.5537702	127.5537702	0	4.84853800275544	37	1	Planktonic	Fromia polypora	Fromia_polypora
Asteroidea	Echinodermata	0	1	PNF	Gomophia_egyptiaca	1	15	15	0	1	1	1	1	15	15	89.28265687	4.49180725703878	89.28265687	89.28265687	0	4.49180725703878	15	1	Planktonic	Gomophia egyptiaca	Gomophia_egyptiaca
Asteroidea	Echinodermata	0	1	PNF	Henricia_cylindrella	1	49	49	0	1	1	1	1	49	49	3.563829413	1.2708356445461	3.563829413	3.563829413	0	1.2708356445461	49	1	Planktonic	Henricia cylindrella	Henricia_cylindrella
Asteroidea	Echinodermata	0	1	PNF	Henricia_leviuscula	1	50	50	0	1	1	1	1	50	50	2.603969136	0.957036871741519	2.603969136	2.603969136	0	0.957036871741519	50	1	Planktonic	Henricia leviuscula	Henricia_leviuscula
Asteroidea	Echinodermata	0	1	PNF	Henricia_pauperrima	1	21	21	0	1	1	1	1	21.44	21	52	3.95124371858143	52	52	0	3.95124371858143	21	1	Planktonic	Henricia pauperrima	Henricia_pauperrima
Asteroidea	Echinodermata	0	1	PNF	Henricia_robusta	1	21	21	0	1	1	1	1	21.44	21	47.4	3.85862222870103	47.4	47.4	0	3.85862222870103	21	1	Planktonic	Henricia robusta	Henricia_robusta
Asteroidea	Echinodermata	0	1	PNF	Henricia_sanguinolenta	1	50	50	0	1	1	1	1	50	50	35.07024051	3.55735292212686	35.07024051	35.07024051	0	3.55735292212686	50	1	Planktonic	Henricia sanguinolenta	Henricia_sanguinolenta
Asteroidea	Echinodermata	0	1	PNF	Hippasteria_phrygiana	1	49	49	0	1	1	1	1	49.2	49	67.48328267	4.21187990305651	67.48328267	67.48328267	0	4.21187990305651	49	1	Planktonic	Hippasteria phrygiana	Hippasteria_phrygiana
Asteroidea	Echinodermata	0	1	PNF	Hymenaster_pellucidus	1	50	50	0	1	1	1	1	50	50	0.769412115	-0.262128542752038	0.769412115	0.769412115	0	-0.262128542752038	50	1	Planktonic	Hymenaster pellucidus	Hymenaster_pellucidus
Asteroidea	Echinodermata	0	1	PNF	Hymenaster_rex	1	50	50	0	1	1	1	1	50	50	8.649288712	2.15747708773614	8.649288712	8.649288712	0	2.15747708773614	50	1	Planktonic	Hymenaster rex	Hymenaster_rex
Asteroidea	Echinodermata	0	1	PNF	Hymenodiscus_coronata	1	51	51	0	1	1	1	1	51	51	72.75414539	4.28708588573407	72.75414539	72.75414539	0	4.28708588573407	51	1	Planktonic	Hymenodiscus coronata	Hymenodiscus_coronata
Asteroidea	Echinodermata	0	1	PNF	Lophaster_gaini	1	77	77	0	1	1	1	1	77	77	152.3289555	5.0260423633011	152.3289555	152.3289555	0	5.0260423633011	77	1	Planktonic	Lophaster gaini	Lophaster_gaini
Asteroidea	Echinodermata	0	1	PNF	Macroptychaster_accrescens	1	77	77	0	1	1	1	1	77	77	411.3089219	6.01934456695346	411.3089219	411.3089219	0	6.01934456695346	77	1	Planktonic	Macroptychaster accrescens	Macroptychaster_accrescens
Asteroidea	Echinodermata	0	1	PNF	Mediaster_aequalis	3	50	37	13	1	1	1	1	44.9485703333333	45	11.7800771983333	2.46640973154096	15.3	4.740231595	10.559768405	2.46640973154096	45	1	Planktonic	Mediaster aequalis	Mediaster_aequalis
Asteroidea	Echinodermata	0	1	PNF	Meridiastra_calcar	2	33	33	0	1	1	1	1	33	33	5.930917378	1.78017890222508	10.38440188	1.477432876	8.906969004	1.78017890222508	33	1	Planktonic	Meridiastra calcar	Meridiastra_calcar
Asteroidea	Echinodermata	0	1	PNF	Meridiastra_gunnii	3	35	33	2	1	1	1	1	33.6666666666667	33.6666666666667	3.82066012933333	1.34042321641478	7.251909725	0.455428799	6.796480926	1.34042321641478	33.6666666666667	1	Planktonic	Meridiastra gunnii	Meridiastra_gunnii
Asteroidea	Echinodermata	0	1	PNF	Meridiastra_oriens	1	33	33	0	1	1	1	1	33	33	1.004202674	0.00419386743109493	1.004202674	1.004202674	0	0.00419386743109493	33	1	Planktonic	Meridiastra oriens	Meridiastra_oriens
Asteroidea	Echinodermata	0	1	PNF	Nectria_macrobrachia	1	37	37	0	1	1	1	1	37	37	11.83754027	2.47127586040715	11.83754027	11.83754027	0	2.47127586040715	37	1	Planktonic	Nectria macrobrachia	Nectria_macrobrachia
Asteroidea	Echinodermata	0	1	PNF	Nectria_ocellata	1	37	37	0	1	1	1	1	37	37	13.65005733	2.61374372162215	13.65005733	13.65005733	0	2.61374372162215	37	1	Planktonic	Nectria ocellata	Nectria_ocellata
Asteroidea	Echinodermata	0	1	PNF	Nectria_wilsoni	1	37	37	0	1	1	1	1	37	37	19.9986187	2.99566320616889	19.9986187	19.9986187	0	2.99566320616889	37	1	Planktonic	Nectria wilsoni	Nectria_wilsoni
Asteroidea	Echinodermata	0	1	PNF	Nepanthia_belcheri	1	19	19	0	1	1	1	1	19	19	0.455428799	-0.786515888441146	0.455428799	0.455428799	0	-0.786515888441146	19	1	Planktonic	Nepanthia belcheri	Nepanthia_belcheri
Asteroidea	Echinodermata	0	1	PNF	Ophidiaster_granifer	1	13	13	0	1	1	1	1	13	13	3.994612866	1.38494666989189	3.994612866	3.994612866	0	1.38494666989189	13	1	Planktonic	Ophidiaster granifer	Ophidiaster_granifer
Asteroidea	Echinodermata	0	1	PNF	Pectinaster_filholi	1	57	57	0	1	1	1	1	57	57	0.006365062	-5.05693130625037	0.006365062	0.006365062	0	-5.05693130625037	57	1	Planktonic	Pectinaster filholi	Pectinaster_filholi
Asteroidea	Echinodermata	0	1	PNF	Pontaster_tenuispinus	1	57	57	0	1	1	1	1	57	57	9.955605918	2.29813580135955	9.955605918	9.955605918	0	2.29813580135955	57	1	Planktonic	Pontaster tenuispinus	Pontaster_tenuispinus
Asteroidea	Echinodermata	0	1	PNF	Pseudonepanthia_troughtoni	1	37	37	0	1	1	1	1	37	37	8.649288712	2.15747708773614	8.649288712	8.649288712	0	2.15747708773614	37	1	Planktonic	Pseudonepanthia troughtoni	Pseudonepanthia_troughtoni
Asteroidea	Echinodermata	0	1	PNF	Psilaster_andromeda	1	55	55	0	1	1	1	1	55	55	41.27971102	3.72037112066431	41.27971102	41.27971102	0	3.72037112066431	55	1	Planktonic	Psilaster andromeda	Psilaster_andromeda
Asteroidea	Echinodermata	0	1	PNF	Psilaster_charcoti	1	77	77	0	1	1	1	1	77	77	6.572275209	1.88286007528729	6.572275209	6.572275209	0	1.88286007528729	77	1	Planktonic	Psilaster charcoti	Psilaster_charcoti
Asteroidea	Echinodermata	0	1	PNF	Pteraster_tesselatus	1	48	48	0	1	1	1	1	48	48	13.27566614	2.58593274590669	13.27566614	13.27566614	0	2.58593274590669	48	1	Planktonic	Pteraster tesselatus	Pteraster_tesselatus
Asteroidea	Echinodermata	0	NA	PF	Asteropsis_carinifera	1	7	7	0	1	1	1	1	6.68	7	8.079713194	2.08935637611093	8.079713194	8.079713194	0	2.08935637611093	7	NA	Planktonic	Asteropsis carinifera	Asteropsis_carinifera
Asteroidea	Echinodermata	0	NA	PNF	Mediaster_ornatus	1	21	21	0	1	1	1	1	21.44	21	44.402	3.79328451346873	44.402	44.402	0	3.79328451346873	21	NA	Planktonic	Mediaster ornatus	Mediaster_ornatus
Asteroidea	Echinodermata	1	0	A	Cryptasterina_hystera	1	23	23	0	1	1	1	1	23	23	6.785971009	1.9148573941749	6.785971009	6.785971009	0	1.9148573941749	23	0	Aplanktonic	Cryptasterina hystera	Cryptasterina_hystera
Asteroidea	Echinodermata	1	0	A	Cryptasterina_pacifica	1	40	40	0	1	1	1	1	40	40	0.447458965	-0.804170443795798	0.447458965	0.447458965	0	-0.804170443795798	40	0	Aplanktonic	Cryptasterina pacifica	Cryptasterina_pacifica
Asteroidea	Echinodermata	1	0	A	Parvulastra_exigua	2	34	33	1	1	1	1	1	33.5	33.5	0.320488883	-1.13790768965046	0.320488883	0.320488883	0	-1.13790768965046	33.5	0	Aplanktonic	Parvulastra exigua	Parvulastra_exigua
Asteroidea	Echinodermata	1	1	A	Aquilonastra_scobinata	1	35	35	0	1	1	1	1	35	35	1.967768977	0.676900402003575	1.967768977	1.967768977	0	0.676900402003575	35	1	Aplanktonic	Aquilonastra scobinata	Aquilonastra_scobinata
Asteroidea	Echinodermata	1	1	A	Asterina_phylactica	1	45	45	0	1	1	1	1	45	45	0.128208236	-2.05409949318935	0.128208236	0.128208236	0	-2.05409949318935	45	1	Aplanktonic	Asterina phylactica	Asterina_phylactica
Asteroidea	Echinodermata	1	1	PNF	Aquilonastra_minor	1	40	40	0	1	1	1	1	40	40	0.025948745	-3.6516320327748	0.025948745	0.025948745	0	-3.6516320327748	40	1	Planktonic	Aquilonastra minor	Aquilonastra_minor
Asteroidea	Echinodermata	1	1	PNF	Asterina_gibbosa	1	50	50	0	1	1	1	1	50	50	0.315457413	-1.15373158867919	0.315457413	0.315457413	0	-1.15373158867919	50	1	Planktonic	Asterina gibbosa	Asterina_gibbosa
Asteroidea	Echinodermata	1	1	PNF	Fromia_ghardaqana	1	20	20	0	1	1	1	1	20	20	3.301239584	1.19429802945573	3.301239584	3.301239584	0	1.19429802945573	20	1	Planktonic	Fromia ghardaqana	Fromia_ghardaqana
Asteroidea	Echinodermata	0	1	PF	Patiria_pectinifera	1	40	40	0	1	1	1	1	40	40	0.769413844	-0.262126295584332	0.769413844	0.769413844	0	-0.262126295584332	40	1	Planktonic	Patiria pectinifera	Patiria_pectinifera
Crinoidea	Echinodermata	0	0	PNF	Antedon_bifida	1	50	50	0	1	1	1	1	50.22	50	0.9	-0.105360515657826	0.9	0.9	0	-0.105360515657826	50	0	Planktonic	Antedon bifida	Antedon_bifida
Crinoidea	Echinodermata	0	0	PNF	Antedon_mediterranea	1	41	41	0	1	1	1	1	41.43	41	2.2	0.78845736036427	2.2	2.2	0	0.78845736036427	41	0	Planktonic	Antedon mediterranea	Antedon_mediterranea
Crinoidea	Echinodermata	0	0	PNF	Antedon_petasus	1	59	59	0	1	1	1	1	59.2	59	2.2	0.78845736036427	2.2	2.2	0	0.78845736036427	59	0	Planktonic	Antedon petasus	Antedon_petasus
Crinoidea	Echinodermata	0	1	PNF	Comactinia_echinoptera	1	18	18	0	1	1	1	1	18.46	18	0.3	-1.20397280432594	0.3	0.3	0	-1.20397280432594	18	1	Planktonic	Comactinia echinoptera	Comactinia_echinoptera
Crinoidea	Echinodermata	0	1	PNF	Davidaster_discoideus	1	18	18	0	1	1	1	1	18.46	18	3.6	1.28093384546206	3.6	3.6	0	1.28093384546206	18	1	Planktonic	Davidaster discoideus	Davidaster_discoideus
Crinoidea	Echinodermata	0	1	PNF	Davidaster_rubiginosus	1	18	18	0	1	1	1	1	18.46	18	6.25	1.83258146374831	6.25	6.25	0	1.83258146374831	18	1	Planktonic	Davidaster rubiginosus	Davidaster_rubiginosus
Crinoidea	Echinodermata	0	1	PNF	Democrinus_conifer	1	18	18	0	1	1	1	1	18.46	18	54.1	3.99083418585244	54.1	54.1	0	3.99083418585244	18	1	Planktonic	Democrinus conifer	Democrinus_conifer
Crinoidea	Echinodermata	0	1	PNF	Florometra_serratissima	2	49	37	12	1	1	1	1	42.72	43	4.9998333335	1.60940457857853	5.499666667	4.5	0.999666667	1.60940457857853	43	1	Planktonic	Florometra serratissima	Florometra_serratissima
Crinoidea	Echinodermata	0	1	PNF	Himerometra_robustipinna	1	13	13	0	1	1	1	1	12.67	13	12.72241993	2.54336578588667	12.72241993	12.72241993	0	2.54336578588667	13	1	Planktonic	Himerometra robustipinna	Himerometra_robustipinna
Crinoidea	Echinodermata	0	1	PNF	Holopus_rangii	1	18	18	0	1	1	1	1	18.46	18	3.9	1.3609765531356	3.9	3.9	0	1.3609765531356	18	1	Planktonic	Holopus rangii	Holopus_rangii
Echinoidea	Echinodermata	0	0	A	Abatus_cordatus	1	49	49	0	1	1	1	1	49.33	49	3.366046966	1.21373904873128	3.366046966	3.366046966	0	1.21373904873128	49	0	Aplanktonic	Abatus cordatus	Abatus_cordatus
Echinoidea	Echinodermata	0	0	A	Notocidaris_gaussensis	1	65	65	0	1	1	1	1	65	65	6.337233716	1.84644235083534	6.337233716	6.337233716	0	1.84644235083534	65	0	Aplanktonic	Notocidaris gaussensis	Notocidaris_gaussensis
Echinoidea	Echinodermata	0	1	A	Abatus_nimrodi	1	77	77	0	1	1	1	1	77	77	68.4	4.22537282462851	68.4	68.4	0	4.22537282462851	77	1	Aplanktonic	Abatus nimrodi	Abatus_nimrodi
Echinoidea	Echinodermata	0	1	A	Abatus_shackletoni	1	77	77	0	1	1	1	1	77	77	15.3	2.72785282839839	15.3	15.3	0	2.72785282839839	77	1	Aplanktonic	Abatus shackletoni	Abatus_shackletoni
Echinoidea	Echinodermata	0	1	A	Antrechinus_mortenseni	1	62	62	0	1	1	1	1	62	62	3.877700651	1.35524236224743	3.877700651	3.877700651	0	1.35524236224743	62	1	Aplanktonic	Antrechinus mortenseni	Antrechinus_mortenseni
Echinoidea	Echinodermata	0	1	A	Aporocidaris_antarctica	1	63	63	0	1	1	1	1	63	63	0.982059143	-0.018103745353673	0.982059143	0.982059143	0	-0.018103745353673	63	1	Aplanktonic	Aporocidaris antarctica	Aporocidaris_antarctica
Echinoidea	Echinodermata	0	1	A	Austrocidaris_canaliculata	1	51	51	0	1	1	1	1	51	51	15.51432731	2.74176393956432	15.51432731	15.51432731	0	2.74176393956432	51	1	Aplanktonic	Austrocidaris canaliculata	Austrocidaris_canaliculata
Echinoidea	Echinodermata	0	1	A	Austrocidaris_spinulosa	1	63	63	0	1	1	1	1	63	63	9.751899551	2.27746209177727	9.751899551	9.751899551	0	2.27746209177727	63	1	Aplanktonic	Austrocidaris spinulosa	Austrocidaris_spinulosa
Echinoidea	Echinodermata	0	1	A	Cassidulus_caribaearum	1	18	18	0	1	1	1	1	18	18	5.389488687	1.6844505171558	5.389488687	5.389488687	0	1.6844505171558	18	1	Aplanktonic	Cassidulus caribaearum	Cassidulus_caribaearum
Echinoidea	Echinodermata	0	1	A	Cassidulus_mitis	1	24	24	0	1	1	1	1	24	24	9.046935305	2.20242606002876	9.046935305	9.046935305	0	2.20242606002876	24	1	Aplanktonic	Cassidulus mitis	Cassidulus_mitis
Echinoidea	Echinodermata	0	1	A	Ctenocidaris_geliberti	1	62	62	0	1	1	1	1	62	62	45.42528419	3.81606887050922	45.42528419	45.42528419	0	3.81606887050922	62	1	Aplanktonic	Ctenocidaris geliberti	Ctenocidaris_geliberti
Echinoidea	Echinodermata	0	1	A	Ctenocidaris_nutrix	2	70	50	20	1	1	1	1	60	60	9.751899551	2.27746209177727	9.751899551	9.751899551	0	2.27746209177727	60	1	Aplanktonic	Ctenocidaris nutrix	Ctenocidaris_nutrix
Echinoidea	Echinodermata	0	1	A	Ctenocidaris_perrieri	1	77	77	0	1	1	1	1	77	77	45.42528419	3.81606887050922	45.42528419	45.42528419	0	3.81606887050922	77	1	Aplanktonic	Ctenocidaris perrieri	Ctenocidaris_perrieri
Echinoidea	Echinodermata	0	1	A	Fibularia_japonica	1	34	34	0	1	1	1	1	34	34	0.090368957	-2.40385446657562	0.090368957	0.090368957	0	-2.40385446657562	34	1	Aplanktonic	Fibularia japonica	Fibularia_japonica
Echinoidea	Echinodermata	0	1	A	Fibularia_nutriens	1	38	38	0	1	1	1	1	38	38	0.027674847	-3.587231328858	0.027674847	0.027674847	0	-3.587231328858	38	1	Aplanktonic	Fibularia nutriens	Fibularia_nutriens
Echinoidea	Echinodermata	0	1	A	Goniocidaris_umbraculum	2	46	46	0	1	1	1	1	45.845	46	9.925	2.29505682657325	12.1	7.75	4.35	2.29505682657325	46	1	Aplanktonic	Goniocidaris umbraculum	Goniocidaris_umbraculum
Echinoidea	Echinodermata	0	1	A	Heliocidaris_bajulus	1	42	42	0	1	1	1	1	42	42	12.99463206	2.5645363537257	12.99463206	12.99463206	0	2.5645363537257	42	1	Aplanktonic	Heliocidaris bajulus	Heliocidaris_bajulus
Echinoidea	Echinodermata	0	1	PF	Allocentrotus_fragilis	2	48	37	11	1	1	1	1	42.3	42.5	60.2	4.09767235231478	70	50.4	19.6	4.09767235231478	42.5	1	Planktonic	Allocentrotus fragilis	Allocentrotus_fragilis
Echinoidea	Echinodermata	0	1	PF	Arachnoides_placenta	1	15	15	0	1	1	1	1	15	15	31.75044548	3.45790675610641	31.75044548	31.75044548	0	3.45790675610641	15	1	Planktonic	Arachnoides placenta	Arachnoides_placenta
Echinoidea	Echinodermata	0	1	PF	Arbacia_dufresnii	1	38	38	0	1	1	1	1	38	38	15.51432731	2.74176393956432	15.51432731	15.51432731	0	2.74176393956432	38	1	Planktonic	Arbacia dufresnii	Arbacia_dufresnii
Echinoidea	Echinodermata	0	1	PF	Arbacia_lixula	1	43	43	0	1	1	1	1	43	43	47.17	3.85375809729617	47.17	47.17	0	3.85375809729617	43	1	Planktonic	Arbacia lixula	Arbacia_lixula
Echinoidea	Echinodermata	0	1	PF	Arbacia_punctulata	2	41	26	15	1	1	1	1	33.59	33.5	35.555	3.57108079333548	49.5	21.61	27.89	3.57108079333548	33.5	1	Planktonic	Arbacia punctulata	Arbacia_punctulata
Echinoidea	Echinodermata	0	1	PF	Arbacia_spatuligera	1	36	36	0	1	1	1	1	36	36	19.87504831	2.98946509122927	19.87504831	19.87504831	0	2.98946509122927	36	1	Planktonic	Arbacia spatuligera	Arbacia_spatuligera
Echinoidea	Echinodermata	0	1	PF	Arbacia_stellata	1	9	9	0	1	1	1	1	9	9	5.631126792	1.72830956280108	5.631126792	5.631126792	0	1.72830956280108	9	1	Planktonic	Arbacia stellata	Arbacia_stellata
Echinoidea	Echinodermata	0	1	PF	Aspidodiadema_hawaiiense	2	21	21	0	1	1	1	1	21.44	21	16.58857143	2.80871399018723	19.96	13.21714286	6.74285714	2.80871399018723	21	1	Planktonic	Aspidodiadema hawaiiense	Aspidodiadema_hawaiiense
Echinoidea	Echinodermata	0	1	PF	Aspidodiadema_jacobyi	1	24	24	0	1	1	1	1	24	24	1.208890243	0.189702784219626	1.208890243	1.208890243	0	0.189702784219626	24	1	Planktonic	Aspidodiadema jacobyi	Aspidodiadema_jacobyi
Echinoidea	Echinodermata	0	1	PF	Aspidodiadema_meijerei	1	8	8	0	1	1	1	1	8	8	4.979620659	1.60535371524369	4.979620659	4.979620659	0	1.60535371524369	8	1	Planktonic	Aspidodiadema meijerei	Aspidodiadema_meijerei
Echinoidea	Echinodermata	0	1	PF	Astriclypeus_manni	1	34	34	0	1	1	1	1	34	34	35.25109245	3.56249652026741	35.25109245	35.25109245	0	3.56249652026741	34	1	Planktonic	Astriclypeus manni	Astriclypeus_manni
Echinoidea	Echinodermata	0	1	PF	Astropyga_magnifica	1	18	18	0	1	1	1	1	18	18	2955.985824	7.99158748638677	2955.985824	2955.985824	0	7.99158748638677	18	1	Planktonic	Astropyga magnifica	Astropyga_magnifica
Echinoidea	Echinodermata	0	1	PF	Astropyga_pulvinata	1	9	9	0	1	1	1	1	9	9	807.6019839	6.69406934297356	807.6019839	807.6019839	0	6.69406934297356	9	1	Planktonic	Astropyga pulvinata	Astropyga_pulvinata
Echinoidea	Echinodermata	0	1	PF	Bathysalenia_goesiana	1	24	24	0	1	1	1	1	24	24	0.356451133	-1.03155812285713	0.356451133	0.356451133	0	-1.03155812285713	24	1	Planktonic	Bathysalenia goesiana	Bathysalenia_goesiana
Echinoidea	Echinodermata	0	1	PF	Brissopsis_luzonica	1	35	35	0	1	1	1	1	35	35	6.280989329	1.83752750453751	6.280989329	6.280989329	0	1.83752750453751	35	1	Planktonic	Brissopsis luzonica	Brissopsis_luzonica
Echinoidea	Echinodermata	0	1	PF	Brissopsis_lyrifera	1	43	43	0	1	1	1	1	43	43	9.493996393	2.25065964020489	9.493996393	9.493996393	0	2.25065964020489	43	1	Planktonic	Brissopsis lyrifera	Brissopsis_lyrifera
Echinoidea	Echinodermata	0	1	PF	Brissus_obesus	1	10	10	0	1	1	1	1	10	10	306.9021988	5.72652912614874	306.9021988	306.9021988	0	5.72652912614874	10	1	Planktonic	Brissus obesus	Brissus_obesus
Echinoidea	Echinodermata	0	1	PF	Calocidaris_micans	1	25	25	0	1	1	1	1	25.03	25	42.7435504	3.75521831616481	42.7435504	42.7435504	0	3.75521831616481	25	1	Planktonic	Calocidaris micans	Calocidaris_micans
Echinoidea	Echinodermata	0	1	PF	Centrostephanus_coronatus	1	33	33	0	1	1	1	1	33	33	78.66681482	4.36522139966081	78.66681482	78.66681482	0	4.36522139966081	33	1	Planktonic	Centrostephanus coronatus	Centrostephanus_coronatus
Echinoidea	Echinodermata	0	1	PF	Centrostephanus_rodgersii	1	33	33	0	1	1	1	1	33	33	216	5.37527840768417	216	216	0	5.37527840768417	33	1	Planktonic	Centrostephanus rodgersii	Centrostephanus_rodgersii
Echinoidea	Echinodermata	0	1	PF	Cidaris_blakei	1	24	24	0	1	1	1	1	24	24	12.99463206	2.5645363537257	12.99463206	12.99463206	0	2.5645363537257	24	1	Planktonic	Cidaris blakei	Cidaris_blakei
Echinoidea	Echinodermata	0	1	PF	Cidaris_cidaris	1	41	41	0	1	1	1	1	41	41	16.88819101	2.82661462087997	16.88819101	16.88819101	0	2.82661462087997	41	1	Planktonic	Cidaris cidaris	Cidaris_cidaris
Echinoidea	Echinodermata	0	1	PF	Clypeaster_australasiae	1	33	33	0	1	1	1	1	33	33	48.29143324	3.87725417929591	48.29143324	48.29143324	0	3.87725417929591	33	1	Planktonic	Clypeaster australasiae	Clypeaster_australasiae
Echinoidea	Echinodermata	0	1	PF	Clypeaster_humilis	1	27	27	0	1	1	1	1	27	27	32.14118387	3.4701381944163	32.14118387	32.14118387	0	3.4701381944163	27	1	Planktonic	Clypeaster humilis	Clypeaster_humilis
Echinoidea	Echinodermata	0	1	PF	Clypeaster_japonicus	1	34	34	0	1	1	1	1	34	34	58.21060798	4.06406760582625	58.21060798	58.21060798	0	4.06406760582625	34	1	Planktonic	Clypeaster japonicus	Clypeaster_japonicus
Echinoidea	Echinodermata	0	1	PF	Clypeaster_ravenelii	1	29	29	0	1	1	1	1	29	29	10.06978718	2.30953957244557	10.06978718	10.06978718	0	2.30953957244557	29	1	Planktonic	Clypeaster ravenelii	Clypeaster_ravenelii
Echinoidea	Echinodermata	0	1	PF	Clypeaster_subdepressus	1	10	10	0	1	1	1	1	10	10	119.8778728	4.78647349787995	119.8778728	119.8778728	0	4.78647349787995	10	1	Planktonic	Clypeaster subdepressus	Clypeaster_subdepressus
Echinoidea	Echinodermata	0	1	PF	Coelopleurus_floridanus	1	24	24	0	1	1	1	1	24	24	42.7435504	3.75521831616481	42.7435504	42.7435504	0	3.75521831616481	24	1	Planktonic	Coelopleurus floridanus	Coelopleurus_floridanus
Echinoidea	Echinodermata	0	1	PF	Colobocentrotus_atratus	2	22	21	1	1	1	1	1	21.475	21.5	23.19555102	3.14396049390343	23.19555102	23.19555102	0	3.14396049390343	21.5	1	Planktonic	Colobocentrotus atratus	Colobocentrotus_atratus
Echinoidea	Echinodermata	0	1	PF	Colobocentrotus_mertensii	1	27	27	0	1	1	1	1	27	27	24.98647412	3.21833464325585	24.98647412	24.98647412	0	3.21833464325585	27	1	Planktonic	Colobocentrotus mertensii	Colobocentrotus_mertensii
Echinoidea	Echinodermata	0	1	PF	Dendraster_excentricus	1	48	48	0	1	1	1	1	48	48	3.764906203	1.32572294805972	3.764906203	3.764906203	0	1.32572294805972	48	1	Planktonic	Dendraster excentricus	Dendraster_excentricus
Echinoidea	Echinodermata	0	1	PF	Dendraster_terminalis	1	34	34	0	1	1	1	1	34	34	4.929414996	1.59522031894473	4.929414996	4.929414996	0	1.59522031894473	34	1	Planktonic	Dendraster terminalis	Dendraster_terminalis
Echinoidea	Echinodermata	0	1	PF	Diadema_antillarum	1	25	25	0	1	1	1	1	24.62	25	5.475	1.70019227570256	5.475	5.475	0	1.70019227570256	25	1	Planktonic	Diadema antillarum	Diadema_antillarum
Echinoidea	Echinodermata	0	1	PF	Diadema_mexicanum	1	9	9	0	1	1	1	1	9	9	18.34102458	2.90914033113484	18.34102458	18.34102458	0	2.90914033113484	9	1	Planktonic	Diadema mexicanum	Diadema_mexicanum
Echinoidea	Echinodermata	0	1	PF	Diadema_setosum	1	34	34	0	1	1	1	1	34	34	79.19	4.37185002822232	79.19	79.19	0	4.37185002822232	34	1	Planktonic	Diadema setosum	Diadema_setosum
Echinoidea	Echinodermata	0	1	PF	Echinarachnius_parma	2	43	41	2	1	1	1	1	41.94	42	18.96797944	2.94275226483169	29.93595888	8	21.93595888	2.94275226483169	42	1	Planktonic	Echinarachnius parma	Echinarachnius_parma
Echinoidea	Echinodermata	0	1	PF	Echinocardium_cordatum	1	51	51	0	1	1	1	1	50.7666	51	5.62745292	1.72765692770423	5.62745292	5.62745292	0	1.72765692770423	51	1	Planktonic	Echinocardium cordatum	Echinocardium_cordatum
Echinoidea	Echinodermata	0	1	PF	Echinocardium_flavescens	1	38	38	0	1	1	1	1	37.74	38	56.32084643	4.03106474067862	56.32084643	56.32084643	0	4.03106474067862	38	1	Planktonic	Echinocardium flavescens	Echinocardium_flavescens
Echinoidea	Echinodermata	0	1	PF	Echinocyamus_pusillus	1	58	58	0	1	1	1	1	58	58	0.09368946	-2.36776958272441	0.09368946	0.09368946	0	-2.36776958272441	58	1	Planktonic	Echinocyamus pusillus	Echinocyamus_pusillus
Echinoidea	Echinodermata	0	1	PF	Echinolampas_crassa	1	34	34	0	1	1	1	1	34	34	59.25707223	4.08188513542375	59.25707223	59.25707223	0	4.08188513542375	34	1	Planktonic	Echinolampas crassa	Echinolampas_crassa
Echinoidea	Echinodermata	0	1	PF	Echinometra_lucunter	2	18	10	8	1	1	1	1	14.17	14	6.275	1.83657348501785	9.45	3.1	6.35	1.83657348501785	14	1	Planktonic	Echinometra lucunter	Echinometra_lucunter
Echinoidea	Echinodermata	0	1	PF	Echinometra_mathaei	5	32	14	18	1	1	1	2	22.792	22.8	54.7369806	4.00253954315808	187.1143265	12.99463206	174.11969444	4.00253954315808	22.8	1	Planktonic	Echinometra mathaei	Echinometra_mathaei
Echinoidea	Echinodermata	0	1	PF	Echinometra_vanbrunti	1	10	10	0	1	1	1	1	10	10	19.87504831	2.98946509122927	19.87504831	19.87504831	0	2.98946509122927	10	1	Planktonic	Echinometra vanbrunti	Echinometra_vanbrunti
Echinoidea	Echinodermata	0	1	PF	Echinometra_viridis	1	10	10	0	1	1	1	1	10	10	9.751899551	2.27746209177727	9.751899551	9.751899551	0	2.27746209177727	10	1	Planktonic	Echinometra viridis	Echinometra_viridis
Echinoidea	Echinodermata	0	1	PF	Echinostrephus_aciculatus	1	35	35	0	1	1	1	1	35	35	4.380505622	1.47716415653859	4.380505622	4.380505622	0	1.47716415653859	35	1	Planktonic	Echinostrephus aciculatus	Echinostrephus_aciculatus
Echinoidea	Echinodermata	0	1	PF	Echinothrix_calamaris	1	21	21	0	1	1	1	1	20.56	21	107.2222222	4.67490352379551	107.2222222	107.2222222	0	4.67490352379551	21	1	Planktonic	Echinothrix calamaris	Echinothrix_calamaris
Echinoidea	Echinodermata	0	1	PF	Echinothrix_diadema	2	21	20	1	1	1	1	2	20.28	20.5	218.60767619	5.38727869035922	366.4375746	70.77777778	295.65979682	5.38727869035922	20.5	1	Planktonic	Echinothrix diadema	Echinothrix_diadema
Echinoidea	Echinodermata	0	1	PF	Echinus_esculentus	2	60	50	10	1	1	1	1	55.1913105	55	224.6000271	5.41432116296328	224.6000271	224.6000271	0	5.41432116296328	55	1	Planktonic	Echinus esculentus	Echinus_esculentus
Echinoidea	Echinodermata	0	1	PF	Encope_michelini	1	24	24	0	1	1	1	1	24	24	78.58151519	4.36413649607727	78.58151519	78.58151519	0	4.36413649607727	24	1	Planktonic	Encope michelini	Encope_michelini
Echinoidea	Echinodermata	0	1	PF	Eucidaris_metularia	1	27	27	0	1	1	1	1	27	27	3.831573092	1.34327544784822	3.831573092	3.831573092	0	1.34327544784822	27	1	Planktonic	Eucidaris metularia	Eucidaris_metularia
Echinoidea	Echinodermata	0	1	PF	Eucidaris_thouarsii	2	10	9	1	1	1	1	1	9.5	9.5	0.61729664	-0.482405592655581	0.61729664	0.61729664	0	-0.482405592655581	9.5	1	Planktonic	Eucidaris thouarsii	Eucidaris_thouarsii
Echinoidea	Echinodermata	0	1	PF	Eucidaris_tribuloides	2	25	10	15	1	1	1	1	17.72	17.5	4.6011136055	1.52629836234862	4.821721589	4.380505622	0.441215967	1.52629836234862	17.5	1	Planktonic	Eucidaris tribuloides	Eucidaris_tribuloides
Echinoidea	Echinodermata	0	1	PF	Evechinus_chloroticus	3	46	36	10	1	1	1	1	42.5633333333333	42.6666666666667	633.833333333333	6.45178603870021	771.5	370	401.5	6.45178603870021	42.6666666666667	1	Planktonic	Evechinus chloroticus	Evechinus_chloroticus
Echinoidea	Echinodermata	0	1	PF	Fellaster_zelandiae	1	36	36	0	1	1	1	1	36	36	379.8163265	5.93968778455274	379.8163265	379.8163265	0	5.93968778455274	36	1	Planktonic	Fellaster zelandiae	Fellaster_zelandiae
Echinoidea	Echinodermata	0	1	PF	Fibularia_ovulum	1	27	27	0	1	1	1	1	27	27	0.218444113	-1.52122507290639	0.218444113	0.218444113	0	-1.52122507290639	27	1	Planktonic	Fibularia ovulum	Fibularia_ovulum
Echinoidea	Echinodermata	0	1	PF	Genocidaris_maculata	1	41	41	0	1	1	1	1	41	41	0.12174056	-2.1058630559598	0.12174056	0.12174056	0	-2.1058630559598	41	1	Planktonic	Genocidaris maculata	Genocidaris_maculata
Echinoidea	Echinodermata	0	1	PF	Gracilechinus_acutus	1	60	60	0	1	1	1	1	60	60	142.0131154	4.95591941530799	142.0131154	142.0131154	0	4.95591941530799	60	1	Planktonic	Gracilechinus acutus	Gracilechinus_acutus
Echinoidea	Echinodermata	0	1	PF	Gracilechinus_affinis	1	57	57	0	1	1	1	1	57	57	19.87504831	2.98946509122927	19.87504831	19.87504831	0	2.98946509122927	57	1	Planktonic	Gracilechinus affinis	Gracilechinus_affinis
Echinoidea	Echinodermata	0	1	PF	Gracilechinus_alexandri	1	57	57	0	1	1	1	1	57	57	194.2481435	5.26913643193053	194.2481435	194.2481435	0	5.26913643193053	57	1	Planktonic	Gracilechinus alexandri	Gracilechinus_alexandri
Echinoidea	Echinodermata	0	1	PF	Heliocidaris_crassispina	2	49	34	15	1	1	1	1	41.42	41.5	55.725	4.02042887927193	61.15	50.3	10.85	4.02042887927193	41.5	1	Planktonic	Heliocidaris crassispina	Heliocidaris_crassispina
Echinoidea	Echinodermata	0	1	PF	Heliocidaris_tuberculata	1	33	33	0	1	1	1	1	33	33	154.0580957	5.03732977607989	154.0580957	154.0580957	0	5.03732977607989	33	1	Planktonic	Heliocidaris tuberculata	Heliocidaris_tuberculata
Echinoidea	Echinodermata	0	1	PF	Hemicentrotus_pulcherrimus	2	48	34	14	1	1	1	1	41	41	28.67544067	3.35604103063929	28.8407791	28.51010224	0.330676860000001	3.35604103063929	41	1	Planktonic	Hemicentrotus pulcherrimus	Hemicentrotus_pulcherrimus
Echinoidea	Echinodermata	0	1	PF	Heterobrissus_hystrix	1	24	24	0	1	1	1	1	24	24	669.209705	6.50609747139842	669.209705	669.209705	0	6.50609747139842	24	1	Planktonic	Heterobrissus hystrix	Heterobrissus_hystrix
Echinoidea	Echinodermata	0	1	PF	Heterocentrotus_mammillatus	2	27	21	6	1	1	1	1	23.78	24	99.8717752	4.60388711520471	157	42.7435504	114.2564496	4.60388711520471	24	1	Planktonic	Heterocentrotus mammillatus	Heterocentrotus_mammillatus
Echinoidea	Echinodermata	0	1	PF	Jacksonaster_depressum	1	27	27	0	1	1	1	1	27	27	3.64124104	1.29232456859504	3.64124104	3.64124104	0	1.29232456859504	27	1	Planktonic	Jacksonaster depressum	Jacksonaster_depressum
Echinoidea	Echinodermata	0	1	PF	Leodia_sexiesperforata	1	24	24	0	1	1	1	1	24	24	22.45409661	3.11147307460148	22.45409661	22.45409661	0	3.11147307460148	24	1	Planktonic	Leodia sexiesperforata	Leodia_sexiesperforata
Echinoidea	Echinodermata	0	1	PF	Linopneustes_fragilis	1	35	35	0	1	1	1	1	35	35	459.4462013	6.13002185398367	459.4462013	459.4462013	0	6.13002185398367	35	1	Planktonic	Linopneustes fragilis	Linopneustes_fragilis
Echinoidea	Echinodermata	0	1	PF	Linopneustes_longispinus	1	24	24	0	1	1	1	1	24	24	669.209705	6.50609747139842	669.209705	669.209705	0	6.50609747139842	24	1	Planktonic	Linopneustes longispinus	Linopneustes_longispinus
Echinoidea	Echinodermata	0	1	PF	Lovenia_elongata	1	27	27	0	1	1	1	1	27	27	77.20311214	4.3464397689125	77.20311214	77.20311214	0	4.3464397689125	27	1	Planktonic	Lovenia elongata	Lovenia_elongata
Echinoidea	Echinodermata	0	1	PF	Lytechinus_anamesus	1	32	32	0	1	1	1	1	31.83	32	3.7	1.30833281965018	3.7	3.7	0	1.30833281965018	32	1	Planktonic	Lytechinus anamesus	Lytechinus_anamesus
Echinoidea	Echinodermata	0	1	PF	Lytechinus_euerces	1	24	24	0	1	1	1	1	24	24	0.474979393	-0.744483859046467	0.474979393	0.474979393	0	-0.744483859046467	24	1	Planktonic	Lytechinus euerces	Lytechinus_euerces
Echinoidea	Echinodermata	0	1	PF	Lytechinus_pictus	1	32	32	0	1	1	1	1	32	32	175.9748245	5.17034094219295	175.9748245	175.9748245	0	5.17034094219295	32	1	Planktonic	Lytechinus pictus	Lytechinus_pictus
Echinoidea	Echinodermata	0	1	PF	Lytechinus_variegatus	2	29	24	5	1	1	1	2	26.25	26.5	174.84429195	5.16389581756616	187.1143265	162.5742574	24.5400691	5.16389581756616	26.5	1	Planktonic	Lytechinus variegatus	Lytechinus_variegatus
Echinoidea	Echinodermata	0	1	PF	Lytechinus_williamsi	1	10	10	0	1	1	1	1	10	10	14.21721392	2.65445347831535	14.21721392	14.21721392	0	2.65445347831535	10	1	Planktonic	Lytechinus williamsi	Lytechinus_williamsi
Echinoidea	Echinodermata	0	1	PF	Maretia_planulata	1	13	13	0	1	1	1	1	12.67	13	10.83	2.3823200610129	10.83	10.83	0	2.3823200610129	13	1	Planktonic	Maretia planulata	Maretia_planulata
Echinoidea	Echinodermata	0	1	PF	Mellita_tenuis	1	29	29	0	1	1	1	1	29	29	20.61771359	3.02615058931764	20.61771359	20.61771359	0	3.02615058931764	29	1	Planktonic	Mellita tenuis	Mellita_tenuis
Echinoidea	Echinodermata	0	1	PF	Mellitella_stokesii	1	10	10	0	1	1	1	1	10	10	6.111055479	1.81009950441845	6.111055479	6.111055479	0	1.81009950441845	10	1	Planktonic	Mellitella stokesii	Mellitella_stokesii
Echinoidea	Echinodermata	0	1	PF	Meoma_ventricosa	1	10	10	0	1	1	1	1	10	10	298.1252817	5.69751380654782	298.1252817	298.1252817	0	5.69751380654782	10	1	Planktonic	Meoma ventricosa	Meoma_ventricosa
Echinoidea	Echinodermata	0	1	PF	Mesocentrotus_franciscanus	1	37	37	0	1	1	1	1	37.18	37	44.7	3.79997350161952	44.7	44.7	0	3.79997350161952	37	1	Planktonic	Mesocentrotus franciscanus	Mesocentrotus_franciscanus
Echinoidea	Echinodermata	0	1	PF	Mesocentrotus_nudus	1	44	44	0	1	1	1	1	44	44	130.6141253	4.87224736796163	130.6141253	130.6141253	0	4.87224736796163	44	1	Planktonic	Mesocentrotus nudus	Mesocentrotus_nudus
Echinoidea	Echinodermata	0	1	PF	Mespilia_globulus	1	34	34	0	1	1	1	1	34	34	19.87504831	2.98946509122927	19.87504831	19.87504831	0	2.98946509122927	34	1	Planktonic	Mespilia globulus	Mespilia_globulus
Echinoidea	Echinodermata	0	1	PF	Metalia_nobilis	1	10	10	0	1	1	1	1	10	10	41.48837286	3.72541321593294	41.48837286	41.48837286	0	3.72541321593294	10	1	Planktonic	Metalia nobilis	Metalia_nobilis
Echinoidea	Echinodermata	0	1	PF	Micropyga_tuberculata	2	21	21	0	1	1	1	1	21.44	21	125.97083335	4.83605039880633	237.3416667	14.6	222.7416667	4.83605039880633	21	1	Planktonic	Micropyga tuberculata	Micropyga_tuberculata
Echinoidea	Echinodermata	0	1	PF	Nudechinus_scotiopremnus	1	27	27	0	1	1	1	1	27	27	2.093537697	0.738855313002308	2.093537697	2.093537697	0	0.738855313002308	27	1	Planktonic	Nudechinus scotiopremnus	Nudechinus_scotiopremnus
Echinoidea	Echinodermata	0	1	PF	Palaeobrissus_hilgardi	1	24	24	0	1	1	1	1	24	24	3.877700651	1.35524236224743	3.877700651	3.877700651	0	1.35524236224743	24	1	Planktonic	Palaeobrissus hilgardi	Palaeobrissus_hilgardi
Echinoidea	Echinodermata	0	1	PF	Paracentrotus_lividus	3	48	30	18	1	1	1	1	39.5133333333333	39.6666666666667	34.4466666666667	3.53941223419093	83.34	10	73.34	3.53941223419093	39.6666666666667	1	Planktonic	Paracentrotus lividus	Paracentrotus_lividus
Echinoidea	Echinodermata	0	1	PF	Parasalenia_gratiosa	1	34	34	0	1	1	1	1	34	34	10.76419166	2.3762250383546	10.76419166	10.76419166	0	2.3762250383546	34	1	Planktonic	Parasalenia gratiosa	Parasalenia_gratiosa
Echinoidea	Echinodermata	0	1	PF	Parechinus_angulosus	1	33	33	0	1	1	1	1	33.48	33	31.30532167	3.44378810449986	31.30532167	31.30532167	0	3.44378810449986	33	1	Planktonic	Parechinus angulosus	Parechinus_angulosus
Echinoidea	Echinodermata	0	1	PF	Plagiobrissus_grandis	1	10	10	0	1	1	1	1	10	10	1420.057847	7.25845288708951	1420.057847	1420.057847	0	7.25845288708951	10	1	Planktonic	Plagiobrissus grandis	Plagiobrissus_grandis
Echinoidea	Echinodermata	0	1	PF	Prionocidaris_baculosa	1	27	27	0	1	1	1	1	27	27	33.07319043	3.4987229973932	33.07319043	33.07319043	0	3.4987229973932	27	1	Planktonic	Prionocidaris baculosa	Prionocidaris_baculosa
Echinoidea	Echinodermata	0	1	PF	Psammechinus_microtuberculatus	2	48	41	7	1	1	1	1	44.5	44.5	19.139651795	2.95176219333059	25.28467153	12.99463206	12.29003947	2.95176219333059	44.5	1	Planktonic	Psammechinus microtuberculatus	Psammechinus_microtuberculatus
Echinoidea	Echinodermata	0	1	PF	Psammechinus_miliaris	4	60	48	12	1	1	1	1	53.82046275	53.75	13.190608651	2.57950511054707	26.67578482	0.097385664	26.578399156	2.57950511054707	53.75	1	Planktonic	Psammechinus miliaris	Psammechinus_miliaris
Echinoidea	Echinodermata	0	1	PF	Pseudechinus_albocinctus	1	45	45	0	1	1	1	1	45	45	7.100152187	1.96011621860628	7.100152187	7.100152187	0	1.96011621860628	45	1	Planktonic	Pseudechinus albocinctus	Pseudechinus_albocinctus
Echinoidea	Echinodermata	0	1	PF	Pseudechinus_huttoni	1	45	45	0	1	1	1	1	45	45	19.87504831	2.98946509122927	19.87504831	19.87504831	0	2.98946509122927	45	1	Planktonic	Pseudechinus huttoni	Pseudechinus_huttoni
Echinoidea	Echinodermata	0	1	PF	Pseudechinus_magellanicus	1	42	42	0	1	1	1	1	42	42	10.76419166	2.3762250383546	10.76419166	10.76419166	0	2.3762250383546	42	1	Planktonic	Pseudechinus magellanicus	Pseudechinus_magellanicus
Echinoidea	Echinodermata	0	1	PF	Pseudechinus_novaezealandiae	1	45	45	0	1	1	1	1	45	45	48.21713154	3.87571438404873	48.21713154	48.21713154	0	3.87571438404873	45	1	Planktonic	Pseudechinus novaezealandiae	Pseudechinus_novaezealandiae
Echinoidea	Echinodermata	0	1	PF	Pseudoboletia_maculata	1	34	34	0	1	1	1	1	33.8419	34	194.2481435	5.26913643193053	194.2481435	194.2481435	0	5.26913643193053	34	1	Planktonic	Pseudoboletia maculata	Pseudoboletia_maculata
Echinoidea	Echinodermata	0	1	PF	Pseudocentrotus_depressus	1	34	34	0	1	1	1	1	34.32	34	104.8253531	4.65229566152242	104.8253531	104.8253531	0	4.65229566152242	34	1	Planktonic	Pseudocentrotus depressus	Pseudocentrotus_depressus
Echinoidea	Echinodermata	0	1	PF	Salmaciella_dussumieri	1	6	6	0	1	1	1	1	6	6	23.19555102	3.14396049390343	23.19555102	23.19555102	0	3.14396049390343	6	1	Planktonic	Salmaciella dussumieri	Salmaciella_dussumieri
Echinoidea	Echinodermata	0	1	PF	Salmacis_bicolor	1	13	13	0	1	1	1	1	13	13	86.83279266	4.46398434594163	86.83279266	86.83279266	0	4.46398434594163	13	1	Planktonic	Salmacis bicolor	Salmacis_bicolor
Echinoidea	Echinodermata	0	1	PF	Scaphechinus_mirabilis	1	43	43	0	1	1	1	1	42.88	43	22.70284454	3.12249022676886	22.70284454	22.70284454	0	3.12249022676886	43	1	Planktonic	Scaphechinus mirabilis	Scaphechinus_mirabilis
Echinoidea	Echinodermata	0	1	PF	Scaphechinus_tenuis	1	34	34	0	1	1	1	1	34	34	2.967422148	1.0876936122797	2.967422148	2.967422148	0	1.0876936122797	34	1	Planktonic	Scaphechinus tenuis	Scaphechinus_tenuis
Echinoidea	Echinodermata	0	1	PF	Sinaechinocyamus_mai	1	25	25	0	1	1	1	1	25	25	0.251288481	-1.38115367312742	0.251288481	0.251288481	0	-1.38115367312742	25	1	Planktonic	Sinaechinocyamus mai	Sinaechinocyamus_mai
Echinoidea	Echinodermata	0	1	PF	Sphaerechinus_granularis	2	48	41	7	1	1	1	1	44.5	44.5	361.2647221	5.88961099181425	591.9153189	130.6141253	461.3011936	5.88961099181425	44.5	1	Planktonic	Sphaerechinus granularis	Sphaerechinus_granularis
Echinoidea	Echinodermata	0	1	PF	Sterechinus_agassizii	1	50	50	0	1	1	1	1	50	50	71.03054004	4.26310992596547	71.03054004	71.03054004	0	4.26310992596547	50	1	Planktonic	Sterechinus agassizii	Sterechinus_agassizii
Echinoidea	Echinodermata	0	1	PF	Sterechinus_antarcticus	1	70	70	0	1	1	1	1	70	70	54.14008325	3.99157482186506	54.14008325	54.14008325	0	3.99157482186506	70	1	Planktonic	Sterechinus antarcticus	Sterechinus_antarcticus
Echinoidea	Echinodermata	0	1	PF	Sterechinus_diadema	1	50	50	0	1	1	1	1	50	50	114.6877005	4.74221278647624	114.6877005	114.6877005	0	4.74221278647624	50	1	Planktonic	Sterechinus diadema	Sterechinus_diadema
Echinoidea	Echinodermata	0	1	PF	Sterechinus_neumayeri	2	77	67	10	1	1	1	1	72.17	72	4.760594954	1.56037265076882	4.760594954	4.760594954	0	1.56037265076882	72	1	Planktonic	Sterechinus neumayeri	Sterechinus_neumayeri
Echinoidea	Echinodermata	0	1	PF	Strongylocentrotus_droebachiensis	6	76	48	28	1	1	1	1	56.5235481666667	56.6666666666667	55.833276475	4.02237004423828	125.1512802	31.73834844	93.41293176	4.02237004423828	56.6666666666667	1	Planktonic	Strongylocentrotus droebachiensis	Strongylocentrotus_droebachiensis
Echinoidea	Echinodermata	0	1	PF	Strongylocentrotus_intermedius	1	43	43	0	1	1	1	1	43	43	54.45	3.99728284937897	54.45	54.45	0	3.99728284937897	43	1	Planktonic	Strongylocentrotus intermedius	Strongylocentrotus_intermedius
Echinoidea	Echinodermata	0	1	PF	Strongylocentrotus_pallidus	2	70	48	22	1	1	1	1	58.8233425	59	84.97825654	4.44239541835477	151.6154885	18.34102458	133.27446392	4.44239541835477	59	1	Planktonic	Strongylocentrotus pallidus	Strongylocentrotus_pallidus
Echinoidea	Echinodermata	0	1	PF	Strongylocentrotus_purpuratus	4	48	33	15	1	1	1	1	38.88419375	38.75	42.5755812325	3.75128087842268	56.26709517	29.51761488	26.74948029	3.75128087842268	38.75	1	Planktonic	Strongylocentrotus purpuratus	Strongylocentrotus_purpuratus
Echinoidea	Echinodermata	0	1	PF	Stylocidaris_affinis	1	41	41	0	1	1	1	1	41	41	11.8443637	2.47185211729912	11.8443637	11.8443637	0	2.47185211729912	41	1	Planktonic	Stylocidaris affinis	Stylocidaris_affinis
Echinoidea	Echinodermata	0	1	PF	Stylocidaris_calacantha	1	21	21	0	1	1	1	1	21.44	21	66.03	4.19010918420648	66.03	66.03	0	4.19010918420648	21	1	Planktonic	Stylocidaris calacantha	Stylocidaris_calacantha
Echinoidea	Echinodermata	0	1	PF	Stylocidaris_lineata	1	24	24	0	1	1	1	1	24	24	9.751899551	2.27746209177727	9.751899551	9.751899551	0	2.27746209177727	24	1	Planktonic	Stylocidaris lineata	Stylocidaris_lineata
Echinoidea	Echinodermata	0	1	PF	Stylocidaris_rufa	1	21	21	0	1	1	1	1	21.44	21	65.42	4.18082802211024	65.42	65.42	0	4.18082802211024	21	1	Planktonic	Stylocidaris rufa	Stylocidaris_rufa
Echinoidea	Echinodermata	0	1	PF	Temnopleurus_hardwickii	1	35	35	0	1	1	1	1	35	35	3.831573092	1.34327544784822	3.831573092	3.831573092	0	1.34327544784822	35	1	Planktonic	Temnopleurus hardwickii	Temnopleurus_hardwickii
Echinoidea	Echinodermata	0	1	PF	Temnopleurus_michaelseni	1	34	34	0	1	1	1	1	34	34	0.356451133	-1.03155812285713	0.356451133	0.356451133	0	-1.03155812285713	34	1	Planktonic	Temnopleurus michaelseni	Temnopleurus_michaelseni
Echinoidea	Echinodermata	0	1	PF	Temnopleurus_reevesii	1	35	35	0	1	1	1	1	35	35	0.61729664	-0.482405592655581	0.61729664	0.61729664	0	-0.482405592655581	35	1	Planktonic	Temnopleurus reevesii	Temnopleurus_reevesii
Echinoidea	Echinodermata	0	1	PF	Temnopleurus_toreumaticus	1	34	34	0	1	1	1	1	34	34	33.07319043	3.4987229973932	33.07319043	33.07319043	0	3.4987229973932	34	1	Planktonic	Temnopleurus toreumaticus	Temnopleurus_toreumaticus
Echinoidea	Echinodermata	0	1	PF	Temnotrema_scillae	1	27	27	0	1	1	1	1	27	27	0.182014942	-1.70366649637417	0.182014942	0.182014942	0	-1.70366649637417	27	1	Planktonic	Temnotrema scillae	Temnotrema_scillae
Echinoidea	Echinodermata	0	1	PF	Temnotrema_sculptum	1	35	35	0	1	1	1	1	35	35	2.463802242	0.901705783521782	2.463802242	2.463802242	0	0.901705783521782	35	1	Planktonic	Temnotrema sculptum	Temnotrema_sculptum
Echinoidea	Echinodermata	0	1	PF	Tetrapygus_niger	1	33	33	0	1	1	1	1	33	33	95.54634573	4.55961142537095	95.54634573	95.54634573	0	4.55961142537095	33	1	Planktonic	Tetrapygus niger	Tetrapygus_niger
Echinoidea	Echinodermata	0	1	PF	Toxopneustes_pileolus	2	34	13	21	1	1	1	1	23.335	23.5	84.8516089	4.44090395319758	119.8432178	49.86	69.9832178	4.44090395319758	23.5	1	Planktonic	Toxopneustes pileolus	Toxopneustes_pileolus
Echinoidea	Echinodermata	0	1	PF	Toxopneustes_roseus	1	9	9	0	1	1	1	1	9	9	717.6173979	6.57593655501591	717.6173979	717.6173979	0	6.57593655501591	9	1	Planktonic	Toxopneustes roseus	Toxopneustes_roseus
Echinoidea	Echinodermata	0	1	PF	Tripneustes_gratilla	4	34	9	25	1	1	1	2	21.3275	21.25	263.4394036275	5.57382337427683	715.5449539	15.51432731	700.03062659	5.57382337427683	21.25	1	Planktonic	Tripneustes gratilla	Tripneustes_gratilla
Echinoidea	Echinodermata	0	1	PF	Tripneustes_ventricosus	2	18	10	8	1	1	1	1	14.17	14	5.2	1.64865862558738	5.2	5.2	0	1.64865862558738	14	1	Planktonic	Tripneustes ventricosus	Tripneustes_ventricosus
Echinoidea	Echinodermata	0	1	PNF	Amblypneustes_formosus	1	38	38	0	1	1	1	1	38	38	4.979620659	1.60535371524369	4.979620659	4.979620659	0	1.60535371524369	38	1	Planktonic	Amblypneustes formosus	Amblypneustes_formosus
Echinoidea	Echinodermata	0	1	PNF	Amblypneustes_ovum	1	38	38	0	1	1	1	1	38	38	78.66681482	4.36522139966081	78.66681482	78.66681482	0	4.36522139966081	38	1	Planktonic	Amblypneustes ovum	Amblypneustes_ovum
Echinoidea	Echinodermata	0	1	PNF	Amblypneustes_pachistus	1	34	34	0	1	1	1	1	34	34	37.7015103	3.6297001546595	37.7015103	37.7015103	0	3.6297001546595	34	1	Planktonic	Amblypneustes pachistus	Amblypneustes_pachistus
Echinoidea	Echinodermata	0	1	PNF	Amblypneustes_pallidus	1	34	34	0	1	1	1	1	34	34	15.63	2.74919214443339	15.63	15.63	0	2.74919214443339	34	1	Planktonic	Amblypneustes pallidus	Amblypneustes_pallidus
Echinoidea	Echinodermata	0	1	PNF	Araeosoma_belli	1	24	24	0	1	1	1	1	24	24	1009.572805	6.9172825550137	1009.572805	1009.572805	0	6.9172825550137	24	1	Planktonic	Araeosoma belli	Araeosoma_belli
Echinoidea	Echinodermata	0	1	PNF	Araeosoma_fenestratum	1	57	57	0	1	1	1	1	57	57	558.2412122	6.32479114890358	558.2412122	558.2412122	0	6.32479114890358	57	1	Planktonic	Araeosoma fenestratum	Araeosoma_fenestratum
Echinoidea	Echinodermata	0	1	PNF	Asthenosoma_ijimai	1	34	34	0	1	1	1	1	34	34	865.0498648	6.76278715243798	865.0498648	865.0498648	0	6.76278715243798	34	1	Planktonic	Asthenosoma ijimai	Asthenosoma_ijimai
Echinoidea	Echinodermata	0	1	PNF	Asthenosoma_varium	1	27	27	0	1	1	1	1	27	27	1509.417524	7.3194791096946	1509.417524	1509.417524	0	7.3194791096946	27	1	Planktonic	Asthenosoma varium	Asthenosoma_varium
Echinoidea	Echinodermata	0	1	PNF	Breynia_australasiae	1	33	33	0	1	1	1	1	33	33	123.7123615	4.81795920569101	123.7123615	123.7123615	0	4.81795920569101	33	1	Planktonic	Breynia australasiae	Breynia_australasiae
Echinoidea	Echinodermata	0	1	PNF	Brisaster_latifrons	1	48	48	0	1	1	1	1	47.72	48	22.23396784	3.10162120237699	22.23396784	22.23396784	0	3.10162120237699	48	1	Planktonic	Brisaster latifrons	Brisaster_latifrons
Echinoidea	Echinodermata	0	1	PNF	Calveriosoma_hystrix	1	57	57	0	1	1	1	1	57	57	1509.417524	7.3194791096946	1509.417524	1509.417524	0	7.3194791096946	57	1	Planktonic	Calveriosoma hystrix	Calveriosoma_hystrix
Echinoidea	Echinodermata	0	1	PNF	Echinosigra_phiale	1	57	57	0	1	1	1	1	57	57	4.65510093	1.53796359255628	4.65510093	4.65510093	0	1.53796359255628	57	1	Planktonic	Echinosigra phiale	Echinosigra_phiale
Echinoidea	Echinodermata	0	1	PNF	Goniocidaris_tubaria	1	38	38	0	1	1	1	1	38	38	26.86747557	3.29091646845575	26.86747557	26.86747557	0	3.29091646845575	38	1	Planktonic	Goniocidaris tubaria	Goniocidaris_tubaria
Echinoidea	Echinodermata	0	1	PNF	Heliocidaris_erythrogramma	1	33	33	0	1	1	1	1	33	33	43.3	3.76815263500844	43.3	43.3	0	3.76815263500844	33	1	Planktonic	Heliocidaris erythrogramma	Heliocidaris_erythrogramma
Echinoidea	Echinodermata	0	1	PNF	Histocidaris_purpurata	2	57	57	0	1	1	1	1	57	57	9.751899551	2.27746209177727	9.751899551	9.751899551	0	2.27746209177727	57	1	Planktonic	Histocidaris purpurata	Histocidaris_purpurata
Echinoidea	Echinodermata	0	1	PNF	Histocidaris_variabilis	1	21	21	0	1	1	1	1	21.44	21	248.5	5.51544284553668	248.5	248.5	0	5.51544284553668	21	1	Planktonic	Histocidaris variabilis	Histocidaris_variabilis
Echinoidea	Echinodermata	0	1	PNF	Holopneustes_inflatus	1	36	36	0	1	1	1	1	36	36	63.90610334	4.15741487075034	63.90610334	63.90610334	0	4.15741487075034	36	1	Planktonic	Holopneustes inflatus	Holopneustes_inflatus
Echinoidea	Echinodermata	0	1	PNF	Holopneustes_porosissimus	1	38	38	0	1	1	1	1	38	38	51.12132139	3.93420165852237	51.12132139	51.12132139	0	3.93420165852237	38	1	Planktonic	Holopneustes porosissimus	Holopneustes_porosissimus
Echinoidea	Echinodermata	0	1	PNF	Holopneustes_purpurascens	1	33	33	0	1	1	1	1	33	33	114.6877005	4.74221278647624	114.6877005	114.6877005	0	4.74221278647624	33	1	Planktonic	Holopneustes purpurascens	Holopneustes_purpurascens
Echinoidea	Echinodermata	0	1	PNF	Hygrosoma_petersii	1	57	57	0	1	1	1	1	57	57	376.713447	5.93148481090187	376.713447	376.713447	0	5.93148481090187	57	1	Planktonic	Hygrosoma petersii	Hygrosoma_petersii
Echinoidea	Echinodermata	0	1	PNF	Microcyphus_keiensis	1	6	6	0	1	1	1	1	6	6	5.631126792	1.72830956280108	5.631126792	5.631126792	0	1.72830956280108	6	1	Planktonic	Microcyphus keiensis	Microcyphus_keiensis
Echinoidea	Echinodermata	0	1	PNF	Peronella_japonica	1	34	34	0	1	1	1	1	34	34	25.70149234	3.24654905791959	25.70149234	25.70149234	0	3.24654905791959	34	1	Planktonic	Peronella japonica	Peronella_japonica
Echinoidea	Echinodermata	0	1	PNF	Phormosoma_bursarium	1	16	16	0	1	1	1	1	16	16	529.5076901	6.27194768825989	529.5076901	529.5076901	0	6.27194768825989	16	1	Planktonic	Phormosoma bursarium	Phormosoma_bursarium
Echinoidea	Echinodermata	0	1	PNF	Phormosoma_placenta	2	57	26	31	1	1	1	1	41.5	41.5	114.6877005	4.74221278647624	114.6877005	114.6877005	0	4.74221278647624	41.5	1	Planktonic	Phormosoma placenta	Phormosoma_placenta
Echinoidea	Echinodermata	0	1	PNF	Phyllacanthus_imperialis	1	14	14	0	1	1	1	1	14	14	104.8253531	4.65229566152242	104.8253531	104.8253531	0	4.65229566152242	14	1	Planktonic	Phyllacanthus imperialis	Phyllacanthus_imperialis
Echinoidea	Echinodermata	0	1	PNF	Phyllacanthus_parvispinus	1	34	34	0	1	1	1	1	34	34	63.90610334	4.15741487075034	63.90610334	63.90610334	0	4.15741487075034	34	1	Planktonic	Phyllacanthus parvispinus	Phyllacanthus_parvispinus
Echinoidea	Echinodermata	0	1	PNF	Pourtalesia_jeffreysi	2	61	57	4	1	1	1	1	58.863472	59	5.212135665	1.65098968827917	5.212135665	5.212135665	0	1.65098968827917	59	1	Planktonic	Pourtalesia jeffreysi	Pourtalesia_jeffreysi
Echinoidea	Echinodermata	0	1	PNF	Pourtalesia_laguncula	1	35	35	0	1	1	1	1	35	35	1.112971341	0.107033322635743	1.112971341	1.112971341	0	0.107033322635743	35	1	Planktonic	Pourtalesia laguncula	Pourtalesia_laguncula
Echinoidea	Echinodermata	0	1	PNF	Pourtalesia_miranda	2	72	57	15	1	1	1	1	64.5	64.5	3.183857023	1.1580933621372	3.183857023	3.183857023	0	1.1580933621372	64.5	1	Planktonic	Pourtalesia miranda	Pourtalesia_miranda
Echinoidea	Echinodermata	0	1	PNF	Sperosoma_grimaldii	1	57	57	0	1	1	1	1	57	57	313.9810946	5.74933277581541	313.9810946	313.9810946	0	5.74933277581541	57	1	Planktonic	Sperosoma grimaldii	Sperosoma_grimaldii
Echinoidea	Echinodermata	0	1	PNF	Stereocidaris_hawaiiensis	1	21	21	0	1	1	1	1	21.44	21	105.5	4.65871095291612	105.5	105.5	0	4.65871095291612	21	1	Planktonic	Stereocidaris hawaiiensis	Stereocidaris_hawaiiensis
Holothuroidea	Echinodermata	0	0	PNF	Enypniastes_eximia	1	26	26	0	1	1	1	1	26.3	26	368.6178681	5.90976051964411	368.6178681	368.6178681	0	5.90976051964411	26	0	Planktonic	Enypniastes eximia	Enypniastes_eximia
Holothuroidea	Echinodermata	0	1	A	Cucumaria_curata	1	36	36	0	1	1	1	1	36	36	0.856603414	-0.154780228284643	0.856603414	0.856603414	0	-0.154780228284643	36	1	Aplanktonic	Cucumaria curata	Cucumaria_curata
Holothuroidea	Echinodermata	0	1	A	Cucumaria_lubrica	1	48	48	0	1	1	1	1	48	48	9.16163773	2.21502495418946	9.16163773	9.16163773	0	2.21502495418946	48	1	Aplanktonic	Cucumaria lubrica	Cucumaria_lubrica
Holothuroidea	Echinodermata	0	1	A	Cucumaria_pseudocurata	1	48	48	0	1	1	1	1	48	48	1.51425221	0.414921726346238	1.51425221	1.51425221	0	0.414921726346238	48	1	Aplanktonic	Cucumaria pseudocurata	Cucumaria_pseudocurata
Holothuroidea	Echinodermata	0	1	A	Cucumaria_sykion	1	34	34	0	1	1	1	1	33.9666	34	0.856603414	-0.154780228284643	0.856603414	0.856603414	0	-0.154780228284643	34	1	Aplanktonic	Cucumaria sykion	Cucumaria_sykion
Holothuroidea	Echinodermata	0	1	PF	Actinopyga_mauritiana	1	21	21	0	1	1	1	1	21.44	21	296.355	5.69155806003348	296.355	296.355	0	5.69155806003348	21	1	Planktonic	Actinopyga mauritiana	Actinopyga_mauritiana
Holothuroidea	Echinodermata	0	1	PF	Apostichopus_californicus	3	49	37	12	1	1	1	1	44.49	44.6666666666667	190.62748112	5.25032116298845	530	14.58244336	515.41755664	5.25032116298845	44.6666666666667	1	Planktonic	Apostichopus californicus	Apostichopus_californicus
Holothuroidea	Echinodermata	0	1	PF	Apostichopus_japonicus	2	37	36	1	1	1	1	1	36.43	36.5	41.466	3.72487381433731	78.007	4.925	73.082	3.72487381433731	36.5	1	Planktonic	Apostichopus japonicus	Apostichopus_japonicus
Holothuroidea	Echinodermata	0	1	PF	Holothuria_atra	4	24	18	6	1	1	1	2	21.4239565	21.25	239.24817512	5.47750140280136	591.265	67.47368018	523.79131982	5.47750140280136	21.25	1	Planktonic	Holothuria atra	Holothuria_atra
Holothuroidea	Echinodermata	0	1	PF	Holothuria_edulis	3	23	9	14	1	1	1	2	17.02	16.6666666666667	85.1752878233333	4.44471134274101	158.9662162	16.55964727	142.40656893	4.44471134274101	16.6666666666667	1	Planktonic	Holothuria edulis	Holothuria_edulis
Holothuroidea	Echinodermata	0	1	PF	Holothuria_forskali	2	50	50	0	1	1	1	1	50.21	50	87.901027335	4.47621149216549	100	75.80205467	24.19794533	4.47621149216549	50	1	Planktonic	Holothuria forskali	Holothuria_forskali
Holothuroidea	Echinodermata	0	1	PF	Holothuria_fuscogilva	1	9	9	0	1	1	1	1	9	9	900	6.80239476332431	900	900	0	6.80239476332431	9	1	Planktonic	Holothuria fuscogilva	Holothuria_fuscogilva
Holothuroidea	Echinodermata	0	1	PF	Holothuria_leucospilota	2	24	22	2	1	1	1	2	22.92	23	298.49	5.69873643143397	580	16.98	563.02	5.69873643143397	23	1	Planktonic	Holothuria leucospilota	Holothuria_leucospilota
Holothuroidea	Echinodermata	0	1	PF	Holothuria_poli	2	49	42	7	1	1	1	1	45.57	45.5	77.45	4.34963256686288	106	48.9	57.1	4.34963256686288	45.5	1	Planktonic	Holothuria poli	Holothuria_poli
Holothuroidea	Echinodermata	0	1	PF	Holothuria_scabra	2	11	8	3	1	1	1	2	9.32	9.5	338.883471985	5.82565630783093	650	27.76694397	622.23305603	5.82565630783093	9.5	1	Planktonic	Holothuria scabra	Holothuria_scabra
Holothuroidea	Echinodermata	0	1	PF	Holothuria_tubulosa	1	41	41	0	1	1	1	1	40.73	41	40.92906703	3.7118404959616	40.92906703	40.92906703	0	3.7118404959616	41	1	Planktonic	Holothuria tubulosa	Holothuria_tubulosa
Holothuroidea	Echinodermata	0	1	PF	Stichopus_chloronotus	2	18	13	5	1	1	1	2	15.54	15.5	101.61670035	4.62120789516016	180.6734007	22.56	158.1134007	4.62120789516016	15.5	1	Planktonic	Stichopus chloronotus	Stichopus_chloronotus
Holothuroidea	Echinodermata	0	1	PF	Stichopus_herrmanni	1	24	24	0	1	1	1	1	23.51	24	1260	7.13886699994552	1260	1260	0	7.13886699994552	24	1	Planktonic	Stichopus herrmanni	Stichopus_herrmanni
Holothuroidea	Echinodermata	0	1	PNF	Benthodytes_gosarsi	1	48	48	0	1	1	1	1	48.1	48	1163.790748	7.05943784237141	1163.790748	1163.790748	0	7.05943784237141	48	1	Planktonic	Benthodytes gosarsi	Benthodytes_gosarsi
Holothuroidea	Echinodermata	0	1	PNF	Cucumaria_fallax	1	48	48	0	1	1	1	1	48	48	39.17100341	3.66793676414821	39.17100341	39.17100341	0	3.66793676414821	48	1	Planktonic	Cucumaria fallax	Cucumaria_fallax
Holothuroidea	Echinodermata	0	1	PNF	Cucumaria_frondosa	2	44	44	0	1	1	1	1	44.245	44	404.14084061	6.00176343258022	780.4046045	27.87707672	752.52752778	6.00176343258022	44	1	Planktonic	Cucumaria frondosa	Cucumaria_frondosa
Holothuroidea	Echinodermata	0	1	PNF	Cucumaria_miniata	1	49	49	0	1	1	1	1	48.87	49	205	5.32300997913841	205	205	0	5.32300997913841	49	1	Planktonic	Cucumaria miniata	Cucumaria_miniata
Holothuroidea	Echinodermata	0	1	PNF	Cucumaria_piperata	1	48	48	0	1	1	1	1	48	48	14.70980145	2.68851403690159	14.70980145	14.70980145	0	2.68851403690159	48	1	Planktonic	Cucumaria piperata	Cucumaria_piperata
Holothuroidea	Echinodermata	0	1	PNF	Elpidia_kermadecensis	2	36	34	2	1	1	1	1	35.095	35	2	0.693147180559945	2	2	0	0.693147180559945	35	1	Planktonic	Elpidia kermadecensis	Elpidia_kermadecensis
Holothuroidea	Echinodermata	0	1	PNF	Eupentacta_pseudoquinquesemita	1	48	48	0	1	1	1	1	48.41	48	335.3689973	5.81523141011375	335.3689973	335.3689973	0	5.81523141011375	48	1	Planktonic	Eupentacta pseudoquinquesemita	Eupentacta_pseudoquinquesemita
Holothuroidea	Echinodermata	0	1	PNF	Eupentacta_quinquesemita	2	48	37	11	1	1	1	1	42.3	42.5	8.01591601	2.08142906649321	10.53183202	5.5	5.03183202	2.08142906649321	42.5	1	Planktonic	Eupentacta quinquesemita	Eupentacta_quinquesemita
Holothuroidea	Echinodermata	0	1	PNF	Heterocucumis_steineni	1	67	67	0	1	1	1	1	67.34	67	80.60533271	4.38956480997902	80.60533271	80.60533271	0	4.38956480997902	67	1	Planktonic	Heterocucumis steineni	Heterocucumis_steineni
Holothuroidea	Echinodermata	0	1	PNF	Leptopentacta_elongata	1	55	55	0	1	1	1	1	55.38	55	25.11886432	3.2236191303869	25.11886432	25.11886432	0	3.2236191303869	55	1	Planktonic	Leptopentacta elongata	Leptopentacta_elongata
Holothuroidea	Echinodermata	0	1	PNF	Mesothuria_cathedralis	1	21	21	0	1	1	1	1	21.44	21	45.2	3.81109708683819	45.2	45.2	0	3.81109708683819	21	1	Planktonic	Mesothuria cathedralis	Mesothuria_cathedralis
Holothuroidea	Echinodermata	0	1	PNF	Molpadia_intermedia	1	48	48	0	1	1	1	1	47.72	48	2.062920798	0.724122841689509	2.062920798	2.062920798	0	0.724122841689509	48	1	Planktonic	Molpadia intermedia	Molpadia_intermedia
Holothuroidea	Echinodermata	0	1	PNF	Neostichopus_grammatus	1	34	34	0	1	1	1	1	33.9666	34	20.71428571	3.03082359315836	20.71428571	20.71428571	0	3.03082359315836	34	1	Planktonic	Neostichopus grammatus	Neostichopus_grammatus
Holothuroidea	Echinodermata	0	1	PNF	Ocnus_planci	1	57	57	0	1	1	1	1	56.51	57	67.47368018	4.21173759857938	67.47368018	67.47368018	0	4.21173759857938	57	1	Planktonic	Ocnus planci	Ocnus_planci
Holothuroidea	Echinodermata	0	1	PNF	Psolidium_bullatum	1	48	48	0	1	1	1	1	48	48	0.942518859	-0.059199350311088	0.942518859	0.942518859	0	-0.059199350311088	48	1	Planktonic	Psolidium bullatum	Psolidium_bullatum
Holothuroidea	Echinodermata	0	1	PNF	Psolus_chitonoides	1	48	48	0	1	1	1	1	48	48	98.95171312	4.59463198488506	98.95171312	98.95171312	0	4.59463198488506	48	1	Planktonic	Psolus chitonoides	Psolus_chitonoides
Holothuroidea	Echinodermata	0	1	PNF	Psolus_fabricii	1	45	45	0	1	1	1	1	45.3	45	65.64187552	4.18421383863515	65.64187552	65.64187552	0	4.18421383863515	45	1	Planktonic	Psolus fabricii	Psolus_fabricii
Holothuroidea	Echinodermata	0	1	PNF	Psolus_phantapus	2	44	44	0	1	1	1	1	44	44	40.81519137	3.70905434960971	41.03038274	40.6	0.430382739999999	3.70905434960971	44	1	Planktonic	Psolus phantapus	Psolus_phantapus
Holothuroidea	Echinodermata	1	0	A	Leptosynapta_clarki	1	48	48	0	1	1	1	1	48	48	0.714285714	-0.336472237021213	0.714285714	0.714285714	0	-0.336472237021213	48	0	Aplanktonic	Leptosynapta clarki	Leptosynapta_clarki
Holothuroidea	Echinodermata	1	0	PNF	Leptosynapta_inhaerens	2	55	37	18	1	1	1	1	45.99	46	1.392339773	0.33098562192601	2.4	0.384679546	2.015320454	0.33098562192601	46	0	Planktonic	Leptosynapta inhaerens	Leptosynapta_inhaerens
Holothuroidea	Echinodermata	1	NA	A	Mesothuria_intestinalis	1	50	50	0	1	1	1	1	50	50	14.58244336	2.67981829553045	14.58244336	14.58244336	0	2.67981829553045	50	NA	Aplanktonic	Mesothuria intestinalis	Mesothuria_intestinalis
Holothuroidea	Echinodermata	1	NA	PNF	Peniagone_azorica	1	48	48	0	1	1	1	1	48.1	48	51.37366839	3.93912575306443	51.37366839	51.37366839	0	3.93912575306443	48	NA	Planktonic	Peniagone azorica	Peniagone_azorica
Ophiuroidea	Echinodermata	0	0	A	Amphiura_carchara	1	37	37	0	1	1	1	1	37	37	1.81	0.593326845277734	1.81	1.81	0	0.593326845277734	37	0	Aplanktonic	Amphiura carchara	Amphiura_carchara
Ophiuroidea	Echinodermata	0	0	A	Ophiacantha_bidentata	1	79	79	0	1	1	1	1	79	79	0.367272727	-1.00165058156789	0.367272727	0.367272727	0	-1.00165058156789	79	0	Aplanktonic	Ophiacantha bidentata	Ophiacantha_bidentata
Ophiuroidea	Echinodermata	0	0	A	Ophiacantha_imago	1	41	41	0	1	1	1	1	41	41	0.19178633	-1.65137339123128	0.19178633	0.19178633	0	-1.65137339123128	41	0	Aplanktonic	Ophiacantha imago	Ophiacantha_imago
Ophiuroidea	Echinodermata	0	0	A	Ophiomyxa_brevirima	1	41	41	0	1	1	1	1	41	41	0.021604363	-3.83485999394866	0.021604363	0.021604363	0	-3.83485999394866	41	0	Aplanktonic	Ophiomyxa brevirima	Ophiomyxa_brevirima
Ophiuroidea	Echinodermata	0	0	A	Ophiomyxa_flaccida	1	17	17	0	1	1	1	1	17.19	17	0.366507568	-1.00373610848254	0.366507568	0.366507568	0	-1.00373610848254	17	0	Aplanktonic	Ophiomyxa flaccida	Ophiomyxa_flaccida
Ophiuroidea	Echinodermata	0	1	PF	Acrocnida_brachiata	1	54	54	0	1	1	1	1	54	54	0.013504901	-4.30470262238272	0.013504901	0.013504901	0	-4.30470262238272	54	1	Planktonic	Acrocnida brachiata	Acrocnida_brachiata
Ophiuroidea	Echinodermata	0	1	PF	Amphiodia_occidentalis	1	38	38	0	1	1	1	1	37.61	38	0.75	-0.287682072451781	0.75	0.75	0	-0.287682072451781	38	1	Planktonic	Amphiodia occidentalis	Amphiodia_occidentalis
Ophiuroidea	Echinodermata	0	1	PF	Amphipholis_kochii	2	43	43	0	1	1	1	1	42.773596	43	0.1361848755	-1.99374193768832	0.19178633	0.080583421	0.111202909	-1.99374193768832	43	1	Planktonic	Amphipholis kochii	Amphipholis_kochii
Ophiuroidea	Echinodermata	0	1	PF	Amphiura_filiformis	1	58	58	0	1	1	1	1	58.25	58	0.1284947	-2.05186762063365	0.1284947	0.1284947	0	-2.05186762063365	58	1	Planktonic	Amphiura filiformis	Amphiura_filiformis
Ophiuroidea	Echinodermata	0	1	PF	Hemipholis_elongata	1	32	32	0	1	1	1	1	32.23	32	0.337486687	-1.08622921537349	0.337486687	0.337486687	0	-1.08622921537349	32	1	Planktonic	Hemipholis elongata	Hemipholis_elongata
Ophiuroidea	Echinodermata	0	1	PF	Macrophiothrix_koehleri	1	20	20	0	1	1	1	1	20	20	2.869156903	1.05401822459411	2.869156903	2.869156903	0	1.05401822459411	20	1	Planktonic	Macrophiothrix koehleri	Macrophiothrix_koehleri
Ophiuroidea	Echinodermata	0	1	PF	Macrophiothrix_longipeda	1	20	20	0	1	1	1	1	20	20	1.14438445	0.134866894195175	1.14438445	1.14438445	0	0.134866894195175	20	1	Planktonic	Macrophiothrix longipeda	Macrophiothrix_longipeda
Ophiuroidea	Echinodermata	0	1	PF	Macrophiothrix_lorioli	1	20	20	0	1	1	1	1	20	20	1.367058736	0.312661523899954	1.367058736	1.367058736	0	0.312661523899954	20	1	Planktonic	Macrophiothrix lorioli	Macrophiothrix_lorioli
Ophiuroidea	Echinodermata	0	1	PF	Macrophiothrix_rhabdota	1	20	20	0	1	1	1	1	20	20	0.945435747	-0.0561093498294819	0.945435747	0.945435747	0	-0.0561093498294819	20	1	Planktonic	Macrophiothrix rhabdota	Macrophiothrix_rhabdota
Ophiuroidea	Echinodermata	0	1	PF	Macrophiothrix_spongicola	1	34	34	0	1	1	1	1	34	34	4.113131869	1.41418475024661	4.113131869	4.113131869	0	1.41418475024661	34	1	Planktonic	Macrophiothrix spongicola	Macrophiothrix_spongicola
Ophiuroidea	Echinodermata	0	1	PF	Ophiactis_resiliens	2	36	34	2	1	1	1	1	35.085	35	0.2398322925	-1.42781538115156	0.350751865	0.12891272	0.221839145	-1.42781538115156	35	1	Planktonic	Ophiactis resiliens	Ophiactis_resiliens
Ophiuroidea	Echinodermata	0	1	PF	Ophiactis_savignyi	1	22	22	0	1	1	1	1	22	22	0.021604363	-3.83485999394866	0.021604363	0.021604363	0	-3.83485999394866	22	1	Planktonic	Ophiactis savignyi	Ophiactis_savignyi
Ophiuroidea	Echinodermata	0	1	PF	Ophiocoma_dentata	1	6	6	0	1	1	1	1	5.5	6	0.65884484	-0.41726721984973	0.65884484	0.65884484	0	-0.41726721984973	6	1	Planktonic	Ophiocoma dentata	Ophiocoma_dentata
Ophiuroidea	Echinodermata	0	1	PF	Ophiocoma_echinata	1	9	9	0	1	1	1	1	8.54	9	9.633220343	2.26521757728114	9.633220343	9.633220343	0	2.26521757728114	9	1	Planktonic	Ophiocoma echinata	Ophiocoma_echinata
Ophiuroidea	Echinodermata	0	1	PF	Ophiocoma_pumila	1	18	18	0	1	1	1	1	18	18	1.887412689	0.635206943587689	1.887412689	1.887412689	0	0.635206943587689	18	1	Planktonic	Ophiocoma pumila	Ophiocoma_pumila
Ophiuroidea	Echinodermata	0	1	PF	Ophiocoma_wendtii	1	9	9	0	1	1	1	1	8.54	9	12.1356586	2.49614811047058	12.1356586	12.1356586	0	2.49614811047058	9	1	Planktonic	Ophiocoma wendtii	Ophiocoma_wendtii
Ophiuroidea	Echinodermata	0	1	PF	Ophiocomella_ophiactoides	1	18	18	0	1	1	1	1	18	18	0.080583421	-2.51846234541671	0.080583421	0.080583421	0	-2.51846234541671	18	1	Planktonic	Ophiocomella ophiactoides	Ophiocomella_ophiactoides
Ophiuroidea	Echinodermata	0	1	PF	Ophiocomina_nigra	1	60	60	0	1	1	1	1	60	60	0.579241636	-0.546035555135143	0.579241636	0.579241636	0	-0.546035555135143	60	1	Planktonic	Ophiocomina nigra	Ophiocomina_nigra
Ophiuroidea	Echinodermata	0	1	PF	Ophiocten_gracilis	1	54	54	0	1	1	1	1	54.34	54	0.172635703	-1.75657166772647	0.172635703	0.172635703	0	-1.75657166772647	54	1	Planktonic	Ophiocten gracilis	Ophiocten_gracilis
Ophiuroidea	Echinodermata	0	1	PF	Ophiocten_hastatum	1	54	54	0	1	1	1	1	54	54	0.480839348	-0.732222060507405	0.480839348	0.480839348	0	-0.732222060507405	54	1	Planktonic	Ophiocten hastatum	Ophiocten_hastatum
Ophiuroidea	Echinodermata	0	1	PF	Ophiodaphne_formata	1	35	35	0	1	1	1	1	35	35	0.080583421	-2.51846234541671	0.080583421	0.080583421	0	-2.51846234541671	35	1	Planktonic	Ophiodaphne formata	Ophiodaphne_formata
Ophiuroidea	Echinodermata	0	1	PF	Ophiomaza_cacaotica	1	1	1	0	1	1	1	1	1.35	1	0.051417792	-2.96777101855644	0.051417792	0.051417792	0	-2.96777101855644	1	1	Planktonic	Ophiomaza cacaotica	Ophiomaza_cacaotica
Ophiuroidea	Echinodermata	0	1	PF	Ophiopholis_aculeata	2	55	49	6	1	1	1	1	52.11	52	3.6087302545	1.28335598041786	5.094660509	2.1228	2.971860509	1.28335598041786	52	1	Planktonic	Ophiopholis aculeata	Ophiopholis_aculeata
Ophiuroidea	Echinodermata	0	1	PF	Ophiothrix_caespitosa	1	34	34	0	1	1	1	1	34	34	0.12891272	-2.04861969275748	0.12891272	0.12891272	0	-2.04861969275748	34	1	Planktonic	Ophiothrix caespitosa	Ophiothrix_caespitosa
Ophiuroidea	Echinodermata	0	1	PNF	Amphiophiura_bullata	1	36	36	0	1	1	1	1	36	36	0.480839348	-0.732222060507405	0.480839348	0.480839348	0	-0.732222060507405	36	1	Planktonic	Amphiophiura bullata	Amphiophiura_bullata
Ophiuroidea	Echinodermata	0	1	PNF	Amphiura_chiajei	1	43	43	0	1	1	1	1	43	43	0.19178633	-1.65137339123128	0.19178633	0.19178633	0	-1.65137339123128	43	1	Planktonic	Amphiura chiajei	Amphiura_chiajei
Ophiuroidea	Echinodermata	0	1	PNF	Astrobrachion_constrictum	1	45	45	0	1	1	1	1	45	45	4.113131869	1.41418475024661	4.113131869	4.113131869	0	1.41418475024661	45	1	Planktonic	Astrobrachion constrictum	Astrobrachion_constrictum
Ophiuroidea	Echinodermata	0	1	PNF	Clarkcoma_canaliculata	1	34	34	0	1	1	1	1	34	34	4.589912114	1.52386087661245	4.589912114	4.589912114	0	1.52386087661245	34	1	Planktonic	Clarkcoma canaliculata	Clarkcoma_canaliculata
Ophiuroidea	Echinodermata	0	1	PNF	Clarkcoma_pulchra	1	24	24	0	1	1	1	1	24	24	4.589912114	1.52386087661245	4.589912114	4.589912114	0	1.52386087661245	24	1	Planktonic	Clarkcoma pulchra	Clarkcoma_pulchra
Ophiuroidea	Echinodermata	0	1	PNF	Gorgonocephalus_eucnemis	2	49	49	0	1	1	1	1	48.84	49	17.747310315	2.87623397289006	21.4905	14.00412063	7.48637937	2.87623397289006	49	1	Planktonic	Gorgonocephalus eucnemis	Gorgonocephalus_eucnemis
Ophiuroidea	Echinodermata	0	1	PNF	Macrophiothrix_belli	1	20	20	0	1	1	1	1	20	20	1.887412689	0.635206943587689	1.887412689	1.887412689	0	0.635206943587689	20	1	Planktonic	Macrophiothrix belli	Macrophiothrix_belli
Ophiuroidea	Echinodermata	0	1	PNF	Macrophiothrix_caenosa	1	20	20	0	1	1	1	1	20	20	2.513900183	0.921835404924761	2.513900183	2.513900183	0	0.921835404924761	20	1	Planktonic	Macrophiothrix caenosa	Macrophiothrix_caenosa
Ophiuroidea	Echinodermata	0	1	PNF	Macrophiothrix_nereidina	1	20	20	0	1	1	1	1	20	20	2.869156903	1.05401822459411	2.869156903	2.869156903	0	1.05401822459411	20	1	Planktonic	Macrophiothrix nereidina	Macrophiothrix_nereidina
Ophiuroidea	Echinodermata	0	1	PNF	Ophiarachnella_gorgonia	1	14	14	0	1	1	1	1	14	14	1.367058736	0.312661523899954	1.367058736	1.367058736	0	0.312661523899954	14	1	Planktonic	Ophiarachnella gorgonia	Ophiarachnella_gorgonia
Ophiuroidea	Echinodermata	0	1	PNF	Ophiolepis_elegans	1	27	27	0	1	1	1	1	27	27	1.14438445	0.134866894195175	1.14438445	1.14438445	0	0.134866894195175	27	1	Planktonic	Ophiolepis elegans	Ophiolepis_elegans
Ophiuroidea	Echinodermata	0	1	PNF	Ophiolepis_impressa	1	17	17	0	1	1	1	1	17	17	1.297707372	0.260599147564824	1.297707372	1.297707372	0	0.260599147564824	17	1	Planktonic	Ophiolepis impressa	Ophiolepis_impressa
Ophiuroidea	Echinodermata	0	1	PNF	Ophiomastix_venosa	1	23	23	0	1	1	1	1	23	23	2.186941901	0.782504175726761	2.186941901	2.186941901	0	0.782504175726761	23	1	Planktonic	Ophiomastix venosa	Ophiomastix_venosa
Ophiuroidea	Echinodermata	0	1	PNF	Ophiomusium_lymani	2	39	33	6	1	1	1	1	36.085	36	0.44562373	-0.808280337747512	0.44562373	0.44562373	0	-0.808280337747512	36	1	Planktonic	Ophiomusium lymani	Ophiomusium_lymani
Ophiuroidea	Echinodermata	0	1	PNF	Ophionereis_schayeri	1	34	34	0	1	1	1	1	34	34	2.186941901	0.782504175726761	2.186941901	2.186941901	0	0.782504175726761	34	1	Planktonic	Ophionereis schayeri	Ophionereis_schayeri
Ophiuroidea	Echinodermata	0	1	PNF	Ophioplinthus_tessellata	1	41	41	0	1	1	1	1	41.4	41	1.887412689	0.635206943587689	1.887412689	1.887412689	0	0.635206943587689	41	1	Planktonic	Ophioplinthus tessellata	Ophioplinthus_tessellata
Ophiuroidea	Echinodermata	0	1	PNF	Ophioplocus_japonicus	1	37	37	0	1	1	1	1	37.499921	37	94.33512554	4.5468536074519	94.33512554	94.33512554	0	4.5468536074519	37	1	Planktonic	Ophioplocus japonicus	Ophioplocus_japonicus
Ophiuroidea	Echinodermata	0	NA	A	Ophiophycis_gracilis	1	16	16	0	1	1	1	1	15.96	16	0.061422664	-2.78997639141609	0.061422664	0.061422664	0	-2.78997639141609	16	NA	Aplanktonic	Ophiophycis gracilis	Ophiophycis_gracilis
Ophiuroidea	Echinodermata	0	NA	PF	Ophiocoma_scolopendrina	1	13	13	0	1	1	1	1	12.67	13	12.83854167	2.55245171470864	12.83854167	12.83854167	0	2.55245171470864	13	NA	Planktonic	Ophiocoma scolopendrina	Ophiocoma_scolopendrina
Ophiuroidea	Echinodermata	0	NA	PF	Ophiura_albida	1	35	35	0	1	1	1	1	34.55	35	0.12891272	-2.04861969275748	0.12891272	0.12891272	0	-2.04861969275748	35	NA	Planktonic	Ophiura albida	Ophiura_albida
Ophiuroidea	Echinodermata	0	NA	PF	Ophiura_ljungmani	1	23	23	0	1	1	1	1	22.91	23	0.366507568	-1.00373610848254	0.366507568	0.366507568	0	-1.00373610848254	23	NA	Planktonic	Ophiura ljungmani	Ophiura_ljungmani
Ophiuroidea	Echinodermata	0	NA	PF	Ophiura_ophiura	1	50	50	0	1	1	1	1	50.22	50	2.4	0.8754687373539	2.4	2.4	0	0.8754687373539	50	NA	Planktonic	Ophiura ophiura	Ophiura_ophiura
Ophiuroidea	Echinodermata	0	NA	PF	Ophiura_robusta	1	74	74	0	1	1	1	1	74.18	74	0.127855297	-2.05685614673832	0.127855297	0.127855297	0	-2.05685614673832	74	NA	Planktonic	Ophiura robusta	Ophiura_robusta
Ophiuroidea	Echinodermata	0	NA	PF	Ophiura_sarsii	2	59	44	15	1	1	1	1	51.6	51.5	2.20040663	0.788642175103156	3	1.40081326	1.59918674	0.788642175103156	51.5	NA	Planktonic	Ophiura sarsii	Ophiura_sarsii
Ophiuroidea	Echinodermata	0	NA	PNF	Ophioplinthus_gelida	1	77	77	0	1	1	1	1	77.33	77	0.61470812	-0.486607725460634	0.61470812	0.61470812	0	-0.486607725460634	77	NA	Planktonic	Ophioplinthus gelida	Ophioplinthus_gelida
Ophiuroidea	Echinodermata	1	0	A	Amphipholis_squamata	1	43	43	0	1	1	1	1	43	43	1.89	0.636576829071551	1.89	1.89	0	0.636576829071551	43	0	Aplanktonic	Amphipholis squamata	Amphipholis_squamata
Ophiuroidea	Echinodermata	1	0	A	Amphiura_stimpsonii	1	25	25	0	1	1	1	1	25	25	0.045342827	-3.09350328472167	0.045342827	0.045342827	0	-3.09350328472167	25	0	Aplanktonic	Amphiura stimpsonii	Amphiura_stimpsonii
Ophiuroidea	Echinodermata	1	0	A	Ophiacantha_anomala	1	64	64	0	1	1	1	1	64	64	0.366507568	-1.00373610848254	0.366507568	0.366507568	0	-1.00373610848254	64	0	Aplanktonic	Ophiacantha anomala	Ophiacantha_anomala
Ophiuroidea	Echinodermata	1	0	A	Ophiolepis_kieri	1	17	17	0	1	1	1	1	17	17	0.06870624	-2.67791525418428	0.06870624	0.06870624	0	-2.67791525418428	17	0	Aplanktonic	Ophiolepis kieri	Ophiolepis_kieri
Ophiuroidea	Echinodermata	1	0	A	Ophiolepis_paucispina	2	24	17	7	1	1	1	1	20.5	20.5	0.025513585	-3.66854422357801	0.025513585	0.025513585	0	-3.66854422357801	20.5	0	Aplanktonic	Ophiolepis paucispina	Ophiolepis_paucispina
Ophiuroidea	Echinodermata	1	0	A	Ophionereis_olivacea	2	25	17	8	1	1	1	1	21	21	0.003620655	-5.62110033028547	0.003620655	0.003620655	0	-5.62110033028547	21	0	Aplanktonic	Ophionereis olivacea	Ophionereis_olivacea
Ophiuroidea	Echinodermata	1	0	A	Ophionereis_vivipara	1	19	19	0	1	1	1	1	18.67	19	0.080583421	-2.51846234541671	0.080583421	0.080583421	0	-2.51846234541671	19	0	Aplanktonic	Ophionereis vivipara	Ophionereis_vivipara
Ophiuroidea	Echinodermata	1	NA	A	Amphiophiura_rowetti	1	54	54	0	1	1	1	1	54.43	54	0.045342827	-3.09350328472167	0.045342827	0.045342827	0	-3.09350328472167	54	NA	Aplanktonic	Amphiophiura rowetti	Amphiophiura_rowetti
Ophiuroidea	Echinodermata	1	NA	A	Ophiomitrella_clavigera	1	57	57	0	1	1	1	1	57	57	0.12891272	-2.04861969275748	0.12891272	0.12891272	0	-2.04861969275748	57	NA	Aplanktonic	Ophiomitrella clavigera	Ophiomitrella_clavigera
Ophiuroidea	Echinodermata	1	NA	A	Ophionotus_hexactis	1	49	49	0	1	1	1	1	49.03	49	0.480839348	-0.732222060507405	0.480839348	0.480839348	0	-0.732222060507405	49	NA	Aplanktonic	Ophionotus hexactis	Ophionotus_hexactis
Ophiuroidea	Echinodermata	1	NA	A	Ophiura_meridionalis	1	54	54	0	1	1	1	1	54.29	54	0.12891272	-2.04861969275748	0.12891272	0.12891272	0	-2.04861969275748	54	NA	Aplanktonic	Ophiura meridionalis	Ophiura_meridionalis
Ophiuroidea	Echinodermata	1	NA	A	Stegophiura_nodosa	1	48	48	0	1	1	1	1	48	48	0.021604363	-3.83485999394866	0.021604363	0.021604363	0	-3.83485999394866	48	NA	Aplanktonic	Stegophiura nodosa	Stegophiura_nodosa
Ophiuroidea	Echinodermata	1	NA	A	Stegophiura_vivipara	1	35	35	0	1	1	1	1	35.12	35	0.080583421	-2.51846234541671	0.080583421	0.080583421	0	-2.51846234541671	35	NA	Aplanktonic	Stegophiura vivipara	Stegophiura_vivipara
