# Supplementary material for: Macroevolutionary patterns in marine hermaphroditism
Source: Evolution. 2022 Oct 13;76(12):3014–25. doi: 10.1111/evo.14639 (PMC10091813; doi:10.1111/evo.14639)
Supplement: Supplementary file 2 [file EVO-76-3014-s003.zip › macro_herm_R_v1/herm_csv_files_for_R_analyses/dfe_PF_h.csv]

	phylum	class	species	repro	fert	dev	ln_mass	lat
Acanthaster_planci	Echinodermata	Asteroidea	Acanthaster planci	0	1	PF	7.48074377407544	18
Asterias_amurensis	Echinodermata	Asteroidea	Asterias amurensis	0	1	PF	3.02337175935741	37
Asterias_forbesi	Echinodermata	Asteroidea	Asterias forbesi	0	1	PF	4.63927830786001	42
Asterias_rubens	Echinodermata	Asteroidea	Asterias rubens	0	1	PF	2.66080386811192	58
Asterina_stellifera	Echinodermata	Asteroidea	Asterina stellifera	0	1	PF	1.61851054138794	22
Astropecten_aranciacus	Echinodermata	Asteroidea	Astropecten aranciacus	0	1	PF	3.77514855902113	45
Astropecten_armatus	Echinodermata	Asteroidea	Astropecten armatus	0	1	PF	3.29953372788566	32
Astropecten_irregularis	Echinodermata	Asteroidea	Astropecten irregularis	0	1	PF	4.27579218293959	43.5
Astropecten_polyacanthus	Echinodermata	Asteroidea	Astropecten polyacanthus	0	1	PF	2.46271938354907	40
Astropecten_scoparius	Echinodermata	Asteroidea	Astropecten scoparius	0	1	PF	4.03724207746515	20
Coscinasterias_calamaria	Echinodermata	Asteroidea	Coscinasterias calamaria	0	1	PF	4.04305126783455	46
Culcita_novaeguineae	Echinodermata	Asteroidea	Culcita novaeguineae	0	1	PF	2.34030486106184	13
Dermasterias_imbricata	Echinodermata	Asteroidea	Dermasterias imbricata	0	1	PF	3.15700042115011	37
Evasterias_troschelii	Echinodermata	Asteroidea	Evasterias troschelii	0	1	PF	6.2052814689129	50
Heliaster_kubiniji	Echinodermata	Asteroidea	Heliaster kubiniji	0	1	PF	4.66532410880784	30
Leiaster_leachi	Echinodermata	Asteroidea	Leiaster leachi	0	1	PF	5.97062458934054	13
Linckia_laevigata	Echinodermata	Asteroidea	Linckia laevigata	0	1	PF	4.60816569496789	14
Luidia_ciliaris	Echinodermata	Asteroidea	Luidia ciliaris	0	1	PF	5.36107262752818	55
Luidia_clathrata	Echinodermata	Asteroidea	Luidia clathrata	0	1	PF	2.99573227355399	28
Luidia_foliolata	Echinodermata	Asteroidea	Luidia foliolata	0	1	PF	5.42302639228878	50
Luidia_maculata	Echinodermata	Asteroidea	Luidia maculata	0	1	PF	6.37838458346543	40
Luidia_quinaria	Echinodermata	Asteroidea	Luidia quinaria	0	1	PF	2.79774964710606	40
Luidia_sarsi	Echinodermata	Asteroidea	Luidia sarsi	0	1	PF	4.28023829078994	49
Marthasterias_glacialis	Echinodermata	Asteroidea	Marthasterias glacialis	0	1	PF	3.73826976232757	50.5
Meridiastra_mortenseni	Echinodermata	Asteroidea	Meridiastra mortenseni	0	1	PF	0.659170363638113	36
Odontaster_meridionalis	Echinodermata	Asteroidea	Odontaster meridionalis	0	1	PF	3.3576168173818	77
Odontaster_validus	Echinodermata	Asteroidea	Odontaster validus	0	1	PF	1.58923520511658	77
Ophidiaster_cribrarius	Echinodermata	Asteroidea	Ophidiaster cribrarius	0	1	PF	0.516139591994031	13
Ophidiaster_guildingi	Echinodermata	Asteroidea	Ophidiaster guildingi	0	1	PF	0.0413314148236964	20
Ophidiaster_hemprichi	Echinodermata	Asteroidea	Ophidiaster hemprichi	0	1	PF	1.0586433711464	13
Patiria_miniata	Echinodermata	Asteroidea	Patiria miniata	0	1	PF	2.45100509811232	37
Patiriella_regularis	Echinodermata	Asteroidea	Patiriella regularis	0	1	PF	2.70910420389051	37
Pisaster_ochraceus	Echinodermata	Asteroidea	Pisaster ochraceus	0	1	PF	4.38202663467388	50
Pycnopodia_helianthoides	Echinodermata	Asteroidea	Pycnopodia helianthoides	0	1	PF	6.70546275862825	45.3333333333333
Asteropsis_carinifera	Echinodermata	Asteroidea	Asteropsis carinifera	0	NA	PF	2.08935637611093	7
Patiria_pectinifera	Echinodermata	Asteroidea	Patiria pectinifera	0	1	PF	-0.262126295584332	40
Allocentrotus_fragilis	Echinodermata	Echinoidea	Allocentrotus fragilis	0	1	PF	4.09767235231478	42.5
Arachnoides_placenta	Echinodermata	Echinoidea	Arachnoides placenta	0	1	PF	3.45790675610641	15
Arbacia_dufresnii	Echinodermata	Echinoidea	Arbacia dufresnii	0	1	PF	2.74176393956432	38
Arbacia_lixula	Echinodermata	Echinoidea	Arbacia lixula	0	1	PF	3.85375809729617	43
Arbacia_punctulata	Echinodermata	Echinoidea	Arbacia punctulata	0	1	PF	3.57108079333548	33.5
Arbacia_spatuligera	Echinodermata	Echinoidea	Arbacia spatuligera	0	1	PF	2.98946509122927	36
Arbacia_stellata	Echinodermata	Echinoidea	Arbacia stellata	0	1	PF	1.72830956280108	9
Aspidodiadema_hawaiiense	Echinodermata	Echinoidea	Aspidodiadema hawaiiense	0	1	PF	2.80871399018723	21
Aspidodiadema_jacobyi	Echinodermata	Echinoidea	Aspidodiadema jacobyi	0	1	PF	0.189702784219626	24
Aspidodiadema_meijerei	Echinodermata	Echinoidea	Aspidodiadema meijerei	0	1	PF	1.60535371524369	8
Astriclypeus_manni	Echinodermata	Echinoidea	Astriclypeus manni	0	1	PF	3.56249652026741	34
Astropyga_magnifica	Echinodermata	Echinoidea	Astropyga magnifica	0	1	PF	7.99158748638677	18
Astropyga_pulvinata	Echinodermata	Echinoidea	Astropyga pulvinata	0	1	PF	6.69406934297356	9
Bathysalenia_goesiana	Echinodermata	Echinoidea	Bathysalenia goesiana	0	1	PF	-1.03155812285713	24
Brissopsis_luzonica	Echinodermata	Echinoidea	Brissopsis luzonica	0	1	PF	1.83752750453751	35
Brissopsis_lyrifera	Echinodermata	Echinoidea	Brissopsis lyrifera	0	1	PF	2.25065964020489	43
Brissus_obesus	Echinodermata	Echinoidea	Brissus obesus	0	1	PF	5.72652912614874	10
Calocidaris_micans	Echinodermata	Echinoidea	Calocidaris micans	0	1	PF	3.75521831616481	25
Centrostephanus_coronatus	Echinodermata	Echinoidea	Centrostephanus coronatus	0	1	PF	4.36522139966081	33
Centrostephanus_rodgersii	Echinodermata	Echinoidea	Centrostephanus rodgersii	0	1	PF	5.37527840768417	33
Cidaris_blakei	Echinodermata	Echinoidea	Cidaris blakei	0	1	PF	2.5645363537257	24
Cidaris_cidaris	Echinodermata	Echinoidea	Cidaris cidaris	0	1	PF	2.82661462087997	41
Clypeaster_australasiae	Echinodermata	Echinoidea	Clypeaster australasiae	0	1	PF	3.87725417929591	33
Clypeaster_humilis	Echinodermata	Echinoidea	Clypeaster humilis	0	1	PF	3.4701381944163	27
Clypeaster_japonicus	Echinodermata	Echinoidea	Clypeaster japonicus	0	1	PF	4.06406760582625	34
Clypeaster_ravenelii	Echinodermata	Echinoidea	Clypeaster ravenelii	0	1	PF	2.30953957244557	29
Clypeaster_subdepressus	Echinodermata	Echinoidea	Clypeaster subdepressus	0	1	PF	4.78647349787995	10
Coelopleurus_floridanus	Echinodermata	Echinoidea	Coelopleurus floridanus	0	1	PF	3.75521831616481	24
Colobocentrotus_atratus	Echinodermata	Echinoidea	Colobocentrotus atratus	0	1	PF	3.14396049390343	21.5
Colobocentrotus_mertensii	Echinodermata	Echinoidea	Colobocentrotus mertensii	0	1	PF	3.21833464325585	27
Dendraster_excentricus	Echinodermata	Echinoidea	Dendraster excentricus	0	1	PF	1.32572294805972	48
Dendraster_terminalis	Echinodermata	Echinoidea	Dendraster terminalis	0	1	PF	1.59522031894473	34
Diadema_antillarum	Echinodermata	Echinoidea	Diadema antillarum	0	1	PF	1.70019227570256	25
Diadema_mexicanum	Echinodermata	Echinoidea	Diadema mexicanum	0	1	PF	2.90914033113484	9
Diadema_setosum	Echinodermata	Echinoidea	Diadema setosum	0	1	PF	4.37185002822232	34
Echinarachnius_parma	Echinodermata	Echinoidea	Echinarachnius parma	0	1	PF	2.94275226483169	42
Echinocardium_cordatum	Echinodermata	Echinoidea	Echinocardium cordatum	0	1	PF	1.72765692770423	51
Echinocardium_flavescens	Echinodermata	Echinoidea	Echinocardium flavescens	0	1	PF	4.03106474067862	38
Echinocyamus_pusillus	Echinodermata	Echinoidea	Echinocyamus pusillus	0	1	PF	-2.36776958272441	58
Echinolampas_crassa	Echinodermata	Echinoidea	Echinolampas crassa	0	1	PF	4.08188513542375	34
Echinometra_lucunter	Echinodermata	Echinoidea	Echinometra lucunter	0	1	PF	1.83657348501785	14
Echinometra_mathaei	Echinodermata	Echinoidea	Echinometra mathaei	0	1	PF	4.00253954315808	22.8
Echinometra_vanbrunti	Echinodermata	Echinoidea	Echinometra vanbrunti	0	1	PF	2.98946509122927	10
Echinometra_viridis	Echinodermata	Echinoidea	Echinometra viridis	0	1	PF	2.27746209177727	10
Echinostrephus_aciculatus	Echinodermata	Echinoidea	Echinostrephus aciculatus	0	1	PF	1.47716415653859	35
Echinothrix_calamaris	Echinodermata	Echinoidea	Echinothrix calamaris	0	1	PF	4.67490352379551	21
Echinothrix_diadema	Echinodermata	Echinoidea	Echinothrix diadema	0	1	PF	5.38727869035922	20.5
Echinus_esculentus	Echinodermata	Echinoidea	Echinus esculentus	0	1	PF	5.41432116296328	55
Encope_michelini	Echinodermata	Echinoidea	Encope michelini	0	1	PF	4.36413649607727	24
Eucidaris_metularia	Echinodermata	Echinoidea	Eucidaris metularia	0	1	PF	1.34327544784822	27
Eucidaris_thouarsii	Echinodermata	Echinoidea	Eucidaris thouarsii	0	1	PF	-0.482405592655581	9.5
Eucidaris_tribuloides	Echinodermata	Echinoidea	Eucidaris tribuloides	0	1	PF	1.52629836234862	17.5
Evechinus_chloroticus	Echinodermata	Echinoidea	Evechinus chloroticus	0	1	PF	6.45178603870021	42.6666666666667
Fellaster_zelandiae	Echinodermata	Echinoidea	Fellaster zelandiae	0	1	PF	5.93968778455274	36
Fibularia_ovulum	Echinodermata	Echinoidea	Fibularia ovulum	0	1	PF	-1.52122507290639	27
Genocidaris_maculata	Echinodermata	Echinoidea	Genocidaris maculata	0	1	PF	-2.1058630559598	41
Gracilechinus_acutus	Echinodermata	Echinoidea	Gracilechinus acutus	0	1	PF	4.95591941530799	60
Gracilechinus_affinis	Echinodermata	Echinoidea	Gracilechinus affinis	0	1	PF	2.98946509122927	57
Gracilechinus_alexandri	Echinodermata	Echinoidea	Gracilechinus alexandri	0	1	PF	5.26913643193053	57
Heliocidaris_crassispina	Echinodermata	Echinoidea	Heliocidaris crassispina	0	1	PF	4.02042887927193	41.5
Heliocidaris_tuberculata	Echinodermata	Echinoidea	Heliocidaris tuberculata	0	1	PF	5.03732977607989	33
Hemicentrotus_pulcherrimus	Echinodermata	Echinoidea	Hemicentrotus pulcherrimus	0	1	PF	3.35604103063929	41
Heterobrissus_hystrix	Echinodermata	Echinoidea	Heterobrissus hystrix	0	1	PF	6.50609747139842	24
Heterocentrotus_mammillatus	Echinodermata	Echinoidea	Heterocentrotus mammillatus	0	1	PF	4.60388711520471	24
Jacksonaster_depressum	Echinodermata	Echinoidea	Jacksonaster depressum	0	1	PF	1.29232456859504	27
Leodia_sexiesperforata	Echinodermata	Echinoidea	Leodia sexiesperforata	0	1	PF	3.11147307460148	24
Linopneustes_fragilis	Echinodermata	Echinoidea	Linopneustes fragilis	0	1	PF	6.13002185398367	35
Linopneustes_longispinus	Echinodermata	Echinoidea	Linopneustes longispinus	0	1	PF	6.50609747139842	24
Lovenia_elongata	Echinodermata	Echinoidea	Lovenia elongata	0	1	PF	4.3464397689125	27
Lytechinus_anamesus	Echinodermata	Echinoidea	Lytechinus anamesus	0	1	PF	1.30833281965018	32
Lytechinus_euerces	Echinodermata	Echinoidea	Lytechinus euerces	0	1	PF	-0.744483859046467	24
Lytechinus_pictus	Echinodermata	Echinoidea	Lytechinus pictus	0	1	PF	5.17034094219295	32
Lytechinus_variegatus	Echinodermata	Echinoidea	Lytechinus variegatus	0	1	PF	5.16389581756616	26.5
Lytechinus_williamsi	Echinodermata	Echinoidea	Lytechinus williamsi	0	1	PF	2.65445347831535	10
Maretia_planulata	Echinodermata	Echinoidea	Maretia planulata	0	1	PF	2.3823200610129	13
Mellita_tenuis	Echinodermata	Echinoidea	Mellita tenuis	0	1	PF	3.02615058931764	29
Mellitella_stokesii	Echinodermata	Echinoidea	Mellitella stokesii	0	1	PF	1.81009950441845	10
Meoma_ventricosa	Echinodermata	Echinoidea	Meoma ventricosa	0	1	PF	5.69751380654782	10
Mesocentrotus_franciscanus	Echinodermata	Echinoidea	Mesocentrotus franciscanus	0	1	PF	3.79997350161952	37
Mesocentrotus_nudus	Echinodermata	Echinoidea	Mesocentrotus nudus	0	1	PF	4.87224736796163	44
Mespilia_globulus	Echinodermata	Echinoidea	Mespilia globulus	0	1	PF	2.98946509122927	34
Metalia_nobilis	Echinodermata	Echinoidea	Metalia nobilis	0	1	PF	3.72541321593294	10
Micropyga_tuberculata	Echinodermata	Echinoidea	Micropyga tuberculata	0	1	PF	4.83605039880633	21
Nudechinus_scotiopremnus	Echinodermata	Echinoidea	Nudechinus scotiopremnus	0	1	PF	0.738855313002308	27
Palaeobrissus_hilgardi	Echinodermata	Echinoidea	Palaeobrissus hilgardi	0	1	PF	1.35524236224743	24
Paracentrotus_lividus	Echinodermata	Echinoidea	Paracentrotus lividus	0	1	PF	3.53941223419093	39.6666666666667
Parasalenia_gratiosa	Echinodermata	Echinoidea	Parasalenia gratiosa	0	1	PF	2.3762250383546	34
Parechinus_angulosus	Echinodermata	Echinoidea	Parechinus angulosus	0	1	PF	3.44378810449986	33
Plagiobrissus_grandis	Echinodermata	Echinoidea	Plagiobrissus grandis	0	1	PF	7.25845288708951	10
Prionocidaris_baculosa	Echinodermata	Echinoidea	Prionocidaris baculosa	0	1	PF	3.4987229973932	27
Psammechinus_microtuberculatus	Echinodermata	Echinoidea	Psammechinus microtuberculatus	0	1	PF	2.95176219333059	44.5
Psammechinus_miliaris	Echinodermata	Echinoidea	Psammechinus miliaris	0	1	PF	2.57950511054707	53.75
Pseudechinus_albocinctus	Echinodermata	Echinoidea	Pseudechinus albocinctus	0	1	PF	1.96011621860628	45
Pseudechinus_huttoni	Echinodermata	Echinoidea	Pseudechinus huttoni	0	1	PF	2.98946509122927	45
Pseudechinus_magellanicus	Echinodermata	Echinoidea	Pseudechinus magellanicus	0	1	PF	2.3762250383546	42
Pseudechinus_novaezealandiae	Echinodermata	Echinoidea	Pseudechinus novaezealandiae	0	1	PF	3.87571438404873	45
Pseudoboletia_maculata	Echinodermata	Echinoidea	Pseudoboletia maculata	0	1	PF	5.26913643193053	34
Pseudocentrotus_depressus	Echinodermata	Echinoidea	Pseudocentrotus depressus	0	1	PF	4.65229566152242	34
Salmaciella_dussumieri	Echinodermata	Echinoidea	Salmaciella dussumieri	0	1	PF	3.14396049390343	6
Salmacis_bicolor	Echinodermata	Echinoidea	Salmacis bicolor	0	1	PF	4.46398434594163	13
Scaphechinus_mirabilis	Echinodermata	Echinoidea	Scaphechinus mirabilis	0	1	PF	3.12249022676886	43
Scaphechinus_tenuis	Echinodermata	Echinoidea	Scaphechinus tenuis	0	1	PF	1.0876936122797	34
Sinaechinocyamus_mai	Echinodermata	Echinoidea	Sinaechinocyamus mai	0	1	PF	-1.38115367312742	25
Sphaerechinus_granularis	Echinodermata	Echinoidea	Sphaerechinus granularis	0	1	PF	5.88961099181425	44.5
Sterechinus_agassizii	Echinodermata	Echinoidea	Sterechinus agassizii	0	1	PF	4.26310992596547	50
Sterechinus_antarcticus	Echinodermata	Echinoidea	Sterechinus antarcticus	0	1	PF	3.99157482186506	70
Sterechinus_diadema	Echinodermata	Echinoidea	Sterechinus diadema	0	1	PF	4.74221278647624	50
Sterechinus_neumayeri	Echinodermata	Echinoidea	Sterechinus neumayeri	0	1	PF	1.56037265076882	72
Strongylocentrotus_droebachiensis	Echinodermata	Echinoidea	Strongylocentrotus droebachiensis	0	1	PF	4.02237004423828	56.6666666666667
Strongylocentrotus_intermedius	Echinodermata	Echinoidea	Strongylocentrotus intermedius	0	1	PF	3.99728284937897	43
Strongylocentrotus_pallidus	Echinodermata	Echinoidea	Strongylocentrotus pallidus	0	1	PF	4.44239541835477	59
Strongylocentrotus_purpuratus	Echinodermata	Echinoidea	Strongylocentrotus purpuratus	0	1	PF	3.75128087842268	38.75
Stylocidaris_affinis	Echinodermata	Echinoidea	Stylocidaris affinis	0	1	PF	2.47185211729912	41
Stylocidaris_calacantha	Echinodermata	Echinoidea	Stylocidaris calacantha	0	1	PF	4.19010918420648	21
Stylocidaris_lineata	Echinodermata	Echinoidea	Stylocidaris lineata	0	1	PF	2.27746209177727	24
Stylocidaris_rufa	Echinodermata	Echinoidea	Stylocidaris rufa	0	1	PF	4.18082802211024	21
Temnopleurus_hardwickii	Echinodermata	Echinoidea	Temnopleurus hardwickii	0	1	PF	1.34327544784822	35
Temnopleurus_michaelseni	Echinodermata	Echinoidea	Temnopleurus michaelseni	0	1	PF	-1.03155812285713	34
Temnopleurus_reevesii	Echinodermata	Echinoidea	Temnopleurus reevesii	0	1	PF	-0.482405592655581	35
Temnopleurus_toreumaticus	Echinodermata	Echinoidea	Temnopleurus toreumaticus	0	1	PF	3.4987229973932	34
Temnotrema_scillae	Echinodermata	Echinoidea	Temnotrema scillae	0	1	PF	-1.70366649637417	27
Temnotrema_sculptum	Echinodermata	Echinoidea	Temnotrema sculptum	0	1	PF	0.901705783521782	35
Tetrapygus_niger	Echinodermata	Echinoidea	Tetrapygus niger	0	1	PF	4.55961142537095	33
Toxopneustes_pileolus	Echinodermata	Echinoidea	Toxopneustes pileolus	0	1	PF	4.44090395319758	23.5
Toxopneustes_roseus	Echinodermata	Echinoidea	Toxopneustes roseus	0	1	PF	6.57593655501591	9
Tripneustes_gratilla	Echinodermata	Echinoidea	Tripneustes gratilla	0	1	PF	5.57382337427683	21.25
Tripneustes_ventricosus	Echinodermata	Echinoidea	Tripneustes ventricosus	0	1	PF	1.64865862558738	14
Actinopyga_mauritiana	Echinodermata	Holothuroidea	Actinopyga mauritiana	0	1	PF	5.69155806003348	21
Apostichopus_californicus	Echinodermata	Holothuroidea	Apostichopus californicus	0	1	PF	5.25032116298845	44.6666666666667
Apostichopus_japonicus	Echinodermata	Holothuroidea	Apostichopus japonicus	0	1	PF	3.72487381433731	36.5
Holothuria_atra	Echinodermata	Holothuroidea	Holothuria atra	0	1	PF	5.47750140280136	21.25
Holothuria_edulis	Echinodermata	Holothuroidea	Holothuria edulis	0	1	PF	4.44471134274101	16.6666666666667
Holothuria_forskali	Echinodermata	Holothuroidea	Holothuria forskali	0	1	PF	4.47621149216549	50
Holothuria_fuscogilva	Echinodermata	Holothuroidea	Holothuria fuscogilva	0	1	PF	6.80239476332431	9
Holothuria_leucospilota	Echinodermata	Holothuroidea	Holothuria leucospilota	0	1	PF	5.69873643143397	23
Holothuria_poli	Echinodermata	Holothuroidea	Holothuria poli	0	1	PF	4.34963256686288	45.5
Holothuria_scabra	Echinodermata	Holothuroidea	Holothuria scabra	0	1	PF	5.82565630783093	9.5
Holothuria_tubulosa	Echinodermata	Holothuroidea	Holothuria tubulosa	0	1	PF	3.7118404959616	41
Stichopus_chloronotus	Echinodermata	Holothuroidea	Stichopus chloronotus	0	1	PF	4.62120789516016	15.5
Stichopus_herrmanni	Echinodermata	Holothuroidea	Stichopus herrmanni	0	1	PF	7.13886699994552	24
Acrocnida_brachiata	Echinodermata	Ophiuroidea	Acrocnida brachiata	0	1	PF	-4.30470262238272	54
Amphiodia_occidentalis	Echinodermata	Ophiuroidea	Amphiodia occidentalis	0	1	PF	-0.287682072451781	38
Amphipholis_kochii	Echinodermata	Ophiuroidea	Amphipholis kochii	0	1	PF	-1.99374193768832	43
Amphiura_filiformis	Echinodermata	Ophiuroidea	Amphiura filiformis	0	1	PF	-2.05186762063365	58
Hemipholis_elongata	Echinodermata	Ophiuroidea	Hemipholis elongata	0	1	PF	-1.08622921537349	32
Macrophiothrix_koehleri	Echinodermata	Ophiuroidea	Macrophiothrix koehleri	0	1	PF	1.05401822459411	20
Macrophiothrix_longipeda	Echinodermata	Ophiuroidea	Macrophiothrix longipeda	0	1	PF	0.134866894195175	20
Macrophiothrix_lorioli	Echinodermata	Ophiuroidea	Macrophiothrix lorioli	0	1	PF	0.312661523899954	20
Macrophiothrix_rhabdota	Echinodermata	Ophiuroidea	Macrophiothrix rhabdota	0	1	PF	-0.0561093498294819	20
Macrophiothrix_spongicola	Echinodermata	Ophiuroidea	Macrophiothrix spongicola	0	1	PF	1.41418475024661	34
Ophiactis_resiliens	Echinodermata	Ophiuroidea	Ophiactis resiliens	0	1	PF	-1.42781538115156	35
Ophiactis_savignyi	Echinodermata	Ophiuroidea	Ophiactis savignyi	0	1	PF	-3.83485999394866	22
Ophiocoma_dentata	Echinodermata	Ophiuroidea	Ophiocoma dentata	0	1	PF	-0.41726721984973	6
Ophiocoma_echinata	Echinodermata	Ophiuroidea	Ophiocoma echinata	0	1	PF	2.26521757728114	9
Ophiocoma_pumila	Echinodermata	Ophiuroidea	Ophiocoma pumila	0	1	PF	0.635206943587689	18
Ophiocoma_wendtii	Echinodermata	Ophiuroidea	Ophiocoma wendtii	0	1	PF	2.49614811047058	9
Ophiocomella_ophiactoides	Echinodermata	Ophiuroidea	Ophiocomella ophiactoides	0	1	PF	-2.51846234541671	18
Ophiocomina_nigra	Echinodermata	Ophiuroidea	Ophiocomina nigra	0	1	PF	-0.546035555135143	60
Ophiocten_gracilis	Echinodermata	Ophiuroidea	Ophiocten gracilis	0	1	PF	-1.75657166772647	54
Ophiocten_hastatum	Echinodermata	Ophiuroidea	Ophiocten hastatum	0	1	PF	-0.732222060507405	54
Ophiodaphne_formata	Echinodermata	Ophiuroidea	Ophiodaphne formata	0	1	PF	-2.51846234541671	35
Ophiomaza_cacaotica	Echinodermata	Ophiuroidea	Ophiomaza cacaotica	0	1	PF	-2.96777101855644	1
Ophiopholis_aculeata	Echinodermata	Ophiuroidea	Ophiopholis aculeata	0	1	PF	1.28335598041786	52
Ophiothrix_caespitosa	Echinodermata	Ophiuroidea	Ophiothrix caespitosa	0	1	PF	-2.04861969275748	34
Ophiocoma_scolopendrina	Echinodermata	Ophiuroidea	Ophiocoma scolopendrina	0	NA	PF	2.55245171470864	13
Ophiura_albida	Echinodermata	Ophiuroidea	Ophiura albida	0	NA	PF	-2.04861969275748	35
Ophiura_ljungmani	Echinodermata	Ophiuroidea	Ophiura ljungmani	0	NA	PF	-1.00373610848254	23
Ophiura_ophiura	Echinodermata	Ophiuroidea	Ophiura ophiura	0	NA	PF	0.8754687373539	50
Ophiura_robusta	Echinodermata	Ophiuroidea	Ophiura robusta	0	NA	PF	-2.05685614673832	74
Ophiura_sarsii	Echinodermata	Ophiuroidea	Ophiura sarsii	0	NA	PF	0.788642175103156	51.5
