# Supplementary material for: Macroevolutionary patterns in marine hermaphroditism
Source: Evolution. 2022 Oct 13;76(12):3014–25. doi: 10.1111/evo.14639 (PMC10091813; doi:10.1111/evo.14639)
Supplement: Supplementary file 2 [file EVO-76-3014-s003.zip › macro_herm_R_v1/herm_csv_files_for_R_analyses/dfe_PNF_h.csv]

	phylum	class	species	repro	fert	dev	ln_mass	lat
Leptasterias_aequalis	Echinodermata	Asteroidea	Leptasterias aequalis	0	0	PNF	0.405465108108164	37
Acodontaster_conspicuus	Echinodermata	Asteroidea	Acodontaster conspicuus	0	1	PNF	5.27299955856375	77
Acodontaster_elongatus	Echinodermata	Asteroidea	Acodontaster elongatus	0	1	PNF	-4.43599838895307e-05	77
Acodontaster_hodgsoni	Echinodermata	Asteroidea	Acodontaster hodgsoni	0	1	PNF	3.61091791264422	77
Anasterias_antarctica	Echinodermata	Asteroidea	Anasterias antarctica	0	1	PNF	3.87196545406342	45
Aquilonastra_batheri	Echinodermata	Asteroidea	Aquilonastra batheri	0	1	PNF	4.01525397208522	35
Aquilonastra_burtoni	Echinodermata	Asteroidea	Aquilonastra burtoni	0	1	PNF	-0.0414465311693415	15
Astropecten_gisselbrechti	Echinodermata	Asteroidea	Astropecten gisselbrechti	0	1	PNF	4.46617519298706	33
Astropecten_latespinosus	Echinodermata	Asteroidea	Astropecten latespinosus	0	1	PNF	0.143753799085528	20
Bathybiaster_loripes	Echinodermata	Asteroidea	Bathybiaster loripes	0	1	PNF	5.21845767121005	77
Bathybiaster_vexillifer	Echinodermata	Asteroidea	Bathybiaster vexillifer	0	1	PNF	3.79172190026912	57
Benthopecten_simplex	Echinodermata	Asteroidea	Benthopecten simplex	0	1	PNF	-2.05409949318935	57
Brisinga_endecacnemos	Echinodermata	Asteroidea	Brisinga endecacnemos	0	1	PNF	3.40790029353824	57
Certonardoa_semiregularis	Echinodermata	Asteroidea	Certonardoa semiregularis	0	1	PNF	2.68955335973638	40
Cheiraster_sepitus	Echinodermata	Asteroidea	Cheiraster sepitus	0	1	PNF	2.54113201453781	49
Crossaster_papposus	Echinodermata	Asteroidea	Crossaster papposus	0	1	PNF	7.46696047692274	55
Ctenodiscus_crispatus	Echinodermata	Asteroidea	Ctenodiscus crispatus	0	1	PNF	1.95230505640764	61
Ctenopleura_fisheri	Echinodermata	Asteroidea	Ctenopleura fisheri	0	1	PNF	3.49327147552946	57
Echinaster_arcystatus	Echinodermata	Asteroidea	Echinaster arcystatus	0	1	PNF	4.27012528949214	37
Echinaster_echinophorus	Echinodermata	Asteroidea	Echinaster echinophorus	0	1	PNF	2.36403691338738	28.5
Echinaster_sepositus	Echinodermata	Asteroidea	Echinaster sepositus	0	1	PNF	4.02556229373535	42
Freyella_elegans	Echinodermata	Asteroidea	Freyella elegans	0	1	PNF	2.68955335973638	49
Fromia_polypora	Echinodermata	Asteroidea	Fromia polypora	0	1	PNF	4.84853800275544	37
Gomophia_egyptiaca	Echinodermata	Asteroidea	Gomophia egyptiaca	0	1	PNF	4.49180725703878	15
Henricia_cylindrella	Echinodermata	Asteroidea	Henricia cylindrella	0	1	PNF	1.2708356445461	49
Henricia_leviuscula	Echinodermata	Asteroidea	Henricia leviuscula	0	1	PNF	0.957036871741519	50
Henricia_pauperrima	Echinodermata	Asteroidea	Henricia pauperrima	0	1	PNF	3.95124371858143	21
Henricia_robusta	Echinodermata	Asteroidea	Henricia robusta	0	1	PNF	3.85862222870103	21
Henricia_sanguinolenta	Echinodermata	Asteroidea	Henricia sanguinolenta	0	1	PNF	3.55735292212686	50
Hippasteria_phrygiana	Echinodermata	Asteroidea	Hippasteria phrygiana	0	1	PNF	4.21187990305651	49
Hymenaster_pellucidus	Echinodermata	Asteroidea	Hymenaster pellucidus	0	1	PNF	-0.262128542752038	50
Hymenaster_rex	Echinodermata	Asteroidea	Hymenaster rex	0	1	PNF	2.15747708773614	50
Hymenodiscus_coronata	Echinodermata	Asteroidea	Hymenodiscus coronata	0	1	PNF	4.28708588573407	51
Lophaster_gaini	Echinodermata	Asteroidea	Lophaster gaini	0	1	PNF	5.0260423633011	77
Macroptychaster_accrescens	Echinodermata	Asteroidea	Macroptychaster accrescens	0	1	PNF	6.01934456695346	77
Mediaster_aequalis	Echinodermata	Asteroidea	Mediaster aequalis	0	1	PNF	2.46640973154096	45
Meridiastra_calcar	Echinodermata	Asteroidea	Meridiastra calcar	0	1	PNF	1.78017890222508	33
Meridiastra_gunnii	Echinodermata	Asteroidea	Meridiastra gunnii	0	1	PNF	1.34042321641478	33.6666666666667
Meridiastra_oriens	Echinodermata	Asteroidea	Meridiastra oriens	0	1	PNF	0.00419386743109493	33
Nectria_macrobrachia	Echinodermata	Asteroidea	Nectria macrobrachia	0	1	PNF	2.47127586040715	37
Nectria_ocellata	Echinodermata	Asteroidea	Nectria ocellata	0	1	PNF	2.61374372162215	37
Nectria_wilsoni	Echinodermata	Asteroidea	Nectria wilsoni	0	1	PNF	2.99566320616889	37
Nepanthia_belcheri	Echinodermata	Asteroidea	Nepanthia belcheri	0	1	PNF	-0.786515888441146	19
Ophidiaster_granifer	Echinodermata	Asteroidea	Ophidiaster granifer	0	1	PNF	1.38494666989189	13
Pectinaster_filholi	Echinodermata	Asteroidea	Pectinaster filholi	0	1	PNF	-5.05693130625037	57
Pontaster_tenuispinus	Echinodermata	Asteroidea	Pontaster tenuispinus	0	1	PNF	2.29813580135955	57
Pseudonepanthia_troughtoni	Echinodermata	Asteroidea	Pseudonepanthia troughtoni	0	1	PNF	2.15747708773614	37
Psilaster_andromeda	Echinodermata	Asteroidea	Psilaster andromeda	0	1	PNF	3.72037112066431	55
Psilaster_charcoti	Echinodermata	Asteroidea	Psilaster charcoti	0	1	PNF	1.88286007528729	77
Pteraster_tesselatus	Echinodermata	Asteroidea	Pteraster tesselatus	0	1	PNF	2.58593274590669	48
Mediaster_ornatus	Echinodermata	Asteroidea	Mediaster ornatus	0	NA	PNF	3.79328451346873	21
Aquilonastra_minor	Echinodermata	Asteroidea	Aquilonastra minor	1	1	PNF	-3.6516320327748	40
Asterina_gibbosa	Echinodermata	Asteroidea	Asterina gibbosa	1	1	PNF	-1.15373158867919	50
Fromia_ghardaqana	Echinodermata	Asteroidea	Fromia ghardaqana	1	1	PNF	1.19429802945573	20
Antedon_bifida	Echinodermata	Crinoidea	Antedon bifida	0	0	PNF	-0.105360515657826	50
Antedon_mediterranea	Echinodermata	Crinoidea	Antedon mediterranea	0	0	PNF	0.78845736036427	41
Antedon_petasus	Echinodermata	Crinoidea	Antedon petasus	0	0	PNF	0.78845736036427	59
Comactinia_echinoptera	Echinodermata	Crinoidea	Comactinia echinoptera	0	1	PNF	-1.20397280432594	18
Davidaster_discoideus	Echinodermata	Crinoidea	Davidaster discoideus	0	1	PNF	1.28093384546206	18
Davidaster_rubiginosus	Echinodermata	Crinoidea	Davidaster rubiginosus	0	1	PNF	1.83258146374831	18
Democrinus_conifer	Echinodermata	Crinoidea	Democrinus conifer	0	1	PNF	3.99083418585244	18
Florometra_serratissima	Echinodermata	Crinoidea	Florometra serratissima	0	1	PNF	1.60940457857853	43
Himerometra_robustipinna	Echinodermata	Crinoidea	Himerometra robustipinna	0	1	PNF	2.54336578588667	13
Holopus_rangii	Echinodermata	Crinoidea	Holopus rangii	0	1	PNF	1.3609765531356	18
Amblypneustes_formosus	Echinodermata	Echinoidea	Amblypneustes formosus	0	1	PNF	1.60535371524369	38
Amblypneustes_ovum	Echinodermata	Echinoidea	Amblypneustes ovum	0	1	PNF	4.36522139966081	38
Amblypneustes_pachistus	Echinodermata	Echinoidea	Amblypneustes pachistus	0	1	PNF	3.6297001546595	34
Amblypneustes_pallidus	Echinodermata	Echinoidea	Amblypneustes pallidus	0	1	PNF	2.74919214443339	34
Araeosoma_belli	Echinodermata	Echinoidea	Araeosoma belli	0	1	PNF	6.9172825550137	24
Araeosoma_fenestratum	Echinodermata	Echinoidea	Araeosoma fenestratum	0	1	PNF	6.32479114890358	57
Asthenosoma_ijimai	Echinodermata	Echinoidea	Asthenosoma ijimai	0	1	PNF	6.76278715243798	34
Asthenosoma_varium	Echinodermata	Echinoidea	Asthenosoma varium	0	1	PNF	7.3194791096946	27
Breynia_australasiae	Echinodermata	Echinoidea	Breynia australasiae	0	1	PNF	4.81795920569101	33
Brisaster_latifrons	Echinodermata	Echinoidea	Brisaster latifrons	0	1	PNF	3.10162120237699	48
Calveriosoma_hystrix	Echinodermata	Echinoidea	Calveriosoma hystrix	0	1	PNF	7.3194791096946	57
Echinosigra_phiale	Echinodermata	Echinoidea	Echinosigra phiale	0	1	PNF	1.53796359255628	57
Goniocidaris_tubaria	Echinodermata	Echinoidea	Goniocidaris tubaria	0	1	PNF	3.29091646845575	38
Heliocidaris_erythrogramma	Echinodermata	Echinoidea	Heliocidaris erythrogramma	0	1	PNF	3.76815263500844	33
Histocidaris_purpurata	Echinodermata	Echinoidea	Histocidaris purpurata	0	1	PNF	2.27746209177727	57
Histocidaris_variabilis	Echinodermata	Echinoidea	Histocidaris variabilis	0	1	PNF	5.51544284553668	21
Holopneustes_inflatus	Echinodermata	Echinoidea	Holopneustes inflatus	0	1	PNF	4.15741487075034	36
Holopneustes_porosissimus	Echinodermata	Echinoidea	Holopneustes porosissimus	0	1	PNF	3.93420165852237	38
Holopneustes_purpurascens	Echinodermata	Echinoidea	Holopneustes purpurascens	0	1	PNF	4.74221278647624	33
Hygrosoma_petersii	Echinodermata	Echinoidea	Hygrosoma petersii	0	1	PNF	5.93148481090187	57
Microcyphus_keiensis	Echinodermata	Echinoidea	Microcyphus keiensis	0	1	PNF	1.72830956280108	6
Peronella_japonica	Echinodermata	Echinoidea	Peronella japonica	0	1	PNF	3.24654905791959	34
Phormosoma_bursarium	Echinodermata	Echinoidea	Phormosoma bursarium	0	1	PNF	6.27194768825989	16
Phormosoma_placenta	Echinodermata	Echinoidea	Phormosoma placenta	0	1	PNF	4.74221278647624	41.5
Phyllacanthus_imperialis	Echinodermata	Echinoidea	Phyllacanthus imperialis	0	1	PNF	4.65229566152242	14
Phyllacanthus_parvispinus	Echinodermata	Echinoidea	Phyllacanthus parvispinus	0	1	PNF	4.15741487075034	34
Pourtalesia_jeffreysi	Echinodermata	Echinoidea	Pourtalesia jeffreysi	0	1	PNF	1.65098968827917	59
Pourtalesia_laguncula	Echinodermata	Echinoidea	Pourtalesia laguncula	0	1	PNF	0.107033322635743	35
Pourtalesia_miranda	Echinodermata	Echinoidea	Pourtalesia miranda	0	1	PNF	1.1580933621372	64.5
Sperosoma_grimaldii	Echinodermata	Echinoidea	Sperosoma grimaldii	0	1	PNF	5.74933277581541	57
Stereocidaris_hawaiiensis	Echinodermata	Echinoidea	Stereocidaris hawaiiensis	0	1	PNF	4.65871095291612	21
Enypniastes_eximia	Echinodermata	Holothuroidea	Enypniastes eximia	0	0	PNF	5.90976051964411	26
Benthodytes_gosarsi	Echinodermata	Holothuroidea	Benthodytes gosarsi	0	1	PNF	7.05943784237141	48
Cucumaria_fallax	Echinodermata	Holothuroidea	Cucumaria fallax	0	1	PNF	3.66793676414821	48
Cucumaria_frondosa	Echinodermata	Holothuroidea	Cucumaria frondosa	0	1	PNF	6.00176343258022	44
Cucumaria_miniata	Echinodermata	Holothuroidea	Cucumaria miniata	0	1	PNF	5.32300997913841	49
Cucumaria_piperata	Echinodermata	Holothuroidea	Cucumaria piperata	0	1	PNF	2.68851403690159	48
Elpidia_kermadecensis	Echinodermata	Holothuroidea	Elpidia kermadecensis	0	1	PNF	0.693147180559945	35
Eupentacta_pseudoquinquesemita	Echinodermata	Holothuroidea	Eupentacta pseudoquinquesemita	0	1	PNF	5.81523141011375	48
Eupentacta_quinquesemita	Echinodermata	Holothuroidea	Eupentacta quinquesemita	0	1	PNF	2.08142906649321	42.5
Heterocucumis_steineni	Echinodermata	Holothuroidea	Heterocucumis steineni	0	1	PNF	4.38956480997902	67
Leptopentacta_elongata	Echinodermata	Holothuroidea	Leptopentacta elongata	0	1	PNF	3.2236191303869	55
Mesothuria_cathedralis	Echinodermata	Holothuroidea	Mesothuria cathedralis	0	1	PNF	3.81109708683819	21
Molpadia_intermedia	Echinodermata	Holothuroidea	Molpadia intermedia	0	1	PNF	0.724122841689509	48
Neostichopus_grammatus	Echinodermata	Holothuroidea	Neostichopus grammatus	0	1	PNF	3.03082359315836	34
Ocnus_planci	Echinodermata	Holothuroidea	Ocnus planci	0	1	PNF	4.21173759857938	57
Psolidium_bullatum	Echinodermata	Holothuroidea	Psolidium bullatum	0	1	PNF	-0.059199350311088	48
Psolus_chitonoides	Echinodermata	Holothuroidea	Psolus chitonoides	0	1	PNF	4.59463198488506	48
Psolus_fabricii	Echinodermata	Holothuroidea	Psolus fabricii	0	1	PNF	4.18421383863515	45
Psolus_phantapus	Echinodermata	Holothuroidea	Psolus phantapus	0	1	PNF	3.70905434960971	44
Leptosynapta_inhaerens	Echinodermata	Holothuroidea	Leptosynapta inhaerens	1	0	PNF	0.33098562192601	46
Peniagone_azorica	Echinodermata	Holothuroidea	Peniagone azorica	1	NA	PNF	3.93912575306443	48
Amphiophiura_bullata	Echinodermata	Ophiuroidea	Amphiophiura bullata	0	1	PNF	-0.732222060507405	36
Amphiura_chiajei	Echinodermata	Ophiuroidea	Amphiura chiajei	0	1	PNF	-1.65137339123128	43
Astrobrachion_constrictum	Echinodermata	Ophiuroidea	Astrobrachion constrictum	0	1	PNF	1.41418475024661	45
Clarkcoma_canaliculata	Echinodermata	Ophiuroidea	Clarkcoma canaliculata	0	1	PNF	1.52386087661245	34
Clarkcoma_pulchra	Echinodermata	Ophiuroidea	Clarkcoma pulchra	0	1	PNF	1.52386087661245	24
Gorgonocephalus_eucnemis	Echinodermata	Ophiuroidea	Gorgonocephalus eucnemis	0	1	PNF	2.87623397289006	49
Macrophiothrix_belli	Echinodermata	Ophiuroidea	Macrophiothrix belli	0	1	PNF	0.635206943587689	20
Macrophiothrix_caenosa	Echinodermata	Ophiuroidea	Macrophiothrix caenosa	0	1	PNF	0.921835404924761	20
Macrophiothrix_nereidina	Echinodermata	Ophiuroidea	Macrophiothrix nereidina	0	1	PNF	1.05401822459411	20
Ophiarachnella_gorgonia	Echinodermata	Ophiuroidea	Ophiarachnella gorgonia	0	1	PNF	0.312661523899954	14
Ophiolepis_elegans	Echinodermata	Ophiuroidea	Ophiolepis elegans	0	1	PNF	0.134866894195175	27
Ophiolepis_impressa	Echinodermata	Ophiuroidea	Ophiolepis impressa	0	1	PNF	0.260599147564824	17
Ophiomastix_venosa	Echinodermata	Ophiuroidea	Ophiomastix venosa	0	1	PNF	0.782504175726761	23
Ophiomusium_lymani	Echinodermata	Ophiuroidea	Ophiomusium lymani	0	1	PNF	-0.808280337747512	36
Ophionereis_schayeri	Echinodermata	Ophiuroidea	Ophionereis schayeri	0	1	PNF	0.782504175726761	34
Ophioplinthus_tessellata	Echinodermata	Ophiuroidea	Ophioplinthus tessellata	0	1	PNF	0.635206943587689	41
Ophioplocus_japonicus	Echinodermata	Ophiuroidea	Ophioplocus japonicus	0	1	PNF	4.5468536074519	37
Ophioplinthus_gelida	Echinodermata	Ophiuroidea	Ophioplinthus gelida	0	NA	PNF	-0.486607725460634	77
