# Supplementary material for: Macroevolutionary patterns in marine hermaphroditism
Source: Evolution. 2022 Oct 13;76(12):3014–25. doi: 10.1111/evo.14639 (PMC10091813; doi:10.1111/evo.14639)
Supplement: Supplementary file 2 [file EVO-76-3014-s003.zip › macro_herm_R_v1/herm_csv_files_for_R_analyses/dfm_nc_A_h.csv]

	phylum	class	species	repro	fert	dev	ln_mass	lat
Astarte_borealis	Mollusca	Bivalvia	Astarte borealis	0	0	A	1.59527589985768	72
Gaimardia_trapesina	Mollusca	Bivalvia	Gaimardia trapesina	0	0	A	0.978867984606592	54
Nutricola_tantilla	Mollusca	Bivalvia	Nutricola tantilla	0	0	A	0.0327731786522193	48.5
Turtonia_minuta	Mollusca	Bivalvia	Turtonia minuta	0	0	A	-4.03693100093503	64
Musculus_discors	Mollusca	Bivalvia	Musculus discors	1	0	A	1.98375629154543	58
Acanthina_unicornis	Mollusca	Gastropoda	Acanthina unicornis	0	0	A	0.610529573175629	39
Acanthinucella_spirata	Mollusca	Gastropoda	Acanthinucella spirata	0	0	A	1.44220199305819	38
Bembicium_flavescens	Mollusca	Gastropoda	Bembicium flavescens	0	0	A	-0.65692579744184	30
Bembicium_vittatum	Mollusca	Gastropoda	Bembicium vittatum	0	0	A	-2.62546378984905	14
Buccinum_cyaneum	Mollusca	Gastropoda	Buccinum cyaneum	0	0	A	1.72392910230647	14
Buccinum_undatum	Mollusca	Gastropoda	Buccinum undatum	0	0	A	2.76312511668851	48.5
Bullia_melanoides	Mollusca	Gastropoda	Bullia melanoides	0	0	A	-0.311133396393102	10
Bullia_pura	Mollusca	Gastropoda	Bullia pura	0	0	A	-1.0734245986488	34
Bullia_rhodostoma	Mollusca	Gastropoda	Bullia rhodostoma	0	0	A	-0.477509344384285	34
Calliostoma_militare	Mollusca	Gastropoda	Calliostoma militare	0	0	A	2.90450971707269	23
Calliostoma_zizyphinum	Mollusca	Gastropoda	Calliostoma zizyphinum	0	0	A	1.54949184231188	53
Colus_gracilis	Mollusca	Gastropoda	Colus gracilis	0	0	A	1.68623079665487	54
Dendropoma_corrodens	Mollusca	Gastropoda	Dendropoma corrodens	0	0	A	-0.322421976826213	10
Dendropoma_cristatum	Mollusca	Gastropoda	Dendropoma cristatum	0	0	A	-0.0231981125371192	37
Engoniophos_unicinctus	Mollusca	Gastropoda	Engoniophos unicinctus	0	0	A	-0.244608890875621	14
Euspira_catena	Mollusca	Gastropoda	Euspira catena	0	0	A	1.29279852484846	56
Lacuna_pallidula	Mollusca	Gastropoda	Lacuna pallidula	0	0	A	-2.56408240487356	54
Littorina_obtusata	Mollusca	Gastropoda	Littorina obtusata	0	0	A	-2.21505647479672	50
Littorina_saxatilis	Mollusca	Gastropoda	Littorina saxatilis	0	0	A	-2.46059276646748	48.5
Nucella_canaliculata	Mollusca	Gastropoda	Nucella canaliculata	0	0	A	0.610529573175629	48
Nucella_emarginata	Mollusca	Gastropoda	Nucella emarginata	0	0	A	1.38173921417285	38
Nucella_lapillus	Mollusca	Gastropoda	Nucella lapillus	0	0	A	0.768190012042909	51.75
Ocenebra_erinaceus	Mollusca	Gastropoda	Ocenebra erinaceus	0	0	A	0.935496350800218	50
Trophonella_longstaffi	Mollusca	Gastropoda	Trophonella longstaffi	0	0	A	3.02037098225255	67
Bostrycapulus_aculeatus	Mollusca	Gastropoda	Bostrycapulus aculeatus	1	0	A	-0.65692579744184	24
Cadlina_laevis	Mollusca	Gastropoda	Cadlina laevis	1	0	A	-0.313018714117697	50
Calyptraea_chinensis	Mollusca	Gastropoda	Calyptraea chinensis	1	0	A	-1.91084302319189	50
Corolla_spectabilis	Mollusca	Gastropoda	Corolla spectabilis	1	0	A	-1.51561420051231	30
Crepidula_adunca	Mollusca	Gastropoda	Crepidula adunca	1	0	A	0.233532204308013	40.5
Crepidula_aplysioides	Mollusca	Gastropoda	Crepidula aplysioides	1	0	A	0.588648057130619	10
Crepidula_atrasolea	Mollusca	Gastropoda	Crepidula atrasolea	1	0	A	0.936414825729717	26.5
Crepidula_cerithicola	Mollusca	Gastropoda	Crepidula cerithicola	1	0	A	-0.633829243613874	8
Crepidula_complanata	Mollusca	Gastropoda	Crepidula complanata	1	0	A	2.12878731254271	34
Crepidula_convexa	Mollusca	Gastropoda	Crepidula convexa	1	0	A	0.41631543912019	40
Crepidula_coquimbensis	Mollusca	Gastropoda	Crepidula coquimbensis	1	0	A	2.32337095342473	29
Crepidula_maculosa	Mollusca	Gastropoda	Crepidula maculosa	1	0	A	1.32769226794094	30
Crepidula_nummaria	Mollusca	Gastropoda	Crepidula nummaria	1	0	A	1.45600950523849	57
Crepidula_perforans	Mollusca	Gastropoda	Crepidula perforans	1	0	A	2.8414994784387	33
Crepidula_porcellana	Mollusca	Gastropoda	Crepidula porcellana	1	0	A	1.63879274008784	9
Crepidula_ustulatulina	Mollusca	Gastropoda	Crepidula ustulatulina	1	0	A	0.330724640073652	27
Crepidula_williamsi	Mollusca	Gastropoda	Crepidula williamsi	1	0	A	2.76109471347872	34
Crepipatella_dilatata	Mollusca	Gastropoda	Crepipatella dilatata	1	0	A	3.84460732609094	41
Crucibulum_auricula	Mollusca	Gastropoda	Crucibulum auricula	1	0	A	1.32769226794094	10
Dendrodoris_denisoni	Mollusca	Gastropoda	Dendrodoris denisoni	1	0	A	0.766758626393445	33
Doriopsilla_miniata	Mollusca	Gastropoda	Doriopsilla miniata	1	0	A	-2.99376816368124	33
Doris_kerguelenensis	Mollusca	Gastropoda	Doris kerguelenensis	1	0	A	1.90676432457209	70
Glossodoris_vespa	Mollusca	Gastropoda	Glossodoris vespa	1	0	A	0.766758626393445	26
Hypselodoris_bennetti	Mollusca	Gastropoda	Hypselodoris bennetti	1	0	A	-2.39328322864331	33
Maoricrypta_immersa	Mollusca	Gastropoda	Maoricrypta immersa	1	0	A	1.57908781879007	38
Maoricrypta_monoxyla	Mollusca	Gastropoda	Maoricrypta monoxyla	1	0	A	1.06773542387364	36
Newnesia_antarctica	Mollusca	Gastropoda	Newnesia antarctica	1	0	A	2.10129234441919	70
Phyllaplysia_taylori	Mollusca	Gastropoda	Phyllaplysia taylori	1	0	A	0.262364264467491	48
Rostanga_arbutus	Mollusca	Gastropoda	Rostanga arbutus	1	0	A	-5.07979921592577	33
Sagaminopteron_ornatum	Mollusca	Gastropoda	Sagaminopteron ornatum	1	0	A	-3.9528449999484	14
Thorunna_arbuta	Mollusca	Gastropoda	Thorunna arbuta	1	0	A	-1.99094090152664	43
Trochita_calyptraeformis	Mollusca	Gastropoda	Trochita calyptraeformis	1	0	A	2.89700012057224	29
