# Supplementary material for: Macroevolutionary patterns in marine hermaphroditism
Source: Evolution. 2022 Oct 13;76(12):3014–25. doi: 10.1111/evo.14639 (PMC10091813; doi:10.1111/evo.14639)
Supplement: Supplementary file 2 [file EVO-76-3014-s003.zip › macro_herm_R_v1/herm_csv_files_for_R_analyses/dfm_nc_h.csv]

	phylum	class	species	repro	fert	dev	ln_mass	lat
Chaetoderma_nitidulum	Mollusca	Aplacophora	Chaetoderma nitidulum	0	1	PNF	2.66568807605067	67
Astarte_borealis	Mollusca	Bivalvia	Astarte borealis	0	0	A	1.59527589985768	72
Gaimardia_trapesina	Mollusca	Bivalvia	Gaimardia trapesina	0	0	A	0.978867984606592	54
Nutricola_tantilla	Mollusca	Bivalvia	Nutricola tantilla	0	0	A	0.0327731786522193	48.5
Turtonia_minuta	Mollusca	Bivalvia	Turtonia minuta	0	0	A	-4.03693100093503	64
Aulacomya_atra	Mollusca	Bivalvia	Aulacomya atra	0	0	PF	2.26209564379946	34
Nucula_nucleus	Mollusca	Bivalvia	Nucula nucleus	0	0	PNF	-0.632200756409789	50
Adamussium_colbecki	Mollusca	Bivalvia	Adamussium colbecki	0	1	PF	4.88915075632556	74
Ameritella_mitchelli	Mollusca	Bivalvia	Ameritella mitchelli	0	1	PF	0.821284848167076	38
Arctica_islandica	Mollusca	Bivalvia	Arctica islandica	0	1	PF	3.50844059580544	61.5
Bathymodiolus_childressi	Mollusca	Bivalvia	Bathymodiolus childressi	0	1	PF	1.35066718347674	27
Bathymodiolus_thermophilus	Mollusca	Bivalvia	Bathymodiolus thermophilus	0	1	PF	4.8015994897243	0
Cerastoderma_edule	Mollusca	Bivalvia	Cerastoderma edule	0	1	PF	0.832569033589539	54
Cerastoderma_glaucum	Mollusca	Bivalvia	Cerastoderma glaucum	0	1	PF	0.696471418652956	52
Chlamys_islandica	Mollusca	Bivalvia	Chlamys islandica	0	1	PF	2.89574256687124	72.25
Choromytilus_chorus	Mollusca	Bivalvia	Choromytilus chorus	0	1	PF	0.766100696263755	21
Donax_incarnatus	Mollusca	Bivalvia	Donax incarnatus	0	1	PF	-0.461351672797126	15
Donax_serra	Mollusca	Bivalvia	Donax serra	0	1	PF	1.58859260563253	34
Donax_sordidus	Mollusca	Bivalvia	Donax sordidus	0	1	PF	-0.0868310808803138	34
Donax_spiculum	Mollusca	Bivalvia	Donax spiculum	0	1	PF	-1.5908838436746	15
Donax_vittatus	Mollusca	Bivalvia	Donax vittatus	0	1	PF	0.541674724670381	56
Dosinia_exoleta	Mollusca	Bivalvia	Dosinia exoleta	0	1	PF	4.68379467430997	55
Fabulina_fabula	Mollusca	Bivalvia	Fabulina fabula	0	1	PF	-0.995308154914991	54
Fragum_unedo	Mollusca	Bivalvia	Fragum unedo	0	1	PF	1.61342993370364	27
Geukensia_demissa	Mollusca	Bivalvia	Geukensia demissa	0	1	PF	1.85725300700453	31
Gibbomodiola_adriatica	Mollusca	Bivalvia	Gibbomodiola adriatica	0	1	PF	-0.0878724428732039	45
Glycymeris_glycymeris	Mollusca	Bivalvia	Glycymeris glycymeris	0	1	PF	4.73297083736268	54
Glycymeris_holoserica	Mollusca	Bivalvia	Glycymeris holoserica	0	1	PF	3.99234874996605	27
Hiatella_arctica	Mollusca	Bivalvia	Hiatella arctica	0	1	PF	1.03054067305177	74
Limecola_balthica	Mollusca	Bivalvia	Limecola balthica	0	1	PF	-0.448745373263772	38
Macoma_calcarea	Mollusca	Bivalvia	Macoma calcarea	0	1	PF	0.312944028545133	66
Macomangulus_tenuis	Mollusca	Bivalvia	Macomangulus tenuis	0	1	PF	-0.47164369982654	58
Meretrix_meretrix	Mollusca	Bivalvia	Meretrix meretrix	0	1	PF	1.38879124131848	19
Mimachlamys_asperrima	Mollusca	Bivalvia	Mimachlamys asperrima	0	1	PF	3.35854138033742	34
Mizuhopecten_yessoensis	Mollusca	Bivalvia	Mizuhopecten yessoensis	0	1	PF	4.9886696520895	39.5
Modiolus_modiolus	Mollusca	Bivalvia	Modiolus modiolus	0	1	PF	6.52790333703949	44
Mulinia_lateralis	Mollusca	Bivalvia	Mulinia lateralis	0	1	PF	-2.25744395939838	39.5
Mya_arenaria	Mollusca	Bivalvia	Mya arenaria	0	1	PF	1.10097655037528	45.6666666666667
Mytilus_californianus	Mollusca	Bivalvia	Mytilus californianus	0	1	PF	3.23505385162131	48
Mytilus_edulis	Mollusca	Bivalvia	Mytilus edulis	0	1	PF	2.12961031360215	52
Mytilus_galloprovincialis	Mollusca	Bivalvia	Mytilus galloprovincialis	0	1	PF	3.10998101424509	40.6666666666667
Mytilus_trossulus	Mollusca	Bivalvia	Mytilus trossulus	0	1	PF	1.47789789114145	49
Nausitora_hedleyi	Mollusca	Bivalvia	Nausitora hedleyi	0	1	PF	0.803710078977135	10
Panopea_zelandica	Mollusca	Bivalvia	Panopea zelandica	0	1	PF	4.32816545305792	41
Paphies_donacina	Mollusca	Bivalvia	Paphies donacina	0	1	PF	3.97754643800617	43
Perna_canaliculus	Mollusca	Bivalvia	Perna canaliculus	0	1	PF	2.86492761030743	41
Perna_viridis	Mollusca	Bivalvia	Perna viridis	0	1	PF	2.19547448993735	22
Perumytilus_purpuratus	Mollusca	Bivalvia	Perumytilus purpuratus	0	1	PF	1.61180956504142	40
Pinna_nobilis	Mollusca	Bivalvia	Pinna nobilis	0	1	PF	6.42565111604669	43
Placopecten_magellanicus	Mollusca	Bivalvia	Placopecten magellanicus	0	1	PF	3.55426232872342	42.5
Plebidonax_deltoides	Mollusca	Bivalvia	Plebidonax deltoides	0	1	PF	2.57701746936582	27
Scrobicularia_plana	Mollusca	Bivalvia	Scrobicularia plana	0	1	PF	1.86714046583743	53
Spisula_solida	Mollusca	Bivalvia	Spisula solida	0	1	PF	2.22028985026722	37
Spisula_subtruncata	Mollusca	Bivalvia	Spisula subtruncata	0	1	PF	-2.35646888719921	56
Zygochlamys_patagonica	Mollusca	Bivalvia	Zygochlamys patagonica	0	1	PF	4.28099071667138	35
Aequiyoldia_eightsii	Mollusca	Bivalvia	Aequiyoldia eightsii	0	1	PNF	1.10887435558001	61
Yoldia_hyperborea	Mollusca	Bivalvia	Yoldia hyperborea	0	1	PNF	0.156128558249801	47
Senilia_senilis	Mollusca	Bivalvia	Senilia senilis	0	NA	PF	3.24628264179313	5
Musculus_discors	Mollusca	Bivalvia	Musculus discors	1	0	A	1.98375629154543	58
Ostrea_edulis	Mollusca	Bivalvia	Ostrea edulis	1	0	PF	3.04040166554762	53.3333333333333
Teredo_navalis	Mollusca	Bivalvia	Teredo navalis	1	0	PF	-0.858661617997519	35
Astarte_montagui	Mollusca	Bivalvia	Astarte montagui	1	0	PNF	1.43492578245225	79
Lyrodus_pedicellatus	Mollusca	Bivalvia	Lyrodus pedicellatus	1	0	PNF	-2.12365538201096	42
Teredo_furcifera	Mollusca	Bivalvia	Teredo furcifera	1	0	PNF	-0.152680424349401	10
Astarte_sulcata	Mollusca	Bivalvia	Astarte sulcata	1	1	A	1.0765550719943	56
Aequipecten_opercularis	Mollusca	Bivalvia	Aequipecten opercularis	1	1	PF	1.65932874264836	52
Argopecten_irradians	Mollusca	Bivalvia	Argopecten irradians	1	1	PF	3.21447199261776	41
Crassostrea_virginica	Mollusca	Bivalvia	Crassostrea virginica	1	1	PF	3.06035280102426	40
Magallana_ariakensis	Mollusca	Bivalvia	Magallana ariakensis	1	1	PF	4.29121667396428	39
Magallana_gigas	Mollusca	Bivalvia	Magallana gigas	1	1	PF	2.00456935095086	54
Mercenaria_mercenaria	Mollusca	Bivalvia	Mercenaria mercenaria	1	1	PF	2.38063431869438	51
Pecten_albicans	Mollusca	Bivalvia	Pecten albicans	1	1	PF	3.59275995262215	38
Pecten_maximus	Mollusca	Bivalvia	Pecten maximus	1	1	PF	5.12873639057334	48
Pinctada_margaritifera	Mollusca	Bivalvia	Pinctada margaritifera	1	1	PF	4.5086592207394	18
Pinctada_maxima	Mollusca	Bivalvia	Pinctada maxima	1	1	PF	4.78189869665258	18
Semimytilus_algosus	Mollusca	Bivalvia	Semimytilus algosus	1	1	PF	2.23882064626356	40
Tridacna_gigas	Mollusca	Bivalvia	Tridacna gigas	1	1	PF	5.52391042433024	13.5
Tridacna_squamosa	Mollusca	Bivalvia	Tridacna squamosa	1	1	PF	7.47634030279302	6
Acesta_excavata	Mollusca	Bivalvia	Acesta excavata	1	1	PNF	4.52953662294291	63
Ciliatocardium_ciliatum	Mollusca	Bivalvia	Ciliatocardium ciliatum	1	1	PNF	2.48906465993666	79
Laternula_elliptica	Mollusca	Bivalvia	Laternula elliptica	1	1	PNF	4.11027315504053	65.3333333333333
Nucula_sulcata	Mollusca	Bivalvia	Nucula sulcata	0	0	PNF	0.49136574089423	56
Thracia_phaseolina	Mollusca	Bivalvia	Thracia phaseolina	1	1	PNF	2.42114584659386	42
Acanthina_unicornis	Mollusca	Gastropoda	Acanthina unicornis	0	0	A	0.610529573175629	39
Acanthinucella_spirata	Mollusca	Gastropoda	Acanthinucella spirata	0	0	A	1.44220199305819	38
Bembicium_flavescens	Mollusca	Gastropoda	Bembicium flavescens	0	0	A	-0.65692579744184	30
Bembicium_vittatum	Mollusca	Gastropoda	Bembicium vittatum	0	0	A	-2.62546378984905	14
Buccinum_cyaneum	Mollusca	Gastropoda	Buccinum cyaneum	0	0	A	1.72392910230647	14
Buccinum_undatum	Mollusca	Gastropoda	Buccinum undatum	0	0	A	2.76312511668851	48.5
Bullia_melanoides	Mollusca	Gastropoda	Bullia melanoides	0	0	A	-0.311133396393102	10
Bullia_pura	Mollusca	Gastropoda	Bullia pura	0	0	A	-1.0734245986488	34
Bullia_rhodostoma	Mollusca	Gastropoda	Bullia rhodostoma	0	0	A	-0.477509344384285	34
Calliostoma_militare	Mollusca	Gastropoda	Calliostoma militare	0	0	A	2.90450971707269	23
Calliostoma_zizyphinum	Mollusca	Gastropoda	Calliostoma zizyphinum	0	0	A	1.54949184231188	53
Colus_gracilis	Mollusca	Gastropoda	Colus gracilis	0	0	A	1.68623079665487	54
Dendropoma_corrodens	Mollusca	Gastropoda	Dendropoma corrodens	0	0	A	-0.322421976826213	10
Dendropoma_cristatum	Mollusca	Gastropoda	Dendropoma cristatum	0	0	A	-0.0231981125371192	37
Engoniophos_unicinctus	Mollusca	Gastropoda	Engoniophos unicinctus	0	0	A	-0.244608890875621	14
Euspira_catena	Mollusca	Gastropoda	Euspira catena	0	0	A	1.29279852484846	56
Lacuna_pallidula	Mollusca	Gastropoda	Lacuna pallidula	0	0	A	-2.56408240487356	54
Littorina_obtusata	Mollusca	Gastropoda	Littorina obtusata	0	0	A	-2.21505647479672	50
Littorina_saxatilis	Mollusca	Gastropoda	Littorina saxatilis	0	0	A	-2.46059276646748	48.5
Nucella_canaliculata	Mollusca	Gastropoda	Nucella canaliculata	0	0	A	0.610529573175629	48
Nucella_emarginata	Mollusca	Gastropoda	Nucella emarginata	0	0	A	1.38173921417285	38
Nucella_lapillus	Mollusca	Gastropoda	Nucella lapillus	0	0	A	0.768190012042909	51.75
Ocenebra_erinaceus	Mollusca	Gastropoda	Ocenebra erinaceus	0	0	A	0.935496350800218	50
Trophonella_longstaffi	Mollusca	Gastropoda	Trophonella longstaffi	0	0	A	3.02037098225255	67
Alvania_punctura	Mollusca	Gastropoda	Alvania punctura	0	0	PF	-6.70821285614386	50
Austrolittorina_unifasciata	Mollusca	Gastropoda	Austrolittorina unifasciata	0	0	PF	-0.840215198425	37
Babylonia_areolata	Mollusca	Gastropoda	Babylonia areolata	0	0	PF	2.484906649788	12
Bembicium_nanum	Mollusca	Gastropoda	Bembicium nanum	0	0	PF	-0.840215198425	33
Conasprella_dictator	Mollusca	Gastropoda	Conasprella dictator	0	0	PF	0.721591006592101	27
Concholepas_concholepas	Mollusca	Gastropoda	Concholepas concholepas	0	0	PF	4.23741502691801	38
Conuber_sordidum	Mollusca	Gastropoda	Conuber sordidum	0	0	PF	3.41203465767701	21
Cypraecassis_testiculus	Mollusca	Gastropoda	Cypraecassis testiculus	0	0	PF	4.31748737766937	13
Drupella_cornus	Mollusca	Gastropoda	Drupella cornus	0	0	PF	1.94533988019722	21
Echinolittorina_pascua	Mollusca	Gastropoda	Echinolittorina pascua	0	0	PF	-2.62546378984905	22
Euspira_nitida	Mollusca	Gastropoda	Euspira nitida	0	0	PF	0.0419511120270955	53
Lacuna_vincta	Mollusca	Gastropoda	Lacuna vincta	0	0	PF	-2.52246686137739	52.6666666666667
Littoraria_articulata	Mollusca	Gastropoda	Littoraria articulata	0	0	PF	-1.24662159489472	22
Littorina_keenae	Mollusca	Gastropoda	Littorina keenae	0	0	PF	1.27198981689742	33
Littorina_littorea	Mollusca	Gastropoda	Littorina littorea	0	0	PF	0.52064929253845	51.3333333333333
Littorina_scutulata	Mollusca	Gastropoda	Littorina scutulata	0	0	PF	1.73794608629366	49
Melarhaphe_neritoides	Mollusca	Gastropoda	Melarhaphe neritoides	0	0	PF	-1.52207572073715	51.5
Monetaria_caputdraconis	Mollusca	Gastropoda	Monetaria caputdraconis	0	0	PF	1.920773805045	27
Nassarius_kraussianus	Mollusca	Gastropoda	Nassarius kraussianus	0	0	PF	-4.60517018598809	30
Nassarius_nitidus	Mollusca	Gastropoda	Nassarius nitidus	0	0	PF	-0.261865579131695	38
Nassarius_pauperatus	Mollusca	Gastropoda	Nassarius pauperatus	0	0	PF	-0.956149661644342	34
Nerita_atramentosa	Mollusca	Gastropoda	Nerita atramentosa	0	0	PF	0.115365953309419	33
Nerita_balteata	Mollusca	Gastropoda	Nerita balteata	0	0	PF	1.33313864428931	3
Nerita_peloronta	Mollusca	Gastropoda	Nerita peloronta	0	0	PF	2.68268015585614	13
Nerita_tessellata	Mollusca	Gastropoda	Nerita tessellata	0	0	PF	1.47020007423235	13
Nerita_versicolor	Mollusca	Gastropoda	Nerita versicolor	0	0	PF	1.94326107936649	13
Neverita_lewisii	Mollusca	Gastropoda	Neverita lewisii	0	0	PF	6.07534603108868	49
Peasiella_roepstorffiana	Mollusca	Gastropoda	Peasiella roepstorffiana	0	0	PF	-3.00469294068589	22
Rissoa_membranacea	Mollusca	Gastropoda	Rissoa membranacea	0	0	PF	-3.12909238941864	50
Rissoa_parva	Mollusca	Gastropoda	Rissoa parva	0	0	PF	-2.60106989201836	56
Thaisella_coronata	Mollusca	Gastropoda	Thaisella coronata	0	0	PF	1.67148474783694	1
Tritia_reticulata	Mollusca	Gastropoda	Tritia reticulata	0	0	PF	0.0198039978834758	49
Bembicium_melanostoma	Mollusca	Gastropoda	Bembicium melanostoma	0	0	PNF	-0.840215198425	34
Bullia_digitalis	Mollusca	Gastropoda	Bullia digitalis	0	0	PNF	1.33824240567609	34
Eualetes_tulipa	Mollusca	Gastropoda	Eualetes tulipa	0	0	PNF	-3.39644580828791	10
Littorina_brevicula	Mollusca	Gastropoda	Littorina brevicula	0	0	PNF	-3.21515958863581	35
Caecum_glabrum	Mollusca	Gastropoda	Caecum glabrum	0	1	PF	-1.23186163421451	58
Gibbula_magus	Mollusca	Gastropoda	Gibbula magus	0	1	PF	4.72478202835759	48
Gibbula_umbilicalis	Mollusca	Gastropoda	Gibbula umbilicalis	0	1	PF	0.76353308286211	51.75
Monodonta_australis	Mollusca	Gastropoda	Monodonta australis	0	1	PF	2.72218816016918	29
Pusillina_inconspicua	Mollusca	Gastropoda	Pusillina inconspicua	0	1	PF	-1.04954007856309	50
Cellana_radiata	Mollusca	Gastropoda	Cellana radiata	0	1	PNF	5.618964300293	17
Fissurella_barbadensis	Mollusca	Gastropoda	Fissurella barbadensis	0	1	PNF	-0.646176384723534	13
Fissurella_mutabilis	Mollusca	Gastropoda	Fissurella mutabilis	0	1	PNF	-1.28092938067203	34
Fissurella_natalensis	Mollusca	Gastropoda	Fissurella natalensis	0	1	PNF	-0.554241618686958	34
Gibbula_cineraria	Mollusca	Gastropoda	Gibbula cineraria	0	1	PNF	2.03950132540125	51.5
Haliotis_coccoradiata	Mollusca	Gastropoda	Haliotis coccoradiata	0	1	PNF	3.03290790175355	33
Haliotis_corrugata	Mollusca	Gastropoda	Haliotis corrugata	0	1	PNF	4.07753744390572	33
Haliotis_cracherodii	Mollusca	Gastropoda	Haliotis cracherodii	0	1	PNF	5.605802066296	36
Haliotis_fulgens	Mollusca	Gastropoda	Haliotis fulgens	0	1	PNF	4.54329478227	33
Haliotis_laevigata	Mollusca	Gastropoda	Haliotis laevigata	0	1	PNF	4.6087873491585	30
Haliotis_midae	Mollusca	Gastropoda	Haliotis midae	0	1	PNF	4.54329478227	34
Haliotis_rubra	Mollusca	Gastropoda	Haliotis rubra	0	1	PNF	4.62660128562274	38
Lottia_kogamogai	Mollusca	Gastropoda	Lottia kogamogai	0	1	PNF	-1.56683533289665	42
Nacella_concinna	Mollusca	Gastropoda	Nacella concinna	0	1	PNF	1.85167621185124	58
Patella_pellucida	Mollusca	Gastropoda	Patella pellucida	0	1	PNF	-3.33409202641373	56
Phorcus_lineatus	Mollusca	Gastropoda	Phorcus lineatus	0	1	PNF	0.777870416375044	51.5
Scutus_unguis	Mollusca	Gastropoda	Scutus unguis	0	1	PNF	0.0465042553743369	34
Tegula_funebralis	Mollusca	Gastropoda	Tegula funebralis	0	1	PNF	1.57908781879007	36
Testudinalia_testudinalis	Mollusca	Gastropoda	Testudinalia testudinalis	0	1	PNF	0.105704377030727	56
Onoba_semicostata	Mollusca	Gastropoda	Onoba semicostata	0	NA	A	-5.41101876064332	50
Pterotrachea_hippocampus	Mollusca	Gastropoda	Pterotrachea hippocampus	0	NA	PF	-0.792992510629661	30
Pterotrachea_scutata	Mollusca	Gastropoda	Pterotrachea scutata	0	NA	PF	0.783922205715408	15
Raphitoma_echinata	Mollusca	Gastropoda	Raphitoma echinata	0	NA	PF	-1.99173610294013	55
Bostrycapulus_aculeatus	Mollusca	Gastropoda	Bostrycapulus aculeatus	1	0	A	-0.65692579744184	24
Cadlina_laevis	Mollusca	Gastropoda	Cadlina laevis	1	0	A	-0.313018714117697	50
Calyptraea_chinensis	Mollusca	Gastropoda	Calyptraea chinensis	1	0	A	-1.91084302319189	50
Corolla_spectabilis	Mollusca	Gastropoda	Corolla spectabilis	1	0	A	-1.51561420051231	30
Crepidula_adunca	Mollusca	Gastropoda	Crepidula adunca	1	0	A	0.233532204308013	40.5
Crepidula_aplysioides	Mollusca	Gastropoda	Crepidula aplysioides	1	0	A	0.588648057130619	10
Crepidula_atrasolea	Mollusca	Gastropoda	Crepidula atrasolea	1	0	A	0.936414825729717	26.5
Crepidula_cerithicola	Mollusca	Gastropoda	Crepidula cerithicola	1	0	A	-0.633829243613874	8
Crepidula_complanata	Mollusca	Gastropoda	Crepidula complanata	1	0	A	2.12878731254271	34
Crepidula_convexa	Mollusca	Gastropoda	Crepidula convexa	1	0	A	0.41631543912019	40
Crepidula_coquimbensis	Mollusca	Gastropoda	Crepidula coquimbensis	1	0	A	2.32337095342473	29
Crepidula_maculosa	Mollusca	Gastropoda	Crepidula maculosa	1	0	A	1.32769226794094	30
Crepidula_nummaria	Mollusca	Gastropoda	Crepidula nummaria	1	0	A	1.45600950523849	57
Crepidula_perforans	Mollusca	Gastropoda	Crepidula perforans	1	0	A	2.8414994784387	33
Crepidula_porcellana	Mollusca	Gastropoda	Crepidula porcellana	1	0	A	1.63879274008784	9
Crepidula_ustulatulina	Mollusca	Gastropoda	Crepidula ustulatulina	1	0	A	0.330724640073652	27
Crepidula_williamsi	Mollusca	Gastropoda	Crepidula williamsi	1	0	A	2.76109471347872	34
Crepipatella_dilatata	Mollusca	Gastropoda	Crepipatella dilatata	1	0	A	3.84460732609094	41
Crucibulum_auricula	Mollusca	Gastropoda	Crucibulum auricula	1	0	A	1.32769226794094	10
Dendrodoris_denisoni	Mollusca	Gastropoda	Dendrodoris denisoni	1	0	A	0.766758626393445	33
Doriopsilla_miniata	Mollusca	Gastropoda	Doriopsilla miniata	1	0	A	-2.99376816368124	33
Doris_kerguelenensis	Mollusca	Gastropoda	Doris kerguelenensis	1	0	A	1.90676432457209	70
Glossodoris_vespa	Mollusca	Gastropoda	Glossodoris vespa	1	0	A	0.766758626393445	26
Hypselodoris_bennetti	Mollusca	Gastropoda	Hypselodoris bennetti	1	0	A	-2.39328322864331	33
Maoricrypta_immersa	Mollusca	Gastropoda	Maoricrypta immersa	1	0	A	1.57908781879007	38
Maoricrypta_monoxyla	Mollusca	Gastropoda	Maoricrypta monoxyla	1	0	A	1.06773542387364	36
Newnesia_antarctica	Mollusca	Gastropoda	Newnesia antarctica	1	0	A	2.10129234441919	70
Phyllaplysia_taylori	Mollusca	Gastropoda	Phyllaplysia taylori	1	0	A	0.262364264467491	48
Rostanga_arbutus	Mollusca	Gastropoda	Rostanga arbutus	1	0	A	-5.07979921592577	33
Sagaminopteron_ornatum	Mollusca	Gastropoda	Sagaminopteron ornatum	1	0	A	-3.9528449999484	14
Thorunna_arbuta	Mollusca	Gastropoda	Thorunna arbuta	1	0	A	-1.99094090152664	43
Trochita_calyptraeformis	Mollusca	Gastropoda	Trochita calyptraeformis	1	0	A	2.89700012057224	29
Abronica_abronia	Mollusca	Gastropoda	Abronica abronia	1	0	PF	-3.93979351112554	43
Acanthodoris_pilosa	Mollusca	Gastropoda	Acanthodoris pilosa	1	0	PF	-0.536411135955923	41
Acteocina_canaliculata	Mollusca	Gastropoda	Acteocina canaliculata	1	0	PF	-2.60631354269061	41
Aeolidia_papillosa	Mollusca	Gastropoda	Aeolidia papillosa	1	0	PF	1.90676432457209	41
Akera_bullata	Mollusca	Gastropoda	Akera bullata	1	0	PF	4.07831102021162	51
Alderia_modesta	Mollusca	Gastropoda	Alderia modesta	1	0	PF	-0.27049724769768	38
Aldisa_sanguinea	Mollusca	Gastropoda	Aldisa sanguinea	1	0	PF	-2.50355619246185	43
Ancula_gibbosa	Mollusca	Gastropoda	Ancula gibbosa	1	0	PF	-1.28635198832456	41
Aplysia_californica	Mollusca	Gastropoda	Aplysia californica	1	0	PF	6.61338421837956	33
Aplysia_dactylomela	Mollusca	Gastropoda	Aplysia dactylomela	1	0	PF	2.0339763250845	39.5
Aplysia_depilans	Mollusca	Gastropoda	Aplysia depilans	1	0	PF	5.94017125272043	45
Aplysia_fasciata	Mollusca	Gastropoda	Aplysia fasciata	1	0	PF	6.42971947803914	31
Aplysia_juliana	Mollusca	Gastropoda	Aplysia juliana	1	0	PF	3.74478708605223	21
Aplysia_punctata	Mollusca	Gastropoda	Aplysia punctata	1	0	PF	3.55705104344928	54.5
Aplysiopsis_enteromorphae	Mollusca	Gastropoda	Aplysiopsis enteromorphae	1	0	PF	-1.48280526150073	34
Aplysiopsis_formosa	Mollusca	Gastropoda	Aplysiopsis formosa	1	0	PF	-5.37603093876467	27
Armina_californica	Mollusca	Gastropoda	Armina californica	1	0	PF	0.391321762863775	49
Asteronotus_cespitosus	Mollusca	Gastropoda	Asteronotus cespitosus	1	0	PF	3.12380497830139	25
Austraeolis_ornata	Mollusca	Gastropoda	Austraeolis ornata	1	0	PF	-0.236068645378834	33
Berthelinia_ganapati	Mollusca	Gastropoda	Berthelinia ganapati	1	0	PF	-6.24806250870118	15
Berthella_californica	Mollusca	Gastropoda	Berthella californica	1	0	PF	-0.554703578117466	43
Bosellia_mimetica	Mollusca	Gastropoda	Bosellia mimetica	1	0	PF	-5.88864626017697	24
Bulla_ampulla	Mollusca	Gastropoda	Bulla ampulla	1	0	PF	-0.985070246658981	27
Bulla_gouldiana	Mollusca	Gastropoda	Bulla gouldiana	1	0	PF	1.38629436111989	31
Bursatella_leachii	Mollusca	Gastropoda	Bursatella leachii	1	0	PF	3.68912942286914	29
Cadlina_luteomarginata	Mollusca	Gastropoda	Cadlina luteomarginata	1	0	PF	-1.4163997013261	46
Caliphylla_mediterranea	Mollusca	Gastropoda	Caliphylla mediterranea	1	0	PF	-5.37603093876467	24
Calliopaea_oophaga	Mollusca	Gastropoda	Calliopaea oophaga	1	0	PF	-9.33692111925657	56
Calyptraea_conica	Mollusca	Gastropoda	Calyptraea conica	1	0	PF	-0.00122254200002691	8
Calyptraea_mamillaris	Mollusca	Gastropoda	Calyptraea mamillaris	1	0	PF	-1.91084302319189	8
Calyptraea_pellucida	Mollusca	Gastropoda	Calyptraea pellucida	1	0	PF	-5.48425232381743	25
Cavolinia_inflexa	Mollusca	Gastropoda	Cavolinia inflexa	1	0	PF	-5.15162932017491	42.6666666666667
Cavolinia_tridentata	Mollusca	Gastropoda	Cavolinia tridentata	1	0	PF	-2.37866181725363	15
Chelidonura_fulvipunctata	Mollusca	Gastropoda	Chelidonura fulvipunctata	1	0	PF	-3.21388828335716	14
Chelidonura_hirundinina	Mollusca	Gastropoda	Chelidonura hirundinina	1	0	PF	-5.18498868124103	23.5
Chelidonura_inornata	Mollusca	Gastropoda	Chelidonura inornata	1	0	PF	-1.28844196095239	23.5
Chelidonura_pallida	Mollusca	Gastropoda	Chelidonura pallida	1	0	PF	-1.89180082340828	14
Chelidonura_sandrana	Mollusca	Gastropoda	Chelidonura sandrana	1	0	PF	-4.22263258252363	14
Chelidonura_varians	Mollusca	Gastropoda	Chelidonura varians	1	0	PF	0.377956868691563	14
Chromodoris_elisabethina	Mollusca	Gastropoda	Chromodoris elisabethina	1	0	PF	-2.61833130525199	26
Chromodoris_strigata	Mollusca	Gastropoda	Chromodoris strigata	1	0	PF	-3.13094659007229	23
Clione_limacina	Mollusca	Gastropoda	Clione limacina	1	0	PF	-1.25669511049271	63
Clione_limacina_anatarctica	Mollusca	Gastropoda	Clione limacina_anatarctica	1	0	PF	-1.71071075236688	71
Coralliophila_erosa	Mollusca	Gastropoda	Coralliophila erosa	1	0	PF	0.0195806889441953	25
Corambe_obscura	Mollusca	Gastropoda	Corambe obscura	1	0	PF	-7.65604314565853	48
Corambe_steinbergae	Mollusca	Gastropoda	Corambe steinbergae	1	0	PF	-6.42384442998106	48
Costasiella_nonatoi	Mollusca	Gastropoda	Costasiella nonatoi	1	0	PF	-0.554703578117466	32
Costasiella_usagi	Mollusca	Gastropoda	Costasiella usagi	1	0	PF	-5.72201391191815	13
Cratena_pilata	Mollusca	Gastropoda	Cratena pilata	1	0	PF	-9.05866704396676	41
Crepidula_arenata	Mollusca	Gastropoda	Crepidula arenata	1	0	PF	2.41614750455637	33
Crepidula_argentina	Mollusca	Gastropoda	Crepidula argentina	1	0	PF	2.41614750455637	38
Crepidula_fornicata	Mollusca	Gastropoda	Crepidula fornicata	1	0	PF	3.12911990857922	48.3333333333333
Crepidula_incurva	Mollusca	Gastropoda	Crepidula incurva	1	0	PF	-0.392500480261808	24
Crepidula_lessoni	Mollusca	Gastropoda	Crepidula lessoni	1	0	PF	2.12878731254271	8
Crepidula_marginalis	Mollusca	Gastropoda	Crepidula marginalis	1	0	PF	1.45600950523849	9
Crepidula_naticarum	Mollusca	Gastropoda	Crepidula naticarum	1	0	PF	1.97413802995281	34
Crepidula_nivea	Mollusca	Gastropoda	Crepidula nivea	1	0	PF	0.233532204308013	33
Crepidula_onyx	Mollusca	Gastropoda	Crepidula onyx	1	0	PF	2.41614750455637	34
Crepidula_plana	Mollusca	Gastropoda	Crepidula plana	1	0	PF	1.57908781879007	40
Crepidula_protea	Mollusca	Gastropoda	Crepidula protea	1	0	PF	2.32337095342473	24
Crepidula_striolata	Mollusca	Gastropoda	Crepidula striolata	1	0	PF	0.233532204308013	8
Crepipatella_lingulata	Mollusca	Gastropoda	Crepipatella lingulata	1	0	PF	0.906310011779239	34
Crepipatella_peruviana	Mollusca	Gastropoda	Crepipatella peruviana	1	0	PF	4.68339036185904	41
Creseis_clava	Mollusca	Gastropoda	Creseis clava	1	0	PF	-5.47103043308788	44
Crucibulum_quiriquinae	Mollusca	Gastropoda	Crucibulum quiriquinae	1	0	PF	3.07059698791323	31
Crucibulum_radiata	Mollusca	Gastropoda	Crucibulum radiata	1	0	PF	1.57908781879007	8
Crucibulum_spinosum	Mollusca	Gastropoda	Crucibulum spinosum	1	0	PF	1.57908781879007	9
Cumanotus_beaumonti	Mollusca	Gastropoda	Cumanotus beaumonti	1	0	PF	-1.99094090152664	43
Cuthona_divae	Mollusca	Gastropoda	Cuthona divae	1	0	PF	-3.75833701926855	43
Cuthonella_cocoachroma	Mollusca	Gastropoda	Cuthonella cocoachroma	1	0	PF	-3.13094659007229	43
Cyerce_nigra	Mollusca	Gastropoda	Cyerce nigra	1	0	PF	-3.42717824018511	13
Dendrodoris_krusensternii	Mollusca	Gastropoda	Dendrodoris krusensternii	1	0	PF	1.90676432457209	33
Dendrodoris_nigra	Mollusca	Gastropoda	Dendrodoris nigra	1	0	PF	-0.554703578117466	33
Dendronotus_albopunctatus	Mollusca	Gastropoda	Dendronotus albopunctatus	1	0	PF	-0.042088288640678	48
Dendronotus_iris	Mollusca	Gastropoda	Dendronotus iris	1	0	PF	3.34300164822751	49
Desmaulus_extinctorium	Mollusca	Gastropoda	Desmaulus extinctorium	1	0	PF	-1.02350298315887	22
Diaphana_californica	Mollusca	Gastropoda	Diaphana californica	1	0	PF	-4.63376906310522	43
Diaphana_minuta	Mollusca	Gastropoda	Diaphana minuta	1	0	PF	-2.95118310877039	58
Diaulula_sandiegensis	Mollusca	Gastropoda	Diaulula sandiegensis	1	0	PF	-0.554703578117466	43
Discodoris_boholiensis	Mollusca	Gastropoda	Discodoris boholiensis	1	0	PF	-0.042088288640678	14
Dolabella_auricularia	Mollusca	Gastropoda	Dolabella auricularia	1	0	PF	4.33073334028633	0
Dolabrifera_dolabrifera	Mollusca	Gastropoda	Dolabrifera dolabrifera	1	0	PF	3.40119738166216	34
Doriprismatica_atromarginata	Mollusca	Gastropoda	Doriprismatica atromarginata	1	0	PF	-0.042088288640678	33
Doris_odhneri	Mollusca	Gastropoda	Doris odhneri	1	0	PF	2.53415473369936	43
Doris_pseudoargus	Mollusca	Gastropoda	Doris pseudoargus	1	0	PF	4.23301948726881	54.5
Doris_verrucosa	Mollusca	Gastropoda	Doris verrucosa	1	0	PF	0.391321762863775	41
Doto_coronata	Mollusca	Gastropoda	Doto coronata	1	0	PF	-4.56718388825828	41
Elysia_atroviridis	Mollusca	Gastropoda	Elysia atroviridis	1	0	PF	-2.86297249354593	22
Elysia_australis	Mollusca	Gastropoda	Elysia australis	1	0	PF	-5.07979921592577	33
Elysia_hamatanii	Mollusca	Gastropoda	Elysia hamatanii	1	0	PF	-5.07979921592577	34
Elysia_hedgpethi	Mollusca	Gastropoda	Elysia hedgpethi	1	0	PF	-0.554703578117466	34
Elysia_japonica	Mollusca	Gastropoda	Elysia japonica	1	0	PF	-5.70718947188568	22
Elysia_maoria	Mollusca	Gastropoda	Elysia maoria	1	0	PF	-3.13094659007229	33
Elysia_marginata	Mollusca	Gastropoda	Elysia marginata	1	0	PF	-4.56718388825828	13
Elysia_ornata	Mollusca	Gastropoda	Elysia ornata	1	0	PF	-0.286729475649553	12
Elysia_patina	Mollusca	Gastropoda	Elysia patina	1	0	PF	-3.13094659007229	12
Elysia_serca	Mollusca	Gastropoda	Elysia serca	1	0	PF	-5.70718947188568	24
Elysia_stylifera	Mollusca	Gastropoda	Elysia stylifera	1	0	PF	-4.05008148701683	27
Elysia_thompsoni	Mollusca	Gastropoda	Elysia thompsoni	1	0	PF	-3.93979351112554	25
Elysia_trisinuata	Mollusca	Gastropoda	Elysia trisinuata	1	0	PF	-3.13094659007229	34
Elysia_viridis	Mollusca	Gastropoda	Elysia viridis	1	0	PF	-7.02865140528077	56
Elysia_zuleicae	Mollusca	Gastropoda	Elysia zuleicae	1	0	PF	-3.58788480700583	18
Ercolania_boodleae	Mollusca	Gastropoda	Ercolania boodleae	1	0	PF	-4.81182505092999	22
Ercolania_coerulea	Mollusca	Gastropoda	Ercolania coerulea	1	0	PF	-3.75833701926855	24
Ercolania_endophytophaga	Mollusca	Gastropoda	Ercolania endophytophaga	1	0	PF	-7.65604314565853	35
Ercolania_felina	Mollusca	Gastropoda	Ercolania felina	1	0	PF	-8.46489015698779	36
Ercolania_fuscata	Mollusca	Gastropoda	Ercolania fuscata	1	0	PF	-6.53274216188987	32.5
Ercolania_viridis	Mollusca	Gastropoda	Ercolania viridis	1	0	PF	-4.56718388825828	24
Ergaea_walshi	Mollusca	Gastropoda	Ergaea walshi	1	0	PF	-0.0241766798315693	28
Eubranchus_exiguus	Mollusca	Gastropoda	Eubranchus exiguus	1	0	PF	-5.86560999617275	41
Eubranchus_olivaceus	Mollusca	Gastropoda	Eubranchus olivaceus	1	0	PF	-4.81182505092999	43
Flabellina_trilineata	Mollusca	Gastropoda	Flabellina trilineata	1	0	PF	-1.55753084894135	43
Geitodoris_heathi	Mollusca	Gastropoda	Geitodoris heathi	1	0	PF	-3.13094659007229	43
Goniobranchus_daphne	Mollusca	Gastropoda	Goniobranchus daphne	1	0	PF	-2.50355619246185	27
Goniobranchus_geometricus	Mollusca	Gastropoda	Goniobranchus geometricus	1	0	PF	-3.93979351112554	26
Goniobranchus_kuniei	Mollusca	Gastropoda	Goniobranchus kuniei	1	0	PF	-1.18209398739859	23
Goniobranchus_leopardus	Mollusca	Gastropoda	Goniobranchus leopardus	1	0	PF	-0.0893431818984378	26
Goniobranchus_roboi	Mollusca	Gastropoda	Goniobranchus roboi	1	0	PF	-1.72296679857995	23
Halgerda_batangas	Mollusca	Gastropoda	Halgerda batangas	1	0	PF	0.117316340104287	23
Halgerda_gunnessi	Mollusca	Gastropoda	Halgerda gunnessi	1	0	PF	1.96211037714869	32
Halgerda_theobroma	Mollusca	Gastropoda	Halgerda theobroma	1	0	PF	-2.70016368657244	32
Haminoea_vesicula	Mollusca	Gastropoda	Haminoea vesicula	1	0	PF	3.08547363669642	49
Haminoea_virescens	Mollusca	Gastropoda	Haminoea virescens	1	0	PF	-2.00672149567874	49
Hermaea_bifida	Mollusca	Gastropoda	Hermaea bifida	1	0	PF	-3.13094659007229	40
Hermaea_cruciata	Mollusca	Gastropoda	Hermaea cruciata	1	0	PF	-5.37603093876467	24
Hermissenda_crassicornis	Mollusca	Gastropoda	Hermissenda crassicornis	1	0	PF	-0.693147180559945	48
Hydatina_physis	Mollusca	Gastropoda	Hydatina physis	1	0	PF	-0.854041984957314	33
Hypselodoris_obscura	Mollusca	Gastropoda	Hypselodoris obscura	1	0	PF	-3.93979351112554	30
Jorunna_pantherina	Mollusca	Gastropoda	Jorunna pantherina	1	0	PF	-2.50355619246185	33
Limacina_helicina	Mollusca	Gastropoda	Limacina helicina	1	0	PF	-5.49543147564967	76.6666666666667
Limacina_rangii	Mollusca	Gastropoda	Limacina rangii	1	0	PF	-3.31881551810202	62
Limacina_retroversa	Mollusca	Gastropoda	Limacina retroversa	1	0	PF	-5.87457079563648	47
Limapontia_capitata	Mollusca	Gastropoda	Limapontia capitata	1	0	PF	-8.46489015698779	55
Limapontia_depressa	Mollusca	Gastropoda	Limapontia depressa	1	0	PF	-7.32488414502162	55
Lobiger_nevilli	Mollusca	Gastropoda	Lobiger nevilli	1	0	PF	-6.51603621634609	31
Lobiger_souverbii	Mollusca	Gastropoda	Lobiger souverbii	1	0	PF	-4.45240884227001	24
Melanochlamys_diomedea	Mollusca	Gastropoda	Melanochlamys diomedea	1	0	PF	-1.34822816031343	48
Melanochlamys_handrecki	Mollusca	Gastropoda	Melanochlamys handrecki	1	0	PF	-3.24163281199082	14
Melibe_leonina	Mollusca	Gastropoda	Melibe leonina	1	0	PF	1.09791740962892	49
Mourgona_murca	Mollusca	Gastropoda	Mourgona murca	1	0	PF	-4.81182505092999	24
Navanax_inermis	Mollusca	Gastropoda	Navanax inermis	1	0	PF	2.56008042805427	29
Nembrotha_rosannulata	Mollusca	Gastropoda	Nembrotha rosannulata	1	0	PF	1.39414903548944	33
Noumea_norba	Mollusca	Gastropoda	Noumea norba	1	0	PF	-3.75833701926855	26
Olea_hansineensis	Mollusca	Gastropoda	Olea hansineensis	1	0	PF	-6.29098872802968	43
Onchidoris_muricata	Mollusca	Gastropoda	Onchidoris muricata	1	0	PF	-2.52520967899405	48.5
Oxynoe_antillarum	Mollusca	Gastropoda	Oxynoe antillarum	1	0	PF	-3.13094659007229	24
Oxynoe_olivacea	Mollusca	Gastropoda	Oxynoe olivacea	1	0	PF	-1.99094090152664	40
Oxynoe_viridis	Mollusca	Gastropoda	Oxynoe viridis	1	0	PF	-1.99094090152664	33
Palio_dubia	Mollusca	Gastropoda	Palio dubia	1	0	PF	1.35997378566051	41
Phestilla_melanobranchia	Mollusca	Gastropoda	Phestilla melanobranchia	1	0	PF	-3.13094659007229	29
Philine_aperta	Mollusca	Gastropoda	Philine aperta	1	0	PF	4.57963858602372	56
Philine_auriformis	Mollusca	Gastropoda	Philine auriformis	1	0	PF	1.2598222825166	37
Philinopsis_gardineri	Mollusca	Gastropoda	Philinopsis gardineri	1	0	PF	0.179901965275187	14
Philinopsis_lineolata	Mollusca	Gastropoda	Philinopsis lineolata	1	0	PF	-1.19270321206771	14
Philinopsis_pilsbryi	Mollusca	Gastropoda	Philinopsis pilsbryi	1	0	PF	-0.280507868703781	14
Philinopsis_reticulata	Mollusca	Gastropoda	Philinopsis reticulata	1	0	PF	-1.56255432653525	14
Philinopsis_speciosa	Mollusca	Gastropoda	Philinopsis speciosa	1	0	PF	-0.565633860260986	14
Placida_cremoniana	Mollusca	Gastropoda	Placida cremoniana	1	0	PF	-3.93979351112554	33
Placida_dendritica	Mollusca	Gastropoda	Placida dendritica	1	0	PF	-5.40845717373577	37.5
Placida_kingstoni	Mollusca	Gastropoda	Placida kingstoni	1	0	PF	-3.93979351112554	24
Plakobranchus_ocellatus	Mollusca	Gastropoda	Plakobranchus ocellatus	1	0	PF	0.139368217919335	13
Polycerella_emertoni	Mollusca	Gastropoda	Polycerella emertoni	1	0	PF	-7.29382225335532	41
Rostanga_muscula	Mollusca	Gastropoda	Rostanga muscula	1	0	PF	-3.93979351112554	33
Rostanga_pulchra	Mollusca	Gastropoda	Rostanga pulchra	1	0	PF	-3.93979351112554	42
Sagaminopteron_pohnpei	Mollusca	Gastropoda	Sagaminopteron pohnpei	1	0	PF	-4.89285225843987	14
Sclerodoris_apiculata	Mollusca	Gastropoda	Sclerodoris apiculata	1	0	PF	-1.55753084894135	33
Siphopteron_quadrispinosum	Mollusca	Gastropoda	Siphopteron quadrispinosum	1	0	PF	-5.79261368836282	14
Stiliger_berghi	Mollusca	Gastropoda	Stiliger berghi	1	0	PF	-4.50986000618377	35
Stiliger_fuscovittatus	Mollusca	Gastropoda	Stiliger fuscovittatus	1	0	PF	-3.93979351112554	34
Stylocheilus_longicauda	Mollusca	Gastropoda	Stylocheilus longicauda	1	0	PF	-0.042088288640678	21
Tayuva_lilacina	Mollusca	Gastropoda	Tayuva lilacina	1	0	PF	1.90676432457209	33
Tenellia_adspersa	Mollusca	Gastropoda	Tenellia adspersa	1	0	PF	-7.14342698087362	33
Tenellia_albocrusta	Mollusca	Gastropoda	Tenellia albocrusta	1	0	PF	-7.02865140528077	43
Tenellia_columbiana	Mollusca	Gastropoda	Tenellia columbiana	1	0	PF	-3.93979351112554	43
Tenellia_fulgens	Mollusca	Gastropoda	Tenellia fulgens	1	0	PF	-5.07979921592577	43
Tenellia_lagunae	Mollusca	Gastropoda	Tenellia lagunae	1	0	PF	-6.082626343366	43
Tergipes_tergipes	Mollusca	Gastropoda	Tergipes tergipes	1	0	PF	-9.94917762695325	41
Thuridilla_gracilis	Mollusca	Gastropoda	Thuridilla gracilis	1	0	PF	-2.1849212555526	11
Thuridilla_vatae	Mollusca	Gastropoda	Thuridilla vatae	1	0	PF	-3.75833701926855	11
Tritonia_festiva	Mollusca	Gastropoda	Tritonia festiva	1	0	PF	-3.13094659007229	43
Tritonia_tetraquetra	Mollusca	Gastropoda	Tritonia tetraquetra	1	0	PF	6.21460809842219	48
Umbraculum_umbraculum	Mollusca	Gastropoda	Umbraculum umbraculum	1	0	PF	4.58829282642519	34
Volvatella_bermudae	Mollusca	Gastropoda	Volvatella bermudae	1	0	PF	-5.07979921592577	32
Adalaria_proxima	Mollusca	Gastropoda	Adalaria proxima	1	0	PNF	-0.757122479003866	53
Alderia_willowi	Mollusca	Gastropoda	Alderia willowi	1	0	PNF	-5.87813586180098	33
Ascobulla_fischeri	Mollusca	Gastropoda	Ascobulla fischeri	1	0	PNF	-7.51886359167648	31
Ascobulla_ulla	Mollusca	Gastropoda	Ascobulla ulla	1	0	PNF	-6.51603621634609	32
Berthelinia_caribbea	Mollusca	Gastropoda	Berthelinia caribbea	1	0	PNF	-9.40155777978264	24
Berthelinia_limax	Mollusca	Gastropoda	Berthelinia limax	1	0	PNF	-7.65604314565853	29.5
Berthella_plumula	Mollusca	Gastropoda	Berthella plumula	1	0	PNF	-0.042088288640678	50
Bornella_stellifera	Mollusca	Gastropoda	Bornella stellifera	1	0	PNF	-5.07979921592577	33
Catriona_aurantia	Mollusca	Gastropoda	Catriona aurantia	1	0	PNF	-2.99376816368124	41
Costasiella_ocellifera	Mollusca	Gastropoda	Costasiella ocellifera	1	0	PNF	-6.51603621634609	24
Crepidula_navicula	Mollusca	Gastropoda	Crepidula navicula	1	0	PNF	-2.25890368968242	10
Cyerce_antillensis	Mollusca	Gastropoda	Cyerce antillensis	1	0	PNF	-0.042088288640678	24
Dendronotus_frondosus	Mollusca	Gastropoda	Dendronotus frondosus	1	0	PNF	1.96848790782392	56
Elysia_chlorotica	Mollusca	Gastropoda	Elysia chlorotica	1	0	PNF	-5.8514059530861	42
Elysia_cornigera	Mollusca	Gastropoda	Elysia cornigera	1	0	PNF	-5.70718947188568	24
Elysia_crispata	Mollusca	Gastropoda	Elysia crispata	1	0	PNF	2.53415473369936	12
Elysia_evelinae	Mollusca	Gastropoda	Elysia evelinae	1	0	PNF	-5.70718947188568	24
Elysia_furvacauda	Mollusca	Gastropoda	Elysia furvacauda	1	0	PNF	-3.93979351112554	31
Elysia_marcusi	Mollusca	Gastropoda	Elysia marcusi	1	0	PNF	-7.02865140528077	18
Elysia_papillosa	Mollusca	Gastropoda	Elysia papillosa	1	0	PNF	-1.55753084894135	24
Elysia_pratensis	Mollusca	Gastropoda	Elysia pratensis	1	0	PNF	-1.99094090152664	24
Elysia_pusilla	Mollusca	Gastropoda	Elysia pusilla	1	0	PNF	-3.27516283025951	13
Elysia_subornata	Mollusca	Gastropoda	Elysia subornata	1	0	PNF	0.391321762863775	24
Elysia_timida	Mollusca	Gastropoda	Elysia timida	1	0	PNF	-2.50355619246185	32
Elysia_velutinus	Mollusca	Gastropoda	Elysia velutinus	1	0	PNF	-1.18209398739859	22
Haminoea_japonica	Mollusca	Gastropoda	Haminoea japonica	1	0	PNF	2.38007462038264	47
Hoplodoris_nodulosa	Mollusca	Gastropoda	Hoplodoris nodulosa	1	0	PNF	-1.18209398739859	33
Limapontia_senestra	Mollusca	Gastropoda	Limapontia senestra	1	0	PNF	-7.45270489295453	55
Oxynoe_azuropunctata	Mollusca	Gastropoda	Oxynoe azuropunctata	1	0	PNF	-2.50355619246185	24
Phidiana_lynceus	Mollusca	Gastropoda	Phidiana lynceus	1	0	PNF	-0.850935203171925	17
Tenellia_fuscata	Mollusca	Gastropoda	Tenellia fuscata	1	0	PNF	-7.42020054699737	41
Tenellia_sibogae	Mollusca	Gastropoda	Tenellia sibogae	1	0	PNF	-0.441411235574134	29
Thuridilla_hopei	Mollusca	Gastropoda	Thuridilla hopei	1	0	PNF	-3.42717824018511	42
Tritonia_hombergii	Mollusca	Gastropoda	Tritonia hombergii	1	0	PNF	4.53825724360886	43.5
Tritoniella_belli	Mollusca	Gastropoda	Tritoniella belli	1	0	PNF	-1.99094090152664	77
Patella_vulgata	Mollusca	Gastropoda	Patella vulgata	1	1	PF	1.96249578384603	53
Velutina_velutina	Mollusca	Gastropoda	Velutina velutina	1	1	PF	-0.0278836291977157	45
Dendrofissurella_scutellum	Mollusca	Gastropoda	Dendrofissurella scutellum	1	1	PNF	-0.839093098357841	34
Haminoea_navicula	Mollusca	Gastropoda	Haminoea navicula	1	NA	A	-1.305826627475	45
Clio_pyramidata	Mollusca	Gastropoda	Clio pyramidata	1	NA	PNF	-1.03642213528889	64
Acanthochitona_crinita	Mollusca	Polyplacophora	Acanthochitona crinita	0	1	PNF	-1.79576749062559	54
Acanthochitona_zelandica	Mollusca	Polyplacophora	Acanthochitona zelandica	0	1	PNF	0.410663119011256	46
Chiton_glaucus	Mollusca	Polyplacophora	Chiton glaucus	0	1	PNF	0.843095646297274	46
Cryptoconchus_porosus	Mollusca	Polyplacophora	Cryptoconchus porosus	0	1	PNF	1.50842357245721	46
Cyanoplax_dentiens	Mollusca	Polyplacophora	Cyanoplax dentiens	0	1	PNF	-1.45718541587449	49
Ischnochiton_maorianus	Mollusca	Polyplacophora	Ischnochiton maorianus	0	1	PNF	-0.0705554323638753	46
Katharina_tunicata	Mollusca	Polyplacophora	Katharina tunicata	0	1	PNF	1.81479132995592	49
Lepidochitona_cinerea	Mollusca	Polyplacophora	Lepidochitona cinerea	0	1	PNF	-2.65926003693278	54
Leptochiton_asellus	Mollusca	Polyplacophora	Leptochiton asellus	0	1	PNF	-2.07944154167984	54
Leptochiton_rugatus	Mollusca	Polyplacophora	Leptochiton rugatus	0	1	PNF	-4.07454193492592	54
Mopalia_ferreirai	Mollusca	Polyplacophora	Mopalia ferreirai	0	1	PNF	1.34729362377016	54
Mopalia_lignosa	Mollusca	Polyplacophora	Mopalia lignosa	0	1	PNF	0.175535297972922	49
Mopalia_muscosa	Mollusca	Polyplacophora	Mopalia muscosa	0	1	PNF	0.491386574889166	49
Nuttallochiton_mirandus	Mollusca	Polyplacophora	Nuttallochiton mirandus	0	1	PNF	5.69731481905653	70
Onithochiton_neglectus	Mollusca	Polyplacophora	Onithochiton neglectus	0	1	PNF	-0.916469182795574	46
Placiphorella_velata	Mollusca	Polyplacophora	Placiphorella velata	0	1	PNF	1.33860057362235	49
Sypharochiton_pelliserpentis	Mollusca	Polyplacophora	Sypharochiton pelliserpentis	0	1	PNF	0.538104292750157	44
Tonicella_lineata	Mollusca	Polyplacophora	Tonicella lineata	0	1	PNF	-0.124489995801729	47.25
Tonicella_marmorea	Mollusca	Polyplacophora	Tonicella marmorea	0	1	PNF	2.62143428190884	55
Antalis_entalis	Mollusca	Scaphopoda	Antalis entalis	0	1	PNF	-0.885410676658277	49
