# Supplementary material for: Macroevolutionary patterns in marine hermaphroditism
Source: Evolution. 2022 Oct 13;76(12):3014–25. doi: 10.1111/evo.14639 (PMC10091813; doi:10.1111/evo.14639)
Supplement: Supplementary file 2 [file EVO-76-3014-s003.zip › macro_herm_R_v1/herm_csv_files_for_R_analyses/dfm_nc_herm_dist.csv]

CLASS	PHYLUM	repro	fert	dev	Species2	n_lat	max	min	lat_diff	n_fert	n_dev	n_repro	hem_count	lat_raw_c	lat_round_c	raw_mass_c	ln_mass_c	max_mass_raw	min_mass_raw	mass_diff_raw	ln_mass	lat	fertf	dev_plank	herm_type	matched.Species
Aplacophora	Mollusca	0	1	PNF	Chaetoderma_nitidulum	1	67	67	0	1	1	1	1	66.54	67	14.37783919	2.66568807605067	14.37783919	14.37783919	0	2.66568807605067	67	1	Planktonic	gon	Chaetoderma_nitidulum
Bivalvia	Mollusca	0	0	A	Astarte_borealis	1	72	72	0	1	1	1	1	71.6	72	4.929688985	1.59527589985768	4.929688985	4.929688985	0	1.59527589985768	72	0	Aplanktonic	gon	Astarte_borealis
Bivalvia	Mollusca	0	0	A	Gaimardia_trapesina	1	54	54	0	1	1	1	1	54.28	54	2.661441743	0.978867984606592	2.661441743	2.661441743	0	0.978867984606592	54	0	Aplanktonic	gon	Gaimardia_trapesina
Bivalvia	Mollusca	0	0	A	Nutricola_tantilla	2	49	48	1	1	1	1	1	48.988551	48.5	1.0333161345	0.0327731786522193	1.721147606	0.345484663	1.375662943	0.0327731786522193	48.5	0	Aplanktonic	gon	Nutricola_tantilla
Bivalvia	Mollusca	0	0	A	Turtonia_minuta	1	64	64	0	1	1	1	1	64.177259	64	0.017651562	-4.03693100093503	0.017651562	0.017651562	0	-4.03693100093503	64	0	Aplanktonic	gon	Turtonia_minuta
Bivalvia	Mollusca	0	0	PF	Aulacomya_atra	1	34	34	0	1	1	1	1	33.98	34	9.603192966	2.26209564379946	9.603192966	9.603192966	0	2.26209564379946	34	0	Planktonic	gon	Aulacomya_atra
Bivalvia	Mollusca	0	0	PNF	Nucula_nucleus	1	50	50	0	1	1	1	1	50.363217	50	0.531420985	-0.632200756409789	0.531420985	0.531420985	0	-0.632200756409789	50	0	Planktonic	gon	Nucula_nucleus
Bivalvia	Mollusca	0	1	PF	Adamussium_colbecki	1	74	74	0	1	1	1	1	74.41	74	132.840712	4.88915075632556	132.840712	132.840712	0	4.88915075632556	74	1	Planktonic	gon	Adamussium_colbecki
Bivalvia	Mollusca	0	1	PF	Ameritella_mitchelli	1	38	38	0	1	1	1	1	38	38	2.27341896	0.821284848167076	2.27341896	2.27341896	0	0.821284848167076	38	1	Planktonic	gon	Ameritella_mitchelli
Bivalvia	Mollusca	0	1	PF	Arctica_islandica	4	70	54	16	1	1	1	1	61.555	61.5	33.3961490625	3.50844059580544	52.81170336	20.88538723	31.92631613	3.50844059580544	61.5	1	Planktonic	gon	Arctica_islandica
Bivalvia	Mollusca	0	1	PF	Bathymodiolus_childressi	1	27	27	0	1	1	1	1	27.43	27	3.86	1.35066718347674	3.86	3.86	0	1.35066718347674	27	1	Planktonic	gon	Bathymodiolus_childressi
Bivalvia	Mollusca	0	1	PF	Bathymodiolus_thermophilus	1	0	0	0	1	1	1	1	0.49	0	121.7049277	4.8015994897243	121.7049277	121.7049277	0	4.8015994897243	0	1	Planktonic	gon	Bathymodiolus_thermophilus
Bivalvia	Mollusca	0	1	PF	Cerastoderma_edule	2	56	52	4	1	1	1	1	53.855	54	2.2992179275	0.832569033589539	3.106390272	1.492045583	1.614344689	0.832569033589539	54	1	Planktonic	gon	Cerastoderma_edule
Bivalvia	Mollusca	0	1	PF	Cerastoderma_glaucum	1	52	52	0	1	1	1	1	51.64	52	2.006659539	0.696471418652956	2.006659539	2.006659539	0	0.696471418652956	52	1	Planktonic	gon	Cerastoderma_glaucum
Bivalvia	Mollusca	0	1	PF	Chlamys_islandica	4	79	70	9	1	1	1	1	72.1625	72.25	18.09693463725	2.89574256687124	31.77666667	8.842714747	22.933951923	2.89574256687124	72.25	1	Planktonic	gon	Chlamys_islandica
Bivalvia	Mollusca	0	1	PF	Choromytilus_chorus	1	21	21	0	1	1	1	1	21.38	21	2.151361067	0.766100696263755	2.151361067	2.151361067	0	0.766100696263755	21	1	Planktonic	gon	Choromytilus_chorus
Bivalvia	Mollusca	0	1	PF	Donax_incarnatus	1	15	15	0	1	1	1	1	15.28	15	0.630430933	-0.461351672797126	0.630430933	0.630430933	0	-0.461351672797126	15	1	Planktonic	gon	Donax_incarnatus
Bivalvia	Mollusca	0	1	PF	Donax_serra	1	34	34	0	1	1	1	1	33.55	34	4.896852274	1.58859260563253	4.896852274	4.896852274	0	1.58859260563253	34	1	Planktonic	gon	Donax_serra
Bivalvia	Mollusca	0	1	PF	Donax_sordidus	1	34	34	0	1	1	1	1	33.55	34	0.916831953	-0.0868310808803138	0.916831953	0.916831953	0	-0.0868310808803138	34	1	Planktonic	gon	Donax_sordidus
Bivalvia	Mollusca	0	1	PF	Donax_spiculum	1	15	15	0	1	1	1	1	15.28	15	0.203745453	-1.5908838436746	0.203745453	0.203745453	0	-1.5908838436746	15	1	Planktonic	gon	Donax_spiculum
Bivalvia	Mollusca	0	1	PF	Donax_vittatus	1	56	56	0	1	1	1	1	55.56	56	1.718883109	0.541674724670381	1.718883109	1.718883109	0	0.541674724670381	56	1	Planktonic	gon	Donax_vittatus
Bivalvia	Mollusca	0	1	PF	Dosinia_exoleta	1	55	55	0	1	1	1	1	55.38	55	108.1798018	4.68379467430997	108.1798018	108.1798018	0	4.68379467430997	55	1	Planktonic	gon	Dosinia_exoleta
Bivalvia	Mollusca	0	1	PF	Fabulina_fabula	1	54	54	0	1	1	1	1	54.18	54	0.36960953	-0.995308154914991	0.36960953	0.36960953	0	-0.995308154914991	54	1	Planktonic	gon	Fabulina_fabula
Bivalvia	Mollusca	0	1	PF	Fragum_unedo	1	27	27	0	1	1	1	1	27.09	27	5.02	1.61342993370364	5.02	5.02	0	1.61342993370364	27	1	Planktonic	gon	Fragum_unedo
Bivalvia	Mollusca	0	1	PF	Geukensia_demissa	1	31	31	0	1	1	1	1	31.48	31	6.406115026	1.85725300700453	6.406115026	6.406115026	0	1.85725300700453	31	1	Planktonic	gon	Geukensia_demissa
Bivalvia	Mollusca	0	1	PF	Gibbomodiola_adriatica	1	45	45	0	1	1	1	1	44.62	45	0.915877696	-0.0878724428732039	0.915877696	0.915877696	0	-0.0878724428732039	45	1	Planktonic	gon	Gibbomodiola_adriatica
Bivalvia	Mollusca	0	1	PF	Glycymeris_glycymeris	1	54	54	0	1	1	1	1	54.05	54	113.6326455	4.73297083736268	113.6326455	113.6326455	0	4.73297083736268	54	1	Planktonic	gon	Glycymeris_glycymeris
Bivalvia	Mollusca	0	1	PF	Glycymeris_holoserica	1	27	27	0	1	1	1	1	27.09	27	54.182	3.99234874996605	54.182	54.182	0	3.99234874996605	27	1	Planktonic	gon	Glycymeris_holoserica
Bivalvia	Mollusca	0	1	PF	Hiatella_arctica	1	74	74	0	1	1	1	1	74.19	74	2.802580705	1.03054067305177	2.802580705	2.802580705	0	1.03054067305177	74	1	Planktonic	gon	Hiatella_arctica
Bivalvia	Mollusca	0	1	PF	Limecola_balthica	1	38	38	0	1	1	1	1	37.52	38	0.638428639	-0.448745373263772	0.638428639	0.638428639	0	-0.448745373263772	38	1	Planktonic	gon	Limecola_balthica
Bivalvia	Mollusca	0	1	PF	Macoma_calcarea	1	66	66	0	1	1	1	1	66	66	1.367444991	0.312944028545133	1.367444991	1.367444991	0	0.312944028545133	66	1	Planktonic	gon	Macoma_calcarea
Bivalvia	Mollusca	0	1	PF	Macomangulus_tenuis	1	58	58	0	1	1	1	1	57.82	58	0.623975796	-0.47164369982654	0.623975796	0.623975796	0	-0.47164369982654	58	1	Planktonic	gon	Macomangulus_tenuis
Bivalvia	Mollusca	0	1	PF	Meretrix_meretrix	1	19	19	0	1	1	1	1	18.56	19	4.01	1.38879124131848	4.01	4.01	0	1.38879124131848	19	1	Planktonic	gon	Meretrix_meretrix
Bivalvia	Mollusca	0	1	PF	Mimachlamys_asperrima	1	34	34	0	1	1	1	1	34	34	28.74722901	3.35854138033742	28.74722901	28.74722901	0	3.35854138033742	34	1	Planktonic	gon	Mimachlamys_asperrima
Bivalvia	Mollusca	0	1	PF	Mizuhopecten_yessoensis	2	41	38	3	1	1	1	1	39.855	39.5	146.7410769	4.9886696520895	166.7036216	126.7785322	39.9250894	4.9886696520895	39.5	1	Planktonic	gon	Mizuhopecten_yessoensis
Bivalvia	Mollusca	0	1	PF	Modiolus_modiolus	1	44	44	0	1	1	1	1	43.890847	44	683.9626679	6.52790333703949	683.9626679	683.9626679	0	6.52790333703949	44	1	Planktonic	gon	Modiolus_modiolus
Bivalvia	Mollusca	0	1	PF	Mulinia_lateralis	2	41	38	3	1	1	1	1	39.225	39.5	0.10461755	-2.25744395939838	0.109468616	0.099766484	0.009702132	-2.25744395939838	39.5	1	Planktonic	gon	Mulinia_lateralis
Bivalvia	Mollusca	0	1	PF	Mya_arenaria	3	54	38	16	1	1	1	1	45.54	45.6666666666667	3.00710117633333	1.10097655037528	5.519657621	1.34706803	4.172589591	1.10097655037528	45.6666666666667	1	Planktonic	gon	Mya_arenaria
Bivalvia	Mollusca	0	1	PF	Mytilus_californianus	1	48	48	0	1	1	1	1	48.46	48	25.40773999	3.23505385162131	25.40773999	25.40773999	0	3.23505385162131	48	1	Planktonic	gon	Mytilus_californianus
Bivalvia	Mollusca	0	1	PF	Mytilus_edulis	7	66	41	25	1	1	1	2	52.0857142857143	52	8.41158829114286	2.12961031360215	28.7	0.49238834	28.20761166	2.12961031360215	52	1	Planktonic	gon	Mytilus_edulis
Bivalvia	Mollusca	0	1	PF	Mytilus_galloprovincialis	3	43	36	7	1	1	1	2	40.78	40.6666666666667	22.4206187243333	3.10998101424509	42.18	3.107911583	39.072088417	3.10998101424509	40.6666666666667	1	Planktonic	gon	Mytilus_galloprovincialis
Bivalvia	Mollusca	0	1	PF	Mytilus_trossulus	1	49	49	0	1	1	1	1	48.55	49	4.38372093	1.47789789114145	4.38372093	4.38372093	0	1.47789789114145	49	1	Planktonic	gon	Mytilus_trossulus
Bivalvia	Mollusca	0	1	PF	Nausitora_hedleyi	1	10	10	0	1	1	1	1	9.96	10	2.233813197	0.803710078977135	2.233813197	2.233813197	0	0.803710078977135	10	1	Planktonic	gon	Nausitora_hedleyi
Bivalvia	Mollusca	0	1	PF	Panopea_zelandica	1	41	41	0	1	1	1	1	40.65	41	75.80509093	4.32816545305792	75.80509093	75.80509093	0	4.32816545305792	41	1	Planktonic	gon	Panopea_zelandica
Bivalvia	Mollusca	0	1	PF	Paphies_donacina	1	43	43	0	1	1	1	1	43.33	43	53.38588782	3.97754643800617	53.38588782	53.38588782	0	3.97754643800617	43	1	Planktonic	gon	Paphies_donacina
Bivalvia	Mollusca	0	1	PF	Perna_canaliculus	1	41	41	0	1	1	1	1	41.07	41	17.54778288	2.86492761030743	17.54778288	17.54778288	0	2.86492761030743	41	1	Planktonic	gon	Perna_canaliculus
Bivalvia	Mollusca	0	1	PF	Perna_viridis	1	22	22	0	1	1	1	1	22.42	22	8.984262988	2.19547448993735	8.984262988	8.984262988	0	2.19547448993735	22	1	Planktonic	gon	Perna_viridis
Bivalvia	Mollusca	0	1	PF	Perumytilus_purpuratus	1	40	40	0	1	1	1	1	39.85	40	5.011872336	1.61180956504142	5.011872336	5.011872336	0	1.61180956504142	40	1	Planktonic	gon	Perumytilus_purpuratus
Bivalvia	Mollusca	0	1	PF	Pinna_nobilis	1	43	43	0	1	1	1	1	43.04	43	617.4827396	6.42565111604669	617.4827396	617.4827396	0	6.42565111604669	43	1	Planktonic	gon	Pinna_nobilis
Bivalvia	Mollusca	0	1	PF	Placopecten_magellanicus	2	44	41	3	1	1	1	1	42.41	42.5	34.962019975	3.55426232872342	49.92403995	20	29.92403995	3.55426232872342	42.5	1	Planktonic	gon	Placopecten_magellanicus
Bivalvia	Mollusca	0	1	PF	Plebidonax_deltoides	1	27	27	0	1	1	1	1	27.43	27	13.15783593	2.57701746936582	13.15783593	13.15783593	0	2.57701746936582	27	1	Planktonic	gon	Plebidonax_deltoides
Bivalvia	Mollusca	0	1	PF	Scrobicularia_plana	1	53	53	0	1	1	1	1	53.07	53	6.469769396	1.86714046583743	6.469769396	6.469769396	0	1.86714046583743	53	1	Planktonic	gon	Scrobicularia_plana
Bivalvia	Mollusca	0	1	PF	Spisula_solida	1	37	37	0	1	1	1	1	37.076271	37	9.21	2.22028985026722	9.21	9.21	0	2.22028985026722	37	1	Planktonic	gon	Spisula_solida
Bivalvia	Mollusca	0	1	PF	Spisula_subtruncata	1	56	56	0	1	1	1	1	56.08	56	0.094754221	-2.35646888719921	0.094754221	0.094754221	0	-2.35646888719921	56	1	Planktonic	gon	Spisula_subtruncata
Bivalvia	Mollusca	0	1	PF	Zygochlamys_patagonica	1	35	35	0	1	1	1	1	35.19	35	72.31204528	4.28099071667138	72.31204528	72.31204528	0	4.28099071667138	35	1	Planktonic	gon	Zygochlamys_patagonica
Bivalvia	Mollusca	0	1	PNF	Aequiyoldia_eightsii	2	62	60	2	1	1	1	1	61.285	61	3.0309447075	1.10887435558001	3.399400412	2.662489003	0.736911409	1.10887435558001	61	1	Planktonic	gon	Aequiyoldia_eightsii
Bivalvia	Mollusca	0	1	PNF	Yoldia_hyperborea	1	47	47	0	1	1	1	1	47.34	47	1.168976475	0.156128558249801	1.168976475	1.168976475	0	0.156128558249801	47	1	Planktonic	gon	Yoldia_hyperborea
Bivalvia	Mollusca	0	NA	PF	Senilia_senilis	1	5	5	0	1	1	1	1	5.08	5	25.69464596	3.24628264179313	25.69464596	25.69464596	0	3.24628264179313	5	NA	Planktonic	gon	Senilia_senilis
Bivalvia	Mollusca	1	0	A	Musculus_discors	1	58	58	0	1	1	1	1	58.251191	58	7.27	1.98375629154543	7.27	7.27	0	1.98375629154543	58	0	Aplanktonic	seq	Musculus_discors
Bivalvia	Mollusca	1	0	PF	Ostrea_edulis	3	58	51	7	1	1	1	1	53.2	53.3333333333333	20.9136418376667	3.04040166554762	52.72298614	3.514574403	49.208411737	3.04040166554762	53.3333333333333	0	Planktonic	sim	Ostrea_edulis
Bivalvia	Mollusca	1	0	PF	Teredo_navalis	1	35	35	0	1	1	1	1	34.716335	35	0.423728814	-0.858661617997519	0.423728814	0.423728814	0	-0.858661617997519	35	0	Planktonic	sim	Teredo_navalis
Bivalvia	Mollusca	1	0	PNF	Astarte_montagui	1	79	79	0	1	1	1	1	79	79	4.199333333	1.43492578245225	4.199333333	4.199333333	0	1.43492578245225	79	0	Planktonic	seq	Astarte_montagui
Bivalvia	Mollusca	1	0	PNF	Lyrodus_pedicellatus	1	42	42	0	1	1	1	1	41.55	42	0.119593668	-2.12365538201096	0.119593668	0.119593668	0	-2.12365538201096	42	0	Planktonic	sim	Lyrodus_pedicellatus
Bivalvia	Mollusca	1	0	PNF	Teredo_furcifera	1	10	10	0	1	1	1	1	9.96	10	0.858404003	-0.152680424349401	0.858404003	0.858404003	0	-0.152680424349401	10	0	Planktonic	sim	Teredo_furcifera
Bivalvia	Mollusca	1	1	A	Astarte_sulcata	1	56	56	0	1	1	1	1	55.748867	56	2.934552795	1.0765550719943	2.934552795	2.934552795	0	1.0765550719943	56	1	Aplanktonic	seq	Astarte_sulcata
Bivalvia	Mollusca	1	1	PF	Aequipecten_opercularis	2	55	49	6	1	1	1	1	52.02	52	5.255781678	1.65932874264836	7.170228055	3.341335301	3.828892754	1.65932874264836	52	1	Planktonic	seq	Aequipecten_opercularis
Bivalvia	Mollusca	1	1	PF	Argopecten_irradians	1	41	41	0	1	1	1	1	40.79	41	24.89014626	3.21447199261776	24.89014626	24.89014626	0	3.21447199261776	41	1	Planktonic	sim	Argopecten_irradians
Bivalvia	Mollusca	1	1	PF	Crassostrea_virginica	2	41	39	2	1	1	1	1	39.69	40	21.3350828735	3.06035280102426	37.80803035	4.862135397	32.945894953	3.06035280102426	40	1	Planktonic	seq	Crassostrea_virginica
Bivalvia	Mollusca	1	1	PF	Magallana_ariakensis	1	39	39	0	1	1	1	1	38.59	39	73.05529893	4.29121667396428	73.05529893	73.05529893	0	4.29121667396428	39	1	Planktonic	seq	Magallana_ariakensis
Bivalvia	Mollusca	1	1	PF	Magallana_gigas	1	54	54	0	1	1	1	1	53.54	54	7.422896545	2.00456935095086	7.422896545	7.422896545	0	2.00456935095086	54	1	Planktonic	seq	Magallana_gigas
Bivalvia	Mollusca	1	1	PF	Mercenaria_mercenaria	1	51	51	0	1	1	1	1	50.51	51	10.81175879	2.38063431869438	10.81175879	10.81175879	0	2.38063431869438	51	1	Planktonic	sim	Mercenaria_mercenaria
Bivalvia	Mollusca	1	1	PF	Pecten_albicans	1	38	38	0	1	1	1	1	37.92	38	36.33421839	3.59275995262215	36.33421839	36.33421839	0	3.59275995262215	38	1	Planktonic	sim	Pecten_albicans
Bivalvia	Mollusca	1	1	PF	Pecten_maximus	1	48	48	0	1	1	1	1	48	48	168.8036813	5.12873639057334	168.8036813	168.8036813	0	5.12873639057334	48	1	Planktonic	sim	Pecten_maximus
Bivalvia	Mollusca	1	1	PF	Pinctada_margaritifera	1	18	18	0	1	1	1	1	18.37	18	90.79999411	4.5086592207394	90.79999411	90.79999411	0	4.5086592207394	18	1	Planktonic	seq	Pinctada_margaritifera
Bivalvia	Mollusca	1	1	PF	Pinctada_maxima	1	18	18	0	1	1	1	1	18.18	18	119.3307079	4.78189869665258	119.3307079	119.3307079	0	4.78189869665258	18	1	Planktonic	seq	Pinctada_maxima
Bivalvia	Mollusca	1	1	PF	Semimytilus_algosus	1	40	40	0	1	1	1	1	39.85	40	9.382259757	2.23882064626356	9.382259757	9.382259757	0	2.23882064626356	40	1	Planktonic	sim	Semimytilus_algosus
Bivalvia	Mollusca	1	1	PF	Tridacna_gigas	2	19	8	11	1	1	1	2	13.15	13.5	250.61312724	5.52391042433024	471.5943579	29.63189658	441.96246132	5.52391042433024	13.5	1	Planktonic	sim	Tridacna_gigas
Bivalvia	Mollusca	1	1	PF	Tridacna_squamosa	1	6	6	0	1	1	1	1	6	6	1765.766765	7.47634030279302	1765.766765	1765.766765	0	7.47634030279302	6	1	Planktonic	sim	Tridacna_squamosa
Bivalvia	Mollusca	1	1	PNF	Acesta_excavata	1	63	63	0	1	1	1	1	63.26	63	92.71558885	4.52953662294291	92.71558885	92.71558885	0	4.52953662294291	63	1	Planktonic	seq	Acesta_excavata
Bivalvia	Mollusca	1	1	PNF	Ciliatocardium_ciliatum	1	79	79	0	1	1	1	1	79	79	12.05	2.48906465993666	12.05	12.05	0	2.48906465993666	79	1	Planktonic	sim	Ciliatocardium_ciliatum
Bivalvia	Mollusca	1	1	PNF	Laternula_elliptica	3	67	62	5	1	1	1	1	65.6	65.3333333333333	60.9633677466667	4.11027315504053	104.0554217	33.09558233	70.95983937	4.11027315504053	65.3333333333333	1	Planktonic	sim	Laternula_elliptica
Bivalvia	Mollusca	0	0	PNF	Nucula_sulcata	1	56	56	0	1	1	1	1	56.48	56	1.634547064	0.49136574089423	1.634547064	1.634547064	0	0.49136574089423	56	0	Planktonic	gon	Nucula_sulcata
Bivalvia	Mollusca	1	1	PNF	Thracia_phaseolina	1	42	42	0	1	1	1	1	42.18	42	11.25875273	2.42114584659386	11.25875273	11.25875273	0	2.42114584659386	42	1	Planktonic	sim	Thracia_phaseolina
Gastropoda	Mollusca	0	0	A	Acanthina_unicornis	1	39	39	0	1	1	1	1	39	39	1.8414063	0.610529573175629	1.8414063	1.8414063	0	0.610529573175629	39	0	Aplanktonic	gon	Acanthina_unicornis
Gastropoda	Mollusca	0	0	A	Acanthinucella_spirata	1	38	38	0	1	1	1	1	38	38	4.23	1.44220199305819	4.23	4.23	0	1.44220199305819	38	0	Aplanktonic	gon	Acanthinucella_spirata
Gastropoda	Mollusca	0	0	A	Bembicium_flavescens	1	30	30	0	1	1	1	1	30	30	0.518442685	-0.65692579744184	0.518442685	0.518442685	0	-0.65692579744184	30	0	Aplanktonic	gon	Bembicium_flavescens
Gastropoda	Mollusca	0	0	A	Bembicium_vittatum	1	14	14	0	1	1	1	1	14	14	0.072406168	-2.62546378984905	0.072406168	0.072406168	0	-2.62546378984905	14	0	Aplanktonic	gon	Bembicium_vittatum
Gastropoda	Mollusca	0	0	A	Buccinum_cyaneum	1	14	14	0	1	1	1	1	14	14	5.606513811	1.72392910230647	5.606513811	5.606513811	0	1.72392910230647	14	0	Aplanktonic	gon	Buccinum_cyaneum
Gastropoda	Mollusca	0	0	A	Buccinum_undatum	2	53	44	9	1	1	1	1	48.635	48.5	15.849296535	2.76312511668851	20	11.69859307	8.30140693	2.76312511668851	48.5	0	Aplanktonic	gon	Buccinum_undatum
Gastropoda	Mollusca	0	0	A	Bullia_melanoides	1	10	10	0	1	1	1	1	9.58	10	0.732616141	-0.311133396393102	0.732616141	0.732616141	0	-0.311133396393102	10	0	Aplanktonic	gon	Bullia_melanoides
Gastropoda	Mollusca	0	0	A	Bullia_pura	1	34	34	0	1	1	1	1	33.55	34	0.34183586	-1.0734245986488	0.34183586	0.34183586	0	-1.0734245986488	34	0	Aplanktonic	gon	Bullia_pura
Gastropoda	Mollusca	0	0	A	Bullia_rhodostoma	1	34	34	0	1	1	1	1	33.55	34	0.620326489	-0.477509344384285	0.620326489	0.620326489	0	-0.477509344384285	34	0	Aplanktonic	gon	Bullia_rhodostoma
Gastropoda	Mollusca	0	0	A	Calliostoma_militare	1	23	23	0	1	1	1	1	22.91	23	18.25629071	2.90450971707269	18.25629071	18.25629071	0	2.90450971707269	23	0	Aplanktonic	gon	Calliostoma_militare
Gastropoda	Mollusca	0	0	A	Calliostoma_zizyphinum	2	56	50	6	1	1	1	1	53.21	53	4.709076621	1.54949184231188	4.709076621	4.709076621	0	1.54949184231188	53	0	Aplanktonic	gon	Calliostoma_zizyphinum
Gastropoda	Mollusca	0	0	A	Colus_gracilis	1	54	54	0	1	1	1	1	53.83	54	5.399092029	1.68623079665487	5.399092029	5.399092029	0	1.68623079665487	54	0	Aplanktonic	gon	Colus_gracilis
Gastropoda	Mollusca	0	0	A	Dendropoma_corrodens	1	10	10	0	1	1	1	1	10	10	0.724392449	-0.322421976826213	0.724392449	0.724392449	0	-0.322421976826213	10	0	Aplanktonic	gon	Dendropoma_corrodens
Gastropoda	Mollusca	0	0	A	Dendropoma_cristatum	1	37	37	0	1	1	1	1	37	37	0.977068895	-0.0231981125371192	0.977068895	0.977068895	0	-0.0231981125371192	37	0	Aplanktonic	gon	Dendropoma_cristatum
Gastropoda	Mollusca	0	0	A	Engoniophos_unicinctus	1	14	14	0	1	1	1	1	14	14	0.783010721	-0.244608890875621	0.783010721	0.783010721	0	-0.244608890875621	14	0	Aplanktonic	gon	Engoniophos_unicinctus
Gastropoda	Mollusca	0	0	A	Euspira_catena	1	56	56	0	1	1	1	1	56.03	56	3.642967238	1.29279852484846	3.642967238	3.642967238	0	1.29279852484846	56	0	Aplanktonic	gon	Euspira_catena
Gastropoda	Mollusca	0	0	A	Lacuna_pallidula	2	54	54	0	1	1	1	1	54.43	54	0.0769897945	-2.56408240487356	0.081706588	0.072273001	0.00943358699999999	-2.56408240487356	54	0	Aplanktonic	gon	Lacuna_pallidula
Gastropoda	Mollusca	0	0	A	Littorina_obtusata	3	56	41	15	1	1	1	1	50.3733333333333	50	0.10914735	-2.21505647479672	0.253824911	0.035614376	0.218210535	-2.21505647479672	50	0	Aplanktonic	gon	Littorina_obtusata
Gastropoda	Mollusca	0	0	A	Littorina_saxatilis	2	56	41	15	1	1	1	1	48.925	48.5	0.085384323	-2.46059276646748	0.13397492	0.036793726	0.097181194	-2.46059276646748	48.5	0	Aplanktonic	gon	Littorina_saxatilis
Gastropoda	Mollusca	0	0	A	Nucella_canaliculata	1	48	48	0	1	1	1	1	48	48	1.8414063	0.610529573175629	1.8414063	1.8414063	0	0.610529573175629	48	0	Aplanktonic	gon	Nucella_canaliculata
Gastropoda	Mollusca	0	0	A	Nucella_emarginata	1	38	38	0	1	1	1	1	38	38	3.981820848	1.38173921417285	3.981820848	3.981820848	0	1.38173921417285	38	0	Aplanktonic	gon	Nucella_emarginata
Gastropoda	Mollusca	0	0	A	Nucella_lapillus	4	56	42	14	1	1	1	1	51.845	51.75	2.1558606385	0.768190012042909	4.511717827	1.005127076	3.506590751	0.768190012042909	51.75	0	Aplanktonic	gon	Nucella_lapillus
Gastropoda	Mollusca	0	0	A	Ocenebra_erinaceus	1	50	50	0	1	1	1	1	50.38	50	2.548478083	0.935496350800218	2.548478083	2.548478083	0	0.935496350800218	50	0	Aplanktonic	gon	Ocenebra_erinaceus
Gastropoda	Mollusca	0	0	A	Trophonella_longstaffi	1	67	67	0	1	1	1	1	67.34	67	20.498895	3.02037098225255	20.498895	20.498895	0	3.02037098225255	67	0	Aplanktonic	gon	Trophonella_longstaffi
Gastropoda	Mollusca	0	0	PF	Alvania_punctura	1	50	50	0	1	1	1	1	50	50	0.001220844	-6.70821285614386	0.001220844	0.001220844	0	-6.70821285614386	50	0	Planktonic	gon	Alvania_punctura
Gastropoda	Mollusca	0	0	PF	Austrolittorina_unifasciata	1	37	37	0	1	1	1	1	37	37	0.43161763	-0.840215198425	0.43161763	0.43161763	0	-0.840215198425	37	0	Planktonic	gon	Austrolittorina_unifasciata
Gastropoda	Mollusca	0	0	PF	Babylonia_areolata	1	12	12	0	1	1	1	1	12	12	12	2.484906649788	12	12	0	2.484906649788	12	0	Planktonic	gon	Babylonia_areolata
Gastropoda	Mollusca	0	0	PF	Bembicium_nanum	1	33	33	0	1	1	1	1	33	33	0.43161763	-0.840215198425	0.43161763	0.43161763	0	-0.840215198425	33	0	Planktonic	gon	Bembicium_nanum
Gastropoda	Mollusca	0	0	PF	Conasprella_dictator	1	27	27	0	1	1	1	1	27	27	2.057704429	0.721591006592101	2.057704429	2.057704429	0	0.721591006592101	27	0	Planktonic	gon	Conasprella_dictator
Gastropoda	Mollusca	0	0	PF	Concholepas_concholepas	2	43	33	10	1	1	1	1	38.06	38	69.228666105	4.23741502691801	114.7200528	23.73727941	90.98277339	4.23741502691801	38	0	Planktonic	gon	Concholepas_concholepas
Gastropoda	Mollusca	0	0	PF	Conuber_sordidum	1	21	21	0	1	1	1	1	21	21	30.32688636	3.41203465767701	30.32688636	30.32688636	0	3.41203465767701	21	0	Planktonic	gon	Conuber_sordidum
Gastropoda	Mollusca	0	0	PF	Cypraecassis_testiculus	1	13	13	0	1	1	1	1	13	13	74.99994481	4.31748737766937	74.99994481	74.99994481	0	4.31748737766937	13	0	Planktonic	gon	Cypraecassis_testiculus
Gastropoda	Mollusca	0	0	PF	Drupella_cornus	1	21	21	0	1	1	1	1	21	21	6.996009256	1.94533988019722	6.996009256	6.996009256	0	1.94533988019722	21	0	Planktonic	gon	Drupella_cornus
Gastropoda	Mollusca	0	0	PF	Echinolittorina_pascua	1	22	22	0	1	1	1	1	22	22	0.072406168	-2.62546378984905	0.072406168	0.072406168	0	-2.62546378984905	22	0	Planktonic	gon	Echinolittorina_pascua
Gastropoda	Mollusca	0	0	PF	Euspira_nitida	2	56	50	6	1	1	1	1	53	53	1.042843495	0.0419511120270955	1.669955247	0.415731743	1.254223504	0.0419511120270955	53	0	Planktonic	gon	Euspira_nitida
Gastropoda	Mollusca	0	0	PF	Lacuna_vincta	3	54	50	4	1	1	1	1	52.9533333333333	52.6666666666667	0.0802613686666667	-2.52246686137739	0.136458314	0.049242115	0.087216199	-2.52246686137739	52.6666666666667	0	Planktonic	gon	Lacuna_vincta
Gastropoda	Mollusca	0	0	PF	Littoraria_articulata	1	22	22	0	1	1	1	1	22	22	0.287474363	-1.24662159489472	0.287474363	0.287474363	0	-1.24662159489472	22	0	Planktonic	gon	Littoraria_articulata
Gastropoda	Mollusca	0	0	PF	Littorina_keenae	1	33	33	0	1	1	1	1	33	33	3.567945061	1.27198981689742	3.567945061	3.567945061	0	1.27198981689742	33	0	Planktonic	gon	Littorina_keenae
Gastropoda	Mollusca	0	0	PF	Littorina_littorea	3	53	50	3	1	1	1	1	51.5433333333333	51.3333333333333	1.68312013233333	0.52064929253845	2.802950253	0.308224873	2.49472538	0.52064929253845	51.3333333333333	0	Planktonic	gon	Littorina_littorea
Gastropoda	Mollusca	0	0	PF	Littorina_scutulata	1	49	49	0	1	1	1	1	48.531867	49	5.68565358	1.73794608629366	5.68565358	5.68565358	0	1.73794608629366	49	0	Planktonic	gon	Littorina_scutulata
Gastropoda	Mollusca	0	0	PF	Melarhaphe_neritoides	2	53	50	3	1	1	1	1	51.635	51.5	0.218258373	-1.52207572073715	0.433756487	0.002760259	0.430996228	-1.52207572073715	51.5	0	Planktonic	gon	Melarhaphe_neritoides
Gastropoda	Mollusca	0	0	PF	Monetaria_caputdraconis	1	27	27	0	1	1	1	1	27	27	6.826238604	1.920773805045	6.826238604	6.826238604	0	1.920773805045	27	0	Planktonic	gon	Monetaria_caputdraconis
Gastropoda	Mollusca	0	0	PF	Nassarius_kraussianus	1	30	30	0	1	1	1	1	30.42	30	0.01	-4.60517018598809	0.01	0.01	0	-4.60517018598809	30	0	Planktonic	gon	Nassarius_kraussianus
Gastropoda	Mollusca	0	0	PF	Nassarius_nitidus	1	38	38	0	1	1	1	1	37.8	38	0.769614469	-0.261865579131695	0.769614469	0.769614469	0	-0.261865579131695	38	0	Planktonic	gon	Nassarius_nitidus
Gastropoda	Mollusca	0	0	PF	Nassarius_pauperatus	1	34	34	0	1	1	1	1	34	34	0.384369995	-0.956149661644342	0.384369995	0.384369995	0	-0.956149661644342	34	0	Planktonic	gon	Nassarius_pauperatus
Gastropoda	Mollusca	0	0	PF	Nerita_atramentosa	1	33	33	0	1	1	1	1	33	33	1.122284066	0.115365953309419	1.122284066	1.122284066	0	0.115365953309419	33	0	Planktonic	gon	Nerita_atramentosa
Gastropoda	Mollusca	0	0	PF	Nerita_balteata	1	3	3	0	1	1	1	1	3.34	3	3.792929381	1.33313864428931	3.792929381	3.792929381	0	1.33313864428931	3	0	Planktonic	gon	Nerita_balteata
Gastropoda	Mollusca	0	0	PF	Nerita_peloronta	1	13	13	0	1	1	1	1	13.31	13	14.62423605	2.68268015585614	14.62423605	14.62423605	0	2.68268015585614	13	0	Planktonic	gon	Nerita_peloronta
Gastropoda	Mollusca	0	0	PF	Nerita_tessellata	1	13	13	0	1	1	1	1	13.31	13	4.350105398	1.47020007423235	4.350105398	4.350105398	0	1.47020007423235	13	0	Planktonic	gon	Nerita_tessellata
Gastropoda	Mollusca	0	0	PF	Nerita_versicolor	1	13	13	0	1	1	1	1	13.31	13	6.981481052	1.94326107936649	6.981481052	6.981481052	0	1.94326107936649	13	0	Planktonic	gon	Nerita_versicolor
Gastropoda	Mollusca	0	0	PF	Neverita_lewisii	1	49	49	0	1	1	1	1	49	49	435	6.07534603108868	435	435	0	6.07534603108868	49	0	Planktonic	gon	Neverita_lewisii
Gastropoda	Mollusca	0	0	PF	Peasiella_roepstorffiana	1	22	22	0	1	1	1	1	22	22	0.049553968	-3.00469294068589	0.049553968	0.049553968	0	-3.00469294068589	22	0	Planktonic	gon	Peasiella_roepstorffiana
Gastropoda	Mollusca	0	0	PF	Rissoa_membranacea	1	50	50	0	1	1	1	1	50	50	0.043757494	-3.12909238941864	0.043757494	0.043757494	0	-3.12909238941864	50	0	Planktonic	gon	Rissoa_membranacea
Gastropoda	Mollusca	0	0	PF	Rissoa_parva	1	56	56	0	1	1	1	1	56.46	56	0.074194156	-2.60106989201836	0.074194156	0.074194156	0	-2.60106989201836	56	0	Planktonic	gon	Rissoa_parva
Gastropoda	Mollusca	0	0	PF	Thaisella_coronata	1	1	1	0	1	1	1	1	0.94	1	5.320060885	1.67148474783694	5.320060885	5.320060885	0	1.67148474783694	1	0	Planktonic	gon	Thaisella_coronata
Gastropoda	Mollusca	0	0	PF	Tritia_reticulata	4	56	40	16	1	1	1	1	49.2825	49	1.020001398	0.0198039978834758	3.108188937	0.001141538	3.107047399	0.0198039978834758	49	0	Planktonic	gon	Tritia_reticulata
Gastropoda	Mollusca	0	0	PNF	Bembicium_melanostoma	1	34	34	0	1	1	1	1	34	34	0.43161763	-0.840215198425	0.43161763	0.43161763	0	-0.840215198425	34	0	Planktonic	gon	Bembicium_melanostoma
Gastropoda	Mollusca	0	0	PNF	Bullia_digitalis	2	34	34	0	1	1	1	1	33.715	34	3.8123370715	1.33824240567609	6.69952519	0.925148953	5.774376237	1.33824240567609	34	0	Planktonic	gon	Bullia_digitalis
Gastropoda	Mollusca	0	0	PNF	Eualetes_tulipa	1	10	10	0	1	1	1	1	10	10	0.033492096	-3.39644580828791	0.033492096	0.033492096	0	-3.39644580828791	10	0	Planktonic	gon	Eualetes_tulipa
Gastropoda	Mollusca	0	0	PNF	Littorina_brevicula	1	35	35	0	1	1	1	1	35	35	0.040148926	-3.21515958863581	0.040148926	0.040148926	0	-3.21515958863581	35	0	Planktonic	gon	Littorina_brevicula
Gastropoda	Mollusca	0	1	PF	Caecum_glabrum	1	58	58	0	1	1	1	1	58.35	58	0.291748942	-1.23186163421451	0.291748942	0.291748942	0	-1.23186163421451	58	1	Planktonic	gon	Caecum_glabrum
Gastropoda	Mollusca	0	1	PF	Gibbula_magus	1	48	48	0	1	1	1	1	48	48	112.705929	4.72478202835759	112.705929	112.705929	0	4.72478202835759	48	1	Planktonic	gon	Gibbula_magus
Gastropoda	Mollusca	0	1	PF	Gibbula_umbilicalis	4	53	50	3	1	1	1	1	51.96	51.75	2.145844289	0.76353308286211	4.777604154	0.35064473	4.426959424	0.76353308286211	51.75	1	Planktonic	gon	Gibbula_umbilicalis
Gastropoda	Mollusca	0	1	PF	Monodonta_australis	1	29	29	0	1	1	1	1	28.53	29	15.21357559	2.72218816016918	15.21357559	15.21357559	0	2.72218816016918	29	1	Planktonic	gon	Monodonta_australis
Gastropoda	Mollusca	0	1	PF	Pusillina_inconspicua	1	50	50	0	1	1	1	1	50.351157	50	0.35009873	-1.04954007856309	0.35009873	0.35009873	0	-1.04954007856309	50	1	Planktonic	gon	Pusillina_inconspicua
Gastropoda	Mollusca	0	1	PNF	Cellana_radiata	1	17	17	0	1	1	1	1	17.42	17	275.6037926	5.618964300293	275.6037926	275.6037926	0	5.618964300293	17	1	Planktonic	gon	Cellana_radiata
Gastropoda	Mollusca	0	1	PNF	Fissurella_barbadensis	1	13	13	0	1	1	1	1	13.19	13	0.5240457	-0.646176384723534	0.5240457	0.5240457	0	-0.646176384723534	13	1	Planktonic	gon	Fissurella_barbadensis
Gastropoda	Mollusca	0	1	PNF	Fissurella_mutabilis	1	34	34	0	1	1	1	1	34.37	34	0.277779018	-1.28092938067203	0.277779018	0.277779018	0	-1.28092938067203	34	1	Planktonic	gon	Fissurella_mutabilis
Gastropoda	Mollusca	0	1	PNF	Fissurella_natalensis	1	34	34	0	1	1	1	1	34.37	34	0.574507792	-0.554241618686958	0.574507792	0.574507792	0	-0.554241618686958	34	1	Planktonic	gon	Fissurella_natalensis
Gastropoda	Mollusca	0	1	PNF	Gibbula_cineraria	2	53	50	3	1	1	1	1	51.794365	51.5	7.6867750435	2.03950132540125	11.69200454	3.681545547	8.010458993	2.03950132540125	51.5	1	Planktonic	gon	Gibbula_cineraria
Gastropoda	Mollusca	0	1	PNF	Haliotis_coccoradiata	1	33	33	0	1	1	1	1	33	33	20.7575057	3.03290790175355	20.7575057	20.7575057	0	3.03290790175355	33	1	Planktonic	gon	Haliotis_coccoradiata
Gastropoda	Mollusca	0	1	PNF	Haliotis_corrugata	1	33	33	0	1	1	1	1	33.39	33	59	4.07753744390572	59	59	0	4.07753744390572	33	1	Planktonic	gon	Haliotis_corrugata
Gastropoda	Mollusca	0	1	PNF	Haliotis_cracherodii	1	36	36	0	1	1	1	1	36	36	272	5.605802066296	272	272	0	5.605802066296	36	1	Planktonic	gon	Haliotis_cracherodii
Gastropoda	Mollusca	0	1	PNF	Haliotis_fulgens	1	33	33	0	1	1	1	1	33.39	33	94	4.54329478227	94	94	0	4.54329478227	33	1	Planktonic	gon	Haliotis_fulgens
Gastropoda	Mollusca	0	1	PNF	Haliotis_laevigata	1	30	30	0	1	1	1	1	30	30	100.3623713	4.6087873491585	100.3623713	100.3623713	0	4.6087873491585	30	1	Planktonic	gon	Haliotis_laevigata
Gastropoda	Mollusca	0	1	PNF	Haliotis_midae	1	34	34	0	1	1	1	1	34	34	94	4.54329478227	94	94	0	4.54329478227	34	1	Planktonic	gon	Haliotis_midae
Gastropoda	Mollusca	0	1	PNF	Haliotis_rubra	1	38	38	0	1	1	1	1	38	38	102.1662395	4.62660128562274	102.1662395	102.1662395	0	4.62660128562274	38	1	Planktonic	gon	Haliotis_rubra
Gastropoda	Mollusca	0	1	PNF	Lottia_kogamogai	1	42	42	0	1	1	1	1	42.21	42	0.208704619	-1.56683533289665	0.208704619	0.208704619	0	-1.56683533289665	42	1	Planktonic	gon	Lottia_kogamogai
Gastropoda	Mollusca	0	1	PNF	Nacella_concinna	2	62	54	8	1	1	1	1	58.205	58	6.370488867	1.85167621185124	6.513853125	6.227124609	0.286728516	1.85167621185124	58	1	Planktonic	gon	Nacella_concinna
Gastropoda	Mollusca	0	1	PNF	Patella_pellucida	1	56	56	0	1	1	1	1	56.46	56	0.035646938	-3.33409202641373	0.035646938	0.035646938	0	-3.33409202641373	56	1	Planktonic	gon	Patella_pellucida
Gastropoda	Mollusca	0	1	PNF	Phorcus_lineatus	2	53	50	3	1	1	1	1	51.635	51.5	2.176831581	0.777870416375044	2.475172305	1.878490857	0.596681448	0.777870416375044	51.5	1	Planktonic	gon	Phorcus_lineatus
Gastropoda	Mollusca	0	1	PNF	Scutus_unguis	1	34	34	0	1	1	1	1	34.37	34	1.047602537	0.0465042553743369	1.047602537	1.047602537	0	0.0465042553743369	34	1	Planktonic	gon	Scutus_unguis
Gastropoda	Mollusca	0	1	PNF	Tegula_funebralis	1	36	36	0	1	1	1	1	36	36	4.850529231	1.57908781879007	4.850529231	4.850529231	0	1.57908781879007	36	1	Planktonic	gon	Tegula_funebralis
Gastropoda	Mollusca	0	1	PNF	Testudinalia_testudinalis	1	56	56	0	1	1	1	1	56.46	56	1.111493245	0.105704377030727	1.111493245	1.111493245	0	0.105704377030727	56	1	Planktonic	gon	Testudinalia_testudinalis
Gastropoda	Mollusca	0	NA	A	Onoba_semicostata	1	50	50	0	1	1	1	1	50.351157	50	0.004467087	-5.41101876064332	0.004467087	0.004467087	0	-5.41101876064332	50	NA	Aplanktonic	gon	Onoba_semicostata
Gastropoda	Mollusca	0	NA	PF	Pterotrachea_hippocampus	1	30	30	0	1	1	1	1	30	30	0.45248869	-0.792992510629661	0.45248869	0.45248869	0	-0.792992510629661	30	NA	Planktonic	gon	Pterotrachea_hippocampus
Gastropoda	Mollusca	0	NA	PF	Pterotrachea_scutata	1	15	15	0	1	1	1	1	14.72	15	2.19004525	0.783922205715408	2.19004525	2.19004525	0	0.783922205715408	15	NA	Planktonic	gon	Pterotrachea_scutata
Gastropoda	Mollusca	0	NA	PF	Raphitoma_echinata	1	55	55	0	1	1	1	1	55.38	55	0.136458314	-1.99173610294013	0.136458314	0.136458314	0	-1.99173610294013	55	NA	Planktonic	gon	Raphitoma_echinata
Gastropoda	Mollusca	1	0	A	Bostrycapulus_aculeatus	1	24	24	0	1	1	1	1	24	24	0.518442685	-0.65692579744184	0.518442685	0.518442685	0	-0.65692579744184	24	0	Aplanktonic	seq	Bostrycapulus_aculeatus
Gastropoda	Mollusca	1	0	A	Cadlina_laevis	1	50	50	0	1	1	1	1	50.38	50	0.731236228	-0.313018714117697	0.731236228	0.731236228	0	-0.313018714117697	50	0	Aplanktonic	sim	Cadlina_laevis
Gastropoda	Mollusca	1	0	A	Calyptraea_chinensis	1	50	50	0	1	1	1	1	50	50	0.147955604	-1.91084302319189	0.147955604	0.147955604	0	-1.91084302319189	50	0	Aplanktonic	seq	Calyptraea_chinensis
Gastropoda	Mollusca	1	0	A	Corolla_spectabilis	1	30	30	0	1	1	1	1	30	30	0.21967322	-1.51561420051231	0.21967322	0.21967322	0	-1.51561420051231	30	0	Aplanktonic	seq	Corolla_spectabilis
Gastropoda	Mollusca	1	0	A	Crepidula_adunca	2	48	33	15	1	1	1	1	40.5	40.5	1.263053503	0.233532204308013	1.263053503	1.263053503	0	0.233532204308013	40.5	0	Aplanktonic	seq	Crepidula_adunca
Gastropoda	Mollusca	1	0	A	Crepidula_aplysioides	1	10	10	0	1	1	1	1	10	10	1.801551174	0.588648057130619	1.801551174	1.801551174	0	0.588648057130619	10	0	Aplanktonic	seq	Crepidula_aplysioides
Gastropoda	Mollusca	1	0	A	Crepidula_atrasolea	2	27	26	1	1	1	1	1	26.64	26.5	2.5508198715	0.936414825729717	3.121605805	1.980033938	1.141571867	0.936414825729717	26.5	0	Aplanktonic	seq	Crepidula_atrasolea
Gastropoda	Mollusca	1	0	A	Crepidula_cerithicola	1	8	8	0	1	1	1	1	8	8	0.530556277	-0.633829243613874	0.530556277	0.530556277	0	-0.633829243613874	8	0	Aplanktonic	seq	Crepidula_cerithicola
Gastropoda	Mollusca	1	0	A	Crepidula_complanata	1	34	34	0	1	1	1	1	34	34	8.404668393	2.12878731254271	8.404668393	8.404668393	0	2.12878731254271	34	0	Aplanktonic	seq	Crepidula_complanata
Gastropoda	Mollusca	1	0	A	Crepidula_convexa	1	40	40	0	1	1	1	1	40	40	1.516364114	0.41631543912019	1.516364114	1.516364114	0	0.41631543912019	40	0	Aplanktonic	seq	Crepidula_convexa
Gastropoda	Mollusca	1	0	A	Crepidula_coquimbensis	1	29	29	0	1	1	1	1	29	29	10.21003391	2.32337095342473	10.21003391	10.21003391	0	2.32337095342473	29	0	Aplanktonic	seq	Crepidula_coquimbensis
Gastropoda	Mollusca	1	0	A	Crepidula_maculosa	1	30	30	0	1	1	1	1	30	30	3.772327813	1.32769226794094	3.772327813	3.772327813	0	1.32769226794094	30	0	Aplanktonic	seq	Crepidula_maculosa
Gastropoda	Mollusca	1	0	A	Crepidula_nummaria	1	57	57	0	1	1	1	1	57.05	57	4.288810858	1.45600950523849	4.288810858	4.288810858	0	1.45600950523849	57	0	Aplanktonic	seq	Crepidula_nummaria
Gastropoda	Mollusca	1	0	A	Crepidula_perforans	1	33	33	0	1	1	1	1	33	33	17.14144951	2.8414994784387	17.14144951	17.14144951	0	2.8414994784387	33	0	Aplanktonic	seq	Crepidula_perforans
Gastropoda	Mollusca	1	0	A	Crepidula_porcellana	1	9	9	0	1	1	1	1	9	9	5.148949638	1.63879274008784	5.148949638	5.148949638	0	1.63879274008784	9	0	Aplanktonic	seq	Crepidula_porcellana
Gastropoda	Mollusca	1	0	A	Crepidula_ustulatulina	1	27	27	0	1	1	1	1	27	27	1.391976445	0.330724640073652	1.391976445	1.391976445	0	0.330724640073652	27	0	Aplanktonic	seq	Crepidula_ustulatulina
Gastropoda	Mollusca	1	0	A	Crepidula_williamsi	1	34	34	0	1	1	1	1	34	34	15.81714872	2.76109471347872	15.81714872	15.81714872	0	2.76109471347872	34	0	Aplanktonic	seq	Crepidula_williamsi
Gastropoda	Mollusca	1	0	A	Crepipatella_dilatata	1	41	41	0	1	1	1	1	41	41	46.74032704	3.84460732609094	46.74032704	46.74032704	0	3.84460732609094	41	0	Aplanktonic	seq	Crepipatella_dilatata
Gastropoda	Mollusca	1	0	A	Crucibulum_auricula	1	10	10	0	1	1	1	1	10	10	3.772327813	1.32769226794094	3.772327813	3.772327813	0	1.32769226794094	10	0	Aplanktonic	seq	Crucibulum_auricula
Gastropoda	Mollusca	1	0	A	Dendrodoris_denisoni	1	33	33	0	1	1	1	1	33	33	2.152776978	0.766758626393445	2.152776978	2.152776978	0	0.766758626393445	33	0	Aplanktonic	sim	Dendrodoris_denisoni
Gastropoda	Mollusca	1	0	A	Doriopsilla_miniata	1	33	33	0	1	1	1	1	33	33	0.050098302	-2.99376816368124	0.050098302	0.050098302	0	-2.99376816368124	33	0	Aplanktonic	sim	Doriopsilla_miniata
Gastropoda	Mollusca	1	0	A	Doris_kerguelenensis	1	70	70	0	1	1	1	1	70	70	6.731273308	1.90676432457209	6.731273308	6.731273308	0	1.90676432457209	70	0	Aplanktonic	sim	Doris_kerguelenensis
Gastropoda	Mollusca	1	0	A	Glossodoris_vespa	1	26	26	0	1	1	1	1	26	26	2.152776978	0.766758626393445	2.152776978	2.152776978	0	0.766758626393445	26	0	Aplanktonic	sim	Glossodoris_vespa
Gastropoda	Mollusca	1	0	A	Hypselodoris_bennetti	1	33	33	0	1	1	1	1	33	33	0.091329336	-2.39328322864331	0.091329336	0.091329336	0	-2.39328322864331	33	0	Aplanktonic	sim	Hypselodoris_bennetti
Gastropoda	Mollusca	1	0	A	Maoricrypta_immersa	1	38	38	0	1	1	1	1	38.3	38	4.850529231	1.57908781879007	4.850529231	4.850529231	0	1.57908781879007	38	0	Aplanktonic	seq	Maoricrypta_immersa
Gastropoda	Mollusca	1	0	A	Maoricrypta_monoxyla	1	36	36	0	1	1	1	1	36	36	2.908784871	1.06773542387364	2.908784871	2.908784871	0	1.06773542387364	36	0	Aplanktonic	seq	Maoricrypta_monoxyla
Gastropoda	Mollusca	1	0	A	Newnesia_antarctica	1	70	70	0	1	1	1	1	70	70	8.176730239	2.10129234441919	8.176730239	8.176730239	0	2.10129234441919	70	0	Aplanktonic	sim	Newnesia_antarctica
Gastropoda	Mollusca	1	0	A	Phyllaplysia_taylori	1	48	48	0	1	1	1	1	48	48	1.3	0.262364264467491	1.3	1.3	0	0.262364264467491	48	0	Aplanktonic	sim	Phyllaplysia_taylori
Gastropoda	Mollusca	1	0	A	Rostanga_arbutus	1	33	33	0	1	1	1	1	33	33	0.006221158	-5.07979921592577	0.006221158	0.006221158	0	-5.07979921592577	33	0	Aplanktonic	sim	Rostanga_arbutus
Gastropoda	Mollusca	1	0	A	Sagaminopteron_ornatum	1	14	14	0	1	1	1	1	14	14	0.0192	-3.9528449999484	0.0192	0.0192	0	-3.9528449999484	14	0	Aplanktonic	sim	Sagaminopteron_ornatum
Gastropoda	Mollusca	1	0	A	Thorunna_arbuta	1	43	43	0	1	1	1	1	43	43	0.136566869	-1.99094090152664	0.136566869	0.136566869	0	-1.99094090152664	43	0	Aplanktonic	sim	Thorunna_arbuta
Gastropoda	Mollusca	1	0	A	Trochita_calyptraeformis	1	29	29	0	1	1	1	1	29	29	18.11970682	2.89700012057224	18.11970682	18.11970682	0	2.89700012057224	29	0	Aplanktonic	seq	Trochita_calyptraeformis
Gastropoda	Mollusca	1	0	PF	Abronica_abronia	1	43	43	0	1	1	1	1	43	43	0.019452231	-3.93979351112554	0.019452231	0.019452231	0	-3.93979351112554	43	0	Planktonic	sim	Abronica_abronia
Gastropoda	Mollusca	1	0	PF	Acanthodoris_pilosa	1	41	41	0	1	1	1	1	41	41	0.584843414	-0.536411135955923	0.584843414	0.584843414	0	-0.536411135955923	41	0	Planktonic	sim	Acanthodoris_pilosa
Gastropoda	Mollusca	1	0	PF	Acteocina_canaliculata	1	41	41	0	1	1	1	1	41	41	0.073806126	-2.60631354269061	0.073806126	0.073806126	0	-2.60631354269061	41	0	Planktonic	sim	Acteocina_canaliculata
Gastropoda	Mollusca	1	0	PF	Aeolidia_papillosa	1	41	41	0	1	1	1	1	41	41	6.731273308	1.90676432457209	6.731273308	6.731273308	0	1.90676432457209	41	0	Planktonic	sim	Aeolidia_papillosa
Gastropoda	Mollusca	1	0	PF	Akera_bullata	1	51	51	0	1	1	1	1	50.61843	51	59.04565866	4.07831102021162	59.04565866	59.04565866	0	4.07831102021162	51	0	Planktonic	sim	Akera_bullata
Gastropoda	Mollusca	1	0	PF	Alderia_modesta	1	38	38	0	1	1	1	1	38	38	0.763	-0.27049724769768	0.763	0.763	0	-0.27049724769768	38	0	Planktonic	sim	Alderia_modesta
Gastropoda	Mollusca	1	0	PF	Aldisa_sanguinea	1	43	43	0	1	1	1	1	43	43	0.081793607	-2.50355619246185	0.081793607	0.081793607	0	-2.50355619246185	43	0	Planktonic	sim	Aldisa_sanguinea
Gastropoda	Mollusca	1	0	PF	Ancula_gibbosa	1	41	41	0	1	1	1	1	41	41	0.276276808	-1.28635198832456	0.276276808	0.276276808	0	-1.28635198832456	41	0	Planktonic	sim	Ancula_gibbosa
Gastropoda	Mollusca	1	0	PF	Aplysia_californica	1	33	33	0	1	1	1	1	33	33	745	6.61338421837956	745	745	0	6.61338421837956	33	0	Planktonic	sim	Aplysia_californica
Gastropoda	Mollusca	1	0	PF	Aplysia_dactylomela	2	48	31	17	1	1	1	1	39.695	39.5	7.644422715	2.0339763250845	15.11384543	0.175	14.93884543	2.0339763250845	39.5	0	Planktonic	sim	Aplysia_dactylomela
Gastropoda	Mollusca	1	0	PF	Aplysia_depilans	1	45	45	0	1	1	1	1	44.65	45	380	5.94017125272043	380	380	0	5.94017125272043	45	0	Planktonic	sim	Aplysia_depilans
Gastropoda	Mollusca	1	0	PF	Aplysia_fasciata	1	31	31	0	1	1	1	1	31.05	31	620	6.42971947803914	620	620	0	6.42971947803914	31	0	Planktonic	sim	Aplysia_fasciata
Gastropoda	Mollusca	1	0	PF	Aplysia_juliana	1	21	21	0	1	1	1	1	21	21	42.3	3.74478708605223	42.3	42.3	0	3.74478708605223	21	0	Planktonic	sim	Aplysia_juliana
Gastropoda	Mollusca	1	0	PF	Aplysia_punctata	2	56	53	3	1	1	1	1	54.869138	54.5	35.05965515	3.55705104344928	58	12.1193103	45.8806897	3.55705104344928	54.5	0	Planktonic	sim	Aplysia_punctata
Gastropoda	Mollusca	1	0	PF	Aplysiopsis_enteromorphae	1	34	34	0	1	1	1	1	34	34	0.227	-1.48280526150073	0.227	0.227	0	-1.48280526150073	34	0	Planktonic	sim	Aplysiopsis_enteromorphae
Gastropoda	Mollusca	1	0	PF	Aplysiopsis_formosa	1	27	27	0	1	1	1	1	27	27	0.004626147	-5.37603093876467	0.004626147	0.004626147	0	-5.37603093876467	27	0	Planktonic	sim	Aplysiopsis_formosa
Gastropoda	Mollusca	1	0	PF	Armina_californica	1	49	49	0	1	1	1	1	48.53	49	1.478934303	0.391321762863775	1.478934303	1.478934303	0	0.391321762863775	49	0	Planktonic	sim	Armina_californica
Gastropoda	Mollusca	1	0	PF	Asteronotus_cespitosus	1	25	25	0	1	1	1	1	24.57	25	22.73271277	3.12380497830139	22.73271277	22.73271277	0	3.12380497830139	25	0	Planktonic	sim	Asteronotus_cespitosus
Gastropoda	Mollusca	1	0	PF	Austraeolis_ornata	1	33	33	0	1	1	1	1	33	33	0.789726461	-0.236068645378834	0.789726461	0.789726461	0	-0.236068645378834	33	0	Planktonic	sim	Austraeolis_ornata
Gastropoda	Mollusca	1	0	PF	Berthelinia_ganapati	1	15	15	0	1	1	1	1	15	15	0.001934198	-6.24806250870118	0.001934198	0.001934198	0	-6.24806250870118	15	0	Planktonic	sim	Berthelinia_ganapati
Gastropoda	Mollusca	1	0	PF	Berthella_californica	1	43	43	0	1	1	1	1	43	43	0.574242454	-0.554703578117466	0.574242454	0.574242454	0	-0.554703578117466	43	0	Planktonic	sim	Berthella_californica
Gastropoda	Mollusca	1	0	PF	Bosellia_mimetica	1	24	24	0	1	1	1	1	24	24	0.002770725	-5.88864626017697	0.002770725	0.002770725	0	-5.88864626017697	24	0	Planktonic	sim	Bosellia_mimetica
Gastropoda	Mollusca	1	0	PF	Bulla_ampulla	1	27	27	0	1	1	1	1	27.28	27	0.373412995	-0.985070246658981	0.373412995	0.373412995	0	-0.985070246658981	27	0	Planktonic	sim	Bulla_ampulla
Gastropoda	Mollusca	1	0	PF	Bulla_gouldiana	1	31	31	0	1	1	1	1	31	31	4	1.38629436111989	4	4	0	1.38629436111989	31	0	Planktonic	sim	Bulla_gouldiana
Gastropoda	Mollusca	1	0	PF	Bursatella_leachii	1	29	29	0	1	1	1	1	29.24254	29	40.01	3.68912942286914	40.01	40.01	0	3.68912942286914	29	0	Planktonic	sim	Bursatella_leachii
Gastropoda	Mollusca	1	0	PF	Cadlina_luteomarginata	2	49	43	6	1	1	1	1	46	46	0.242585828	-1.4163997013261	0.306635974	0.178535682	0.128100292	-1.4163997013261	46	0	Planktonic	sim	Cadlina_luteomarginata
Gastropoda	Mollusca	1	0	PF	Caliphylla_mediterranea	1	24	24	0	1	1	1	1	24	24	0.004626147	-5.37603093876467	0.004626147	0.004626147	0	-5.37603093876467	24	0	Planktonic	sim	Caliphylla_mediterranea
Gastropoda	Mollusca	1	0	PF	Calliopaea_oophaga	1	56	56	0	1	1	1	1	56	56	8.81103e-05	-9.33692111925657	8.81103e-05	8.81103e-05	0	-9.33692111925657	56	0	Planktonic	sim	Calliopaea_oophaga
Gastropoda	Mollusca	1	0	PF	Calyptraea_conica	1	8	8	0	1	1	1	1	8	8	0.998778205	-0.00122254200002691	0.998778205	0.998778205	0	-0.00122254200002691	8	0	Planktonic	seq	Calyptraea_conica
Gastropoda	Mollusca	1	0	PF	Calyptraea_mamillaris	1	8	8	0	1	1	1	1	8	8	0.147955604	-1.91084302319189	0.147955604	0.147955604	0	-1.91084302319189	8	0	Planktonic	seq	Calyptraea_mamillaris
Gastropoda	Mollusca	1	0	PF	Calyptraea_pellucida	1	25	25	0	1	1	1	1	25	25	0.004151638	-5.48425232381743	0.004151638	0.004151638	0	-5.48425232381743	25	0	Planktonic	seq	Calyptraea_pellucida
Gastropoda	Mollusca	1	0	PF	Cavolinia_inflexa	3	44	40	4	1	1	1	1	42.4833333333333	42.6666666666667	0.00578996333333333	-5.15162932017491	0.00658824	0.00524753	0.00134071	-5.15162932017491	42.6666666666667	0	Planktonic	seq	Cavolinia_inflexa
Gastropoda	Mollusca	1	0	PF	Cavolinia_tridentata	1	15	15	0	1	1	1	1	14.72	15	0.09267451	-2.37866181725363	0.09267451	0.09267451	0	-2.37866181725363	15	0	Planktonic	seq	Cavolinia_tridentata
Gastropoda	Mollusca	1	0	PF	Chelidonura_fulvipunctata	1	14	14	0	1	1	1	1	14	14	0.0402	-3.21388828335716	0.0402	0.0402	0	-3.21388828335716	14	0	Planktonic	sim	Chelidonura_fulvipunctata
Gastropoda	Mollusca	1	0	PF	Chelidonura_hirundinina	2	33	14	19	1	1	1	1	23.5	23.5	0.0056	-5.18498868124103	0.0056	0.0056	0	-5.18498868124103	23.5	0	Planktonic	sim	Chelidonura_hirundinina
Gastropoda	Mollusca	1	0	PF	Chelidonura_inornata	2	33	14	19	1	1	1	1	23.5	23.5	0.2757	-1.28844196095239	0.2757	0.2757	0	-1.28844196095239	23.5	0	Planktonic	sim	Chelidonura_inornata
Gastropoda	Mollusca	1	0	PF	Chelidonura_pallida	1	14	14	0	1	1	1	1	14	14	0.1508	-1.89180082340828	0.1508	0.1508	0	-1.89180082340828	14	0	Planktonic	sim	Chelidonura_pallida
Gastropoda	Mollusca	1	0	PF	Chelidonura_sandrana	2	14	14	0	1	1	1	1	14	14	0.01466	-4.22263258252363	0.01882	0.0105	0.00832	-4.22263258252363	14	0	Planktonic	sim	Chelidonura_sandrana
Gastropoda	Mollusca	1	0	PF	Chelidonura_varians	1	14	14	0	1	1	1	1	14	14	1.4593	0.377956868691563	1.4593	1.4593	0	0.377956868691563	14	0	Planktonic	sim	Chelidonura_varians
Gastropoda	Mollusca	1	0	PF	Chromodoris_elisabethina	1	26	26	0	1	1	1	1	26	26	0.07292445	-2.61833130525199	0.07292445	0.07292445	0	-2.61833130525199	26	0	Planktonic	sim	Chromodoris_elisabethina
Gastropoda	Mollusca	1	0	PF	Chromodoris_strigata	1	23	23	0	1	1	1	1	23	23	0.043676434	-3.13094659007229	0.043676434	0.043676434	0	-3.13094659007229	23	0	Planktonic	sim	Chromodoris_strigata
Gastropoda	Mollusca	1	0	PF	Clione_limacina	2	75	51	24	1	1	1	1	62.76	63	0.2845930225	-1.25669511049271	0.539767445	0.0294186	0.510348845	-1.25669511049271	63	0	Planktonic	seq	Clione_limacina
Gastropoda	Mollusca	1	0	PF	Clione_limacina_anatarctica	2	78	64	14	1	1	1	1	70.85	71	0.1807372875	-1.71071075236688	0.289829703	0.071644872	0.218184831	-1.71071075236688	71	0	Planktonic	seq	Clione_limacina_anatarctica
Gastropoda	Mollusca	1	0	PF	Coralliophila_erosa	1	25	25	0	1	1	1	1	25.07	25	1.019773648	0.0195806889441953	1.019773648	1.019773648	0	0.0195806889441953	25	0	Planktonic	seq	Coralliophila_erosa
Gastropoda	Mollusca	1	0	PF	Corambe_obscura	1	48	48	0	1	1	1	1	48	48	0.000473176	-7.65604314565853	0.000473176	0.000473176	0	-7.65604314565853	48	0	Planktonic	sim	Corambe_obscura
Gastropoda	Mollusca	1	0	PF	Corambe_steinbergae	1	48	48	0	1	1	1	1	48	48	0.001622407	-6.42384442998106	0.001622407	0.001622407	0	-6.42384442998106	48	0	Planktonic	sim	Corambe_steinbergae
Gastropoda	Mollusca	1	0	PF	Costasiella_nonatoi	1	32	32	0	1	1	1	1	32	32	0.574242454	-0.554703578117466	0.574242454	0.574242454	0	-0.554703578117466	32	0	Planktonic	sim	Costasiella_nonatoi
Gastropoda	Mollusca	1	0	PF	Costasiella_usagi	2	13	13	0	1	1	1	1	13	13	0.0032731125	-5.72201391191815	0.006221158	0.000325067	0.005896091	-5.72201391191815	13	0	Planktonic	sim	Costasiella_usagi
Gastropoda	Mollusca	1	0	PF	Cratena_pilata	1	41	41	0	1	1	1	1	41	41	0.000116378	-9.05866704396676	0.000116378	0.000116378	0	-9.05866704396676	41	0	Planktonic	sim	Cratena_pilata
Gastropoda	Mollusca	1	0	PF	Crepidula_arenata	1	33	33	0	1	1	1	1	33	33	11.20261804	2.41614750455637	11.20261804	11.20261804	0	2.41614750455637	33	0	Planktonic	seq	Crepidula_arenata
Gastropoda	Mollusca	1	0	PF	Crepidula_argentina	1	38	38	0	1	1	1	1	38	38	11.20261804	2.41614750455637	11.20261804	11.20261804	0	2.41614750455637	38	0	Planktonic	seq	Crepidula_argentina
Gastropoda	Mollusca	1	0	PF	Crepidula_fornicata	3	54	41	13	1	1	1	1	48.52	48.3333333333333	22.8538572053333	3.12911990857922	52.26290052	6.353088365	45.909812155	3.12911990857922	48.3333333333333	0	Planktonic	seq	Crepidula_fornicata
Gastropoda	Mollusca	1	0	PF	Crepidula_incurva	1	24	24	0	1	1	1	1	24	24	0.675366022	-0.392500480261808	0.675366022	0.675366022	0	-0.392500480261808	24	0	Planktonic	seq	Crepidula_incurva
Gastropoda	Mollusca	1	0	PF	Crepidula_lessoni	1	8	8	0	1	1	1	1	8	8	8.404668393	2.12878731254271	8.404668393	8.404668393	0	2.12878731254271	8	0	Planktonic	seq	Crepidula_lessoni
Gastropoda	Mollusca	1	0	PF	Crepidula_marginalis	1	9	9	0	1	1	1	1	8.55	9	4.288810858	1.45600950523849	4.288810858	4.288810858	0	1.45600950523849	9	0	Planktonic	seq	Crepidula_marginalis
Gastropoda	Mollusca	1	0	PF	Crepidula_naticarum	1	34	34	0	1	1	1	1	34	34	7.20041044	1.97413802995281	7.20041044	7.20041044	0	1.97413802995281	34	0	Planktonic	seq	Crepidula_naticarum
Gastropoda	Mollusca	1	0	PF	Crepidula_nivea	1	33	33	0	1	1	1	1	33	33	1.263053503	0.233532204308013	1.263053503	1.263053503	0	0.233532204308013	33	0	Planktonic	seq	Crepidula_nivea
Gastropoda	Mollusca	1	0	PF	Crepidula_onyx	1	34	34	0	1	1	1	1	34	34	11.20261804	2.41614750455637	11.20261804	11.20261804	0	2.41614750455637	34	0	Planktonic	seq	Crepidula_onyx
Gastropoda	Mollusca	1	0	PF	Crepidula_plana	1	40	40	0	1	1	1	1	40	40	4.850529231	1.57908781879007	4.850529231	4.850529231	0	1.57908781879007	40	0	Planktonic	seq	Crepidula_plana
Gastropoda	Mollusca	1	0	PF	Crepidula_protea	1	24	24	0	1	1	1	1	24	24	10.21003391	2.32337095342473	10.21003391	10.21003391	0	2.32337095342473	24	0	Planktonic	seq	Crepidula_protea
Gastropoda	Mollusca	1	0	PF	Crepidula_striolata	1	8	8	0	1	1	1	1	8	8	1.263053503	0.233532204308013	1.263053503	1.263053503	0	0.233532204308013	8	0	Planktonic	seq	Crepidula_striolata
Gastropoda	Mollusca	1	0	PF	Crepipatella_lingulata	1	34	34	0	1	1	1	1	34	34	2.475172305	0.906310011779239	2.475172305	2.475172305	0	0.906310011779239	34	0	Planktonic	seq	Crepipatella_lingulata
Gastropoda	Mollusca	1	0	PF	Crepipatella_peruviana	1	41	41	0	1	1	1	1	41	41	108.1360722	4.68339036185904	108.1360722	108.1360722	0	4.68339036185904	41	0	Planktonic	seq	Crepipatella_peruviana
Gastropoda	Mollusca	1	0	PF	Creseis_clava	2	44	44	0	1	1	1	1	43.69	44	0.004206895	-5.47103043308788	0.00781609	0.0005977	0.00721839	-5.47103043308788	44	0	Planktonic	seq	Creseis_clava
Gastropoda	Mollusca	1	0	PF	Crucibulum_quiriquinae	1	31	31	0	1	1	1	1	31	31	21.55476677	3.07059698791323	21.55476677	21.55476677	0	3.07059698791323	31	0	Planktonic	seq	Crucibulum_quiriquinae
Gastropoda	Mollusca	1	0	PF	Crucibulum_radiata	1	8	8	0	1	1	1	1	8	8	4.850529231	1.57908781879007	4.850529231	4.850529231	0	1.57908781879007	8	0	Planktonic	seq	Crucibulum_radiata
Gastropoda	Mollusca	1	0	PF	Crucibulum_spinosum	1	9	9	0	1	1	1	1	8.55	9	4.850529231	1.57908781879007	4.850529231	4.850529231	0	1.57908781879007	9	0	Planktonic	seq	Crucibulum_spinosum
Gastropoda	Mollusca	1	0	PF	Cumanotus_beaumonti	1	43	43	0	1	1	1	1	43	43	0.136566869	-1.99094090152664	0.136566869	0.136566869	0	-1.99094090152664	43	0	Planktonic	sim	Cumanotus_beaumonti
Gastropoda	Mollusca	1	0	PF	Cuthona_divae	1	43	43	0	1	1	1	1	43	43	0.023322493	-3.75833701926855	0.023322493	0.023322493	0	-3.75833701926855	43	0	Planktonic	sim	Cuthona_divae
Gastropoda	Mollusca	1	0	PF	Cuthonella_cocoachroma	1	43	43	0	1	1	1	1	43	43	0.043676434	-3.13094659007229	0.043676434	0.043676434	0	-3.13094659007229	43	0	Planktonic	sim	Cuthonella_cocoachroma
Gastropoda	Mollusca	1	0	PF	Cyerce_nigra	1	13	13	0	1	1	1	1	13	13	0.032478458	-3.42717824018511	0.032478458	0.032478458	0	-3.42717824018511	13	0	Planktonic	sim	Cyerce_nigra
Gastropoda	Mollusca	1	0	PF	Dendrodoris_krusensternii	1	33	33	0	1	1	1	1	33	33	6.731273308	1.90676432457209	6.731273308	6.731273308	0	1.90676432457209	33	0	Planktonic	sim	Dendrodoris_krusensternii
Gastropoda	Mollusca	1	0	PF	Dendrodoris_nigra	1	33	33	0	1	1	1	1	33	33	0.574242454	-0.554703578117466	0.574242454	0.574242454	0	-0.554703578117466	33	0	Planktonic	sim	Dendrodoris_nigra
Gastropoda	Mollusca	1	0	PF	Dendronotus_albopunctatus	1	48	48	0	1	1	1	1	48	48	0.958785127	-0.042088288640678	0.958785127	0.958785127	0	-0.042088288640678	48	0	Planktonic	sim	Dendronotus_albopunctatus
Gastropoda	Mollusca	1	0	PF	Dendronotus_iris	1	49	49	0	1	1	1	1	48.53	49	28.30395785	3.34300164822751	28.30395785	28.30395785	0	3.34300164822751	49	0	Planktonic	sim	Dendronotus_iris
Gastropoda	Mollusca	1	0	PF	Desmaulus_extinctorium	1	22	22	0	1	1	1	1	22	22	0.359333992	-1.02350298315887	0.359333992	0.359333992	0	-1.02350298315887	22	0	Planktonic	seq	Desmaulus_extinctorium
Gastropoda	Mollusca	1	0	PF	Diaphana_californica	1	43	43	0	1	1	1	1	43	43	0.009718062	-4.63376906310522	0.009718062	0.009718062	0	-4.63376906310522	43	0	Planktonic	sim	Diaphana_californica
Gastropoda	Mollusca	1	0	PF	Diaphana_minuta	1	58	58	0	1	1	1	1	57.58	58	0.052277819	-2.95118310877039	0.052277819	0.052277819	0	-2.95118310877039	58	0	Planktonic	sim	Diaphana_minuta
Gastropoda	Mollusca	1	0	PF	Diaulula_sandiegensis	1	43	43	0	1	1	1	1	43	43	0.574242454	-0.554703578117466	0.574242454	0.574242454	0	-0.554703578117466	43	0	Planktonic	sim	Diaulula_sandiegensis
Gastropoda	Mollusca	1	0	PF	Discodoris_boholiensis	1	14	14	0	1	1	1	1	13.76	14	0.958785127	-0.042088288640678	0.958785127	0.958785127	0	-0.042088288640678	14	0	Planktonic	sim	Discodoris_boholiensis
Gastropoda	Mollusca	1	0	PF	Dolabella_auricularia	1	0	0	0	1	1	1	1	0.49	0	76	4.33073334028633	76	76	0	4.33073334028633	0	0	Planktonic	sim	Dolabella_auricularia
Gastropoda	Mollusca	1	0	PF	Dolabrifera_dolabrifera	1	34	34	0	1	1	1	1	33.74	34	30	3.40119738166216	30	30	0	3.40119738166216	34	0	Planktonic	sim	Dolabrifera_dolabrifera
Gastropoda	Mollusca	1	0	PF	Doriprismatica_atromarginata	1	33	33	0	1	1	1	1	33	33	0.958785127	-0.042088288640678	0.958785127	0.958785127	0	-0.042088288640678	33	0	Planktonic	sim	Doriprismatica_atromarginata
Gastropoda	Mollusca	1	0	PF	Doris_odhneri	1	43	43	0	1	1	1	1	43	43	12.60577111	2.53415473369936	12.60577111	12.60577111	0	2.53415473369936	43	0	Planktonic	sim	Doris_odhneri
Gastropoda	Mollusca	1	0	PF	Doris_pseudoargus	2	56	53	3	1	1	1	1	54.635	54.5	68.925036555	4.23301948726881	106.1638828	31.68619031	74.47769249	4.23301948726881	54.5	0	Planktonic	sim	Doris_pseudoargus
Gastropoda	Mollusca	1	0	PF	Doris_verrucosa	1	41	41	0	1	1	1	1	41	41	1.478934303	0.391321762863775	1.478934303	1.478934303	0	0.391321762863775	41	0	Planktonic	sim	Doris_verrucosa
Gastropoda	Mollusca	1	0	PF	Doto_coronata	1	41	41	0	1	1	1	1	41	41	0.01038717	-4.56718388825828	0.01038717	0.01038717	0	-4.56718388825828	41	0	Planktonic	sim	Doto_coronata
Gastropoda	Mollusca	1	0	PF	Elysia_atroviridis	1	22	22	0	1	1	1	1	22	22	0.057098782	-2.86297249354593	0.057098782	0.057098782	0	-2.86297249354593	22	0	Planktonic	sim	Elysia_atroviridis
Gastropoda	Mollusca	1	0	PF	Elysia_australis	1	33	33	0	1	1	1	1	33	33	0.006221158	-5.07979921592577	0.006221158	0.006221158	0	-5.07979921592577	33	0	Planktonic	sim	Elysia_australis
Gastropoda	Mollusca	1	0	PF	Elysia_hamatanii	1	34	34	0	1	1	1	1	34	34	0.006221158	-5.07979921592577	0.006221158	0.006221158	0	-5.07979921592577	34	0	Planktonic	sim	Elysia_hamatanii
Gastropoda	Mollusca	1	0	PF	Elysia_hedgpethi	1	34	34	0	1	1	1	1	34	34	0.574242454	-0.554703578117466	0.574242454	0.574242454	0	-0.554703578117466	34	0	Planktonic	sim	Elysia_hedgpethi
Gastropoda	Mollusca	1	0	PF	Elysia_japonica	1	22	22	0	1	1	1	1	22	22	0.003321996	-5.70718947188568	0.003321996	0.003321996	0	-5.70718947188568	22	0	Planktonic	sim	Elysia_japonica
Gastropoda	Mollusca	1	0	PF	Elysia_maoria	1	33	33	0	1	1	1	1	33	33	0.043676434	-3.13094659007229	0.043676434	0.043676434	0	-3.13094659007229	33	0	Planktonic	sim	Elysia_maoria
Gastropoda	Mollusca	1	0	PF	Elysia_marginata	1	13	13	0	1	1	1	1	13	13	0.01038717	-4.56718388825828	0.01038717	0.01038717	0	-4.56718388825828	13	0	Planktonic	sim	Elysia_marginata
Gastropoda	Mollusca	1	0	PF	Elysia_ornata	1	12	12	0	1	1	1	1	12	12	0.750714788	-0.286729475649553	0.750714788	0.750714788	0	-0.286729475649553	12	0	Planktonic	sim	Elysia_ornata
Gastropoda	Mollusca	1	0	PF	Elysia_patina	1	12	12	0	1	1	1	1	12	12	0.043676434	-3.13094659007229	0.043676434	0.043676434	0	-3.13094659007229	12	0	Planktonic	sim	Elysia_patina
Gastropoda	Mollusca	1	0	PF	Elysia_serca	1	24	24	0	1	1	1	1	24	24	0.003321996	-5.70718947188568	0.003321996	0.003321996	0	-5.70718947188568	24	0	Planktonic	sim	Elysia_serca
Gastropoda	Mollusca	1	0	PF	Elysia_stylifera	1	27	27	0	1	1	1	1	27	27	0.017420955	-4.05008148701683	0.017420955	0.017420955	0	-4.05008148701683	27	0	Planktonic	sim	Elysia_stylifera
Gastropoda	Mollusca	1	0	PF	Elysia_thompsoni	1	25	25	0	1	1	1	1	25	25	0.019452231	-3.93979351112554	0.019452231	0.019452231	0	-3.93979351112554	25	0	Planktonic	sim	Elysia_thompsoni
Gastropoda	Mollusca	1	0	PF	Elysia_trisinuata	1	34	34	0	1	1	1	1	34	34	0.043676434	-3.13094659007229	0.043676434	0.043676434	0	-3.13094659007229	34	0	Planktonic	sim	Elysia_trisinuata
Gastropoda	Mollusca	1	0	PF	Elysia_viridis	1	56	56	0	1	1	1	1	56	56	0.000886126	-7.02865140528077	0.000886126	0.000886126	0	-7.02865140528077	56	0	Planktonic	sim	Elysia_viridis
Gastropoda	Mollusca	1	0	PF	Elysia_zuleicae	1	18	18	0	1	1	1	1	18	18	0.027656768	-3.58788480700583	0.027656768	0.027656768	0	-3.58788480700583	18	0	Planktonic	sim	Elysia_zuleicae
Gastropoda	Mollusca	1	0	PF	Ercolania_boodleae	1	22	22	0	1	1	1	1	22	22	0.008133003	-4.81182505092999	0.008133003	0.008133003	0	-4.81182505092999	22	0	Planktonic	sim	Ercolania_boodleae
Gastropoda	Mollusca	1	0	PF	Ercolania_coerulea	1	24	24	0	1	1	1	1	24	24	0.023322493	-3.75833701926855	0.023322493	0.023322493	0	-3.75833701926855	24	0	Planktonic	sim	Ercolania_coerulea
Gastropoda	Mollusca	1	0	PF	Ercolania_endophytophaga	1	35	35	0	1	1	1	1	35	35	0.000473176	-7.65604314565853	0.000473176	0.000473176	0	-7.65604314565853	35	0	Planktonic	sim	Ercolania_endophytophaga
Gastropoda	Mollusca	1	0	PF	Ercolania_felina	1	36	36	0	1	1	1	1	36	36	0.000210739	-8.46489015698779	0.000210739	0.000210739	0	-8.46489015698779	36	0	Planktonic	sim	Ercolania_felina
Gastropoda	Mollusca	1	0	PF	Ercolania_fuscata	2	41	24	17	1	1	1	1	32.5	32.5	0.0014550105	-6.53274216188987	0.002770725	0.000139296	0.002631429	-6.53274216188987	32.5	0	Planktonic	sim	Ercolania_fuscata
Gastropoda	Mollusca	1	0	PF	Ercolania_viridis	1	24	24	0	1	1	1	1	24	24	0.01038717	-4.56718388825828	0.01038717	0.01038717	0	-4.56718388825828	24	0	Planktonic	sim	Ercolania_viridis
Gastropoda	Mollusca	1	0	PF	Ergaea_walshi	2	34	22	12	1	1	1	1	28	28	0.976113235	-0.0241766798315693	1.527240605	0.424985865	1.10225474	-0.0241766798315693	28	0	Planktonic	seq	Ergaea_walshi
Gastropoda	Mollusca	1	0	PF	Eubranchus_exiguus	1	41	41	0	1	1	1	1	41	41	0.002835293	-5.86560999617275	0.002835293	0.002835293	0	-5.86560999617275	41	0	Planktonic	sim	Eubranchus_exiguus
Gastropoda	Mollusca	1	0	PF	Eubranchus_olivaceus	1	43	43	0	1	1	1	1	43	43	0.008133003	-4.81182505092999	0.008133003	0.008133003	0	-4.81182505092999	43	0	Planktonic	sim	Eubranchus_olivaceus
Gastropoda	Mollusca	1	0	PF	Flabellina_trilineata	1	43	43	0	1	1	1	1	43	43	0.21065557	-1.55753084894135	0.21065557	0.21065557	0	-1.55753084894135	43	0	Planktonic	sim	Flabellina_trilineata
Gastropoda	Mollusca	1	0	PF	Geitodoris_heathi	1	43	43	0	1	1	1	1	43	43	0.043676434	-3.13094659007229	0.043676434	0.043676434	0	-3.13094659007229	43	0	Planktonic	sim	Geitodoris_heathi
Gastropoda	Mollusca	1	0	PF	Goniobranchus_daphne	1	27	27	0	1	1	1	1	27	27	0.081793607	-2.50355619246185	0.081793607	0.081793607	0	-2.50355619246185	27	0	Planktonic	sim	Goniobranchus_daphne
Gastropoda	Mollusca	1	0	PF	Goniobranchus_geometricus	1	26	26	0	1	1	1	1	26	26	0.019452231	-3.93979351112554	0.019452231	0.019452231	0	-3.93979351112554	26	0	Planktonic	sim	Goniobranchus_geometricus
Gastropoda	Mollusca	1	0	PF	Goniobranchus_kuniei	1	23	23	0	1	1	1	1	23	23	0.306635974	-1.18209398739859	0.306635974	0.306635974	0	-1.18209398739859	23	0	Planktonic	sim	Goniobranchus_kuniei
Gastropoda	Mollusca	1	0	PF	Goniobranchus_leopardus	1	26	26	0	1	1	1	1	26	26	0.914531669	-0.0893431818984378	0.914531669	0.914531669	0	-0.0893431818984378	26	0	Planktonic	sim	Goniobranchus_leopardus
Gastropoda	Mollusca	1	0	PF	Goniobranchus_roboi	1	23	23	0	1	1	1	1	23	23	0.178535682	-1.72296679857995	0.178535682	0.178535682	0	-1.72296679857995	23	0	Planktonic	sim	Goniobranchus_roboi
Gastropoda	Mollusca	1	0	PF	Halgerda_batangas	1	23	23	0	1	1	1	1	23.44	23	1.12447509	0.117316340104287	1.12447509	1.12447509	0	0.117316340104287	23	0	Planktonic	sim	Halgerda_batangas
Gastropoda	Mollusca	1	0	PF	Halgerda_gunnessi	1	32	32	0	1	1	1	1	32.01	32	7.114325143	1.96211037714869	7.114325143	7.114325143	0	1.96211037714869	32	0	Planktonic	sim	Halgerda_gunnessi
Gastropoda	Mollusca	1	0	PF	Halgerda_theobroma	1	32	32	0	1	1	1	1	32.01	32	0.067194513	-2.70016368657244	0.067194513	0.067194513	0	-2.70016368657244	32	0	Planktonic	sim	Halgerda_theobroma
Gastropoda	Mollusca	1	0	PF	Haminoea_vesicula	1	49	49	0	1	1	1	1	49	49	21.87782653	3.08547363669642	21.87782653	21.87782653	0	3.08547363669642	49	0	Planktonic	sim	Haminoea_vesicula
Gastropoda	Mollusca	1	0	PF	Haminoea_virescens	1	49	49	0	1	1	1	1	49	49	0.134428678	-2.00672149567874	0.134428678	0.134428678	0	-2.00672149567874	49	0	Planktonic	sim	Haminoea_virescens
Gastropoda	Mollusca	1	0	PF	Hermaea_bifida	1	40	40	0	1	1	1	1	40	40	0.043676434	-3.13094659007229	0.043676434	0.043676434	0	-3.13094659007229	40	0	Planktonic	sim	Hermaea_bifida
Gastropoda	Mollusca	1	0	PF	Hermaea_cruciata	1	24	24	0	1	1	1	1	24	24	0.004626147	-5.37603093876467	0.004626147	0.004626147	0	-5.37603093876467	24	0	Planktonic	sim	Hermaea_cruciata
Gastropoda	Mollusca	1	0	PF	Hermissenda_crassicornis	1	48	48	0	1	1	1	1	48	48	0.5	-0.693147180559945	0.5	0.5	0	-0.693147180559945	48	0	Planktonic	sim	Hermissenda_crassicornis
Gastropoda	Mollusca	1	0	PF	Hydatina_physis	1	33	33	0	1	1	1	1	33	33	0.425690814	-0.854041984957314	0.425690814	0.425690814	0	-0.854041984957314	33	0	Planktonic	sim	Hydatina_physis
Gastropoda	Mollusca	1	0	PF	Hypselodoris_obscura	2	33	27	6	1	1	1	1	30	30	0.019452231	-3.93979351112554	0.019452231	0.019452231	0	-3.93979351112554	30	0	Planktonic	sim	Hypselodoris_obscura
Gastropoda	Mollusca	1	0	PF	Jorunna_pantherina	1	33	33	0	1	1	1	1	33	33	0.081793607	-2.50355619246185	0.081793607	0.081793607	0	-2.50355619246185	33	0	Planktonic	sim	Jorunna_pantherina
Gastropoda	Mollusca	1	0	PF	Limacina_helicina	3	78	75	3	1	1	1	2	76.5	76.6666666666667	0.00410548466666667	-5.49543147564967	0.005671989	0.00329444	0.002377549	-5.49543147564967	76.6666666666667	0	Planktonic	sim	Limacina_helicina
Gastropoda	Mollusca	1	0	PF	Limacina_rangii	2	64	60	4	1	1	1	1	62.095	62	0.0361956795	-3.31881551810202	0.037144445	0.035246914	0.001897531	-3.31881551810202	62	0	Planktonic	sim	Limacina_rangii
Gastropoda	Mollusca	1	0	PF	Limacina_retroversa	2	50	44	6	1	1	1	1	47	47	0.00281	-5.87457079563648	0.00281	0.00281	0	-5.87457079563648	47	0	Planktonic	sim	Limacina_retroversa
Gastropoda	Mollusca	1	0	PF	Limapontia_capitata	1	55	55	0	1	1	1	1	55	55	0.000210739	-8.46489015698779	0.000210739	0.000210739	0	-8.46489015698779	55	0	Planktonic	sim	Limapontia_capitata
Gastropoda	Mollusca	1	0	PF	Limapontia_depressa	1	55	55	0	1	1	1	1	55	55	0.000658936	-7.32488414502162	0.000658936	0.000658936	0	-7.32488414502162	55	0	Planktonic	sim	Limapontia_depressa
Gastropoda	Mollusca	1	0	PF	Lobiger_nevilli	1	31	31	0	1	1	1	1	31	31	0.001479522	-6.51603621634609	0.001479522	0.001479522	0	-6.51603621634609	31	0	Planktonic	sim	Lobiger_nevilli
Gastropoda	Mollusca	1	0	PF	Lobiger_souverbii	1	24	24	0	1	1	1	1	24	24	0.011650469	-4.45240884227001	0.011650469	0.011650469	0	-4.45240884227001	24	0	Planktonic	sim	Lobiger_souverbii
Gastropoda	Mollusca	1	0	PF	Melanochlamys_diomedea	1	48	48	0	1	1	1	1	48	48	0.2597	-1.34822816031343	0.2597	0.2597	0	-1.34822816031343	48	0	Planktonic	sim	Melanochlamys_diomedea
Gastropoda	Mollusca	1	0	PF	Melanochlamys_handrecki	2	14	14	0	1	1	1	1	14	14	0.0391	-3.24163281199082	0.053	0.0252	0.0278	-3.24163281199082	14	0	Planktonic	sim	Melanochlamys_handrecki
Gastropoda	Mollusca	1	0	PF	Melibe_leonina	1	49	49	0	1	1	1	1	49	49	2.997916087	1.09791740962892	2.997916087	2.997916087	0	1.09791740962892	49	0	Planktonic	sim	Melibe_leonina
Gastropoda	Mollusca	1	0	PF	Mourgona_murca	1	24	24	0	1	1	1	1	24	24	0.008133003	-4.81182505092999	0.008133003	0.008133003	0	-4.81182505092999	24	0	Planktonic	sim	Mourgona_murca
Gastropoda	Mollusca	1	0	PF	Navanax_inermis	2	33	25	8	1	1	1	1	28.935	29	12.93685776	2.56008042805427	17.99181552	7.8819	10.10991552	2.56008042805427	29	0	Planktonic	sim	Navanax_inermis
Gastropoda	Mollusca	1	0	PF	Nembrotha_rosannulata	1	33	33	0	1	1	1	1	33	33	4.031542413	1.39414903548944	4.031542413	4.031542413	0	1.39414903548944	33	0	Planktonic	sim	Nembrotha_rosannulata
Gastropoda	Mollusca	1	0	PF	Noumea_norba	1	26	26	0	1	1	1	1	26	26	0.023322493	-3.75833701926855	0.023322493	0.023322493	0	-3.75833701926855	26	0	Planktonic	sim	Noumea_norba
Gastropoda	Mollusca	1	0	PF	Olea_hansineensis	1	43	43	0	1	1	1	1	43	43	0.001852927	-6.29098872802968	0.001852927	0.001852927	0	-6.29098872802968	43	0	Planktonic	sim	Olea_hansineensis
Gastropoda	Mollusca	1	0	PF	Onchidoris_muricata	2	54	43	11	1	1	1	1	48.5	48.5	0.080041528	-2.52520967899405	0.136760563	0.023322493	0.11343807	-2.52520967899405	48.5	0	Planktonic	sim	Onchidoris_muricata
Gastropoda	Mollusca	1	0	PF	Oxynoe_antillarum	1	24	24	0	1	1	1	1	24	24	0.043676434	-3.13094659007229	0.043676434	0.043676434	0	-3.13094659007229	24	0	Planktonic	sim	Oxynoe_antillarum
Gastropoda	Mollusca	1	0	PF	Oxynoe_olivacea	1	40	40	0	1	1	1	1	40	40	0.136566869	-1.99094090152664	0.136566869	0.136566869	0	-1.99094090152664	40	0	Planktonic	sim	Oxynoe_olivacea
Gastropoda	Mollusca	1	0	PF	Oxynoe_viridis	1	33	33	0	1	1	1	1	33	33	0.136566869	-1.99094090152664	0.136566869	0.136566869	0	-1.99094090152664	33	0	Planktonic	sim	Oxynoe_viridis
Gastropoda	Mollusca	1	0	PF	Palio_dubia	1	41	41	0	1	1	1	1	41	41	3.896091167	1.35997378566051	3.896091167	3.896091167	0	1.35997378566051	41	0	Planktonic	sim	Palio_dubia
Gastropoda	Mollusca	1	0	PF	Phestilla_melanobranchia	1	29	29	0	1	1	1	1	29	29	0.043676434	-3.13094659007229	0.043676434	0.043676434	0	-3.13094659007229	29	0	Planktonic	sim	Phestilla_melanobranchia
Gastropoda	Mollusca	1	0	PF	Philine_aperta	1	56	56	0	1	1	1	1	56.038678	56	97.47915751	4.57963858602372	97.47915751	97.47915751	0	4.57963858602372	56	0	Planktonic	sim	Philine_aperta
Gastropoda	Mollusca	1	0	PF	Philine_auriformis	1	37	37	0	1	1	1	1	37	37	3.524795014	1.2598222825166	3.524795014	3.524795014	0	1.2598222825166	37	0	Planktonic	sim	Philine_auriformis
Gastropoda	Mollusca	1	0	PF	Philinopsis_gardineri	1	14	14	0	1	1	1	1	14	14	1.1971	0.179901965275187	1.1971	1.1971	0	0.179901965275187	14	0	Planktonic	sim	Philinopsis_gardineri
Gastropoda	Mollusca	1	0	PF	Philinopsis_lineolata	1	14	14	0	1	1	1	1	14	14	0.3034	-1.19270321206771	0.3034	0.3034	0	-1.19270321206771	14	0	Planktonic	sim	Philinopsis_lineolata
Gastropoda	Mollusca	1	0	PF	Philinopsis_pilsbryi	1	14	14	0	1	1	1	1	14	14	0.7554	-0.280507868703781	0.7554	0.7554	0	-0.280507868703781	14	0	Planktonic	sim	Philinopsis_pilsbryi
Gastropoda	Mollusca	1	0	PF	Philinopsis_reticulata	1	14	14	0	1	1	1	1	14	14	0.2096	-1.56255432653525	0.2096	0.2096	0	-1.56255432653525	14	0	Planktonic	sim	Philinopsis_reticulata
Gastropoda	Mollusca	1	0	PF	Philinopsis_speciosa	1	14	14	0	1	1	1	1	14	14	0.568	-0.565633860260986	0.568	0.568	0	-0.565633860260986	14	0	Planktonic	sim	Philinopsis_speciosa
Gastropoda	Mollusca	1	0	PF	Placida_cremoniana	1	33	33	0	1	1	1	1	33	33	0.019452231	-3.93979351112554	0.019452231	0.019452231	0	-3.93979351112554	33	0	Planktonic	sim	Placida_cremoniana
Gastropoda	Mollusca	1	0	PF	Placida_dendritica	2	41	34	7	1	1	1	1	37.5	37.5	0.0044785445	-5.40845717373577	0.004957089	0.004	0.000957089	-5.40845717373577	37.5	0	Planktonic	sim	Placida_dendritica
Gastropoda	Mollusca	1	0	PF	Placida_kingstoni	1	24	24	0	1	1	1	1	24	24	0.019452231	-3.93979351112554	0.019452231	0.019452231	0	-3.93979351112554	24	0	Planktonic	sim	Placida_kingstoni
Gastropoda	Mollusca	1	0	PF	Plakobranchus_ocellatus	1	13	13	0	1	1	1	1	13	13	1.149547306	0.139368217919335	1.149547306	1.149547306	0	0.139368217919335	13	0	Planktonic	sim	Plakobranchus_ocellatus
Gastropoda	Mollusca	1	0	PF	Polycerella_emertoni	1	41	41	0	1	1	1	1	41	41	0.000679725	-7.29382225335532	0.000679725	0.000679725	0	-7.29382225335532	41	0	Planktonic	sim	Polycerella_emertoni
Gastropoda	Mollusca	1	0	PF	Rostanga_muscula	1	33	33	0	1	1	1	1	33	33	0.019452231	-3.93979351112554	0.019452231	0.019452231	0	-3.93979351112554	33	0	Planktonic	sim	Rostanga_muscula
Gastropoda	Mollusca	1	0	PF	Rostanga_pulchra	2	48	36	12	1	1	1	1	42	42	0.019452231	-3.93979351112554	0.019452231	0.019452231	0	-3.93979351112554	42	0	Planktonic	sim	Rostanga_pulchra
Gastropoda	Mollusca	1	0	PF	Sagaminopteron_pohnpei	1	14	14	0	1	1	1	1	14	14	0.0075	-4.89285225843987	0.0075	0.0075	0	-4.89285225843987	14	0	Planktonic	sim	Sagaminopteron_pohnpei
Gastropoda	Mollusca	1	0	PF	Sclerodoris_apiculata	1	33	33	0	1	1	1	1	33	33	0.21065557	-1.55753084894135	0.21065557	0.21065557	0	-1.55753084894135	33	0	Planktonic	sim	Sclerodoris_apiculata
Gastropoda	Mollusca	1	0	PF	Siphopteron_quadrispinosum	2	14	14	0	1	1	1	1	14	14	0.00305	-5.79261368836282	0.0035	0.0026	9e-04	-5.79261368836282	14	0	Planktonic	sim	Siphopteron_quadrispinosum
Gastropoda	Mollusca	1	0	PF	Stiliger_berghi	1	35	35	0	1	1	1	1	35	35	0.011	-4.50986000618377	0.011	0.011	0	-4.50986000618377	35	0	Planktonic	sim	Stiliger_berghi
Gastropoda	Mollusca	1	0	PF	Stiliger_fuscovittatus	1	34	34	0	1	1	1	1	34	34	0.019452231	-3.93979351112554	0.019452231	0.019452231	0	-3.93979351112554	34	0	Planktonic	sim	Stiliger_fuscovittatus
Gastropoda	Mollusca	1	0	PF	Stylocheilus_longicauda	1	21	21	0	1	1	1	1	21	21	0.958785127	-0.042088288640678	0.958785127	0.958785127	0	-0.042088288640678	21	0	Planktonic	sim	Stylocheilus_longicauda
Gastropoda	Mollusca	1	0	PF	Tayuva_lilacina	1	33	33	0	1	1	1	1	33	33	6.731273308	1.90676432457209	6.731273308	6.731273308	0	1.90676432457209	33	0	Planktonic	sim	Tayuva_lilacina
Gastropoda	Mollusca	1	0	PF	Tenellia_adspersa	1	33	33	0	1	1	1	1	33	33	0.00079004	-7.14342698087362	0.00079004	0.00079004	0	-7.14342698087362	33	0	Planktonic	sim	Tenellia_adspersa
Gastropoda	Mollusca	1	0	PF	Tenellia_albocrusta	1	43	43	0	1	1	1	1	43	43	0.000886126	-7.02865140528077	0.000886126	0.000886126	0	-7.02865140528077	43	0	Planktonic	sim	Tenellia_albocrusta
Gastropoda	Mollusca	1	0	PF	Tenellia_columbiana	1	43	43	0	1	1	1	1	43	43	0.019452231	-3.93979351112554	0.019452231	0.019452231	0	-3.93979351112554	43	0	Planktonic	sim	Tenellia_columbiana
Gastropoda	Mollusca	1	0	PF	Tenellia_fulgens	1	43	43	0	1	1	1	1	43	43	0.006221158	-5.07979921592577	0.006221158	0.006221158	0	-5.07979921592577	43	0	Planktonic	sim	Tenellia_fulgens
Gastropoda	Mollusca	1	0	PF	Tenellia_lagunae	1	43	43	0	1	1	1	1	43	43	0.002282175	-6.082626343366	0.002282175	0.002282175	0	-6.082626343366	43	0	Planktonic	sim	Tenellia_lagunae
Gastropoda	Mollusca	1	0	PF	Tergipes_tergipes	1	41	41	0	1	1	1	1	41	41	4.77669e-05	-9.94917762695325	4.77669e-05	4.77669e-05	0	-9.94917762695325	41	0	Planktonic	sim	Tergipes_tergipes
Gastropoda	Mollusca	1	0	PF	Thuridilla_gracilis	1	11	11	0	1	1	1	1	11	11	0.112486591	-2.1849212555526	0.112486591	0.112486591	0	-2.1849212555526	11	0	Planktonic	sim	Thuridilla_gracilis
Gastropoda	Mollusca	1	0	PF	Thuridilla_vatae	1	11	11	0	1	1	1	1	11	11	0.023322493	-3.75833701926855	0.023322493	0.023322493	0	-3.75833701926855	11	0	Planktonic	sim	Thuridilla_vatae
Gastropoda	Mollusca	1	0	PF	Tritonia_festiva	1	43	43	0	1	1	1	1	43.306209	43	0.043676434	-3.13094659007229	0.043676434	0.043676434	0	-3.13094659007229	43	0	Planktonic	sim	Tritonia_festiva
Gastropoda	Mollusca	1	0	PF	Tritonia_tetraquetra	1	48	48	0	1	1	1	1	48	48	500	6.21460809842219	500	500	0	6.21460809842219	48	0	Planktonic	sim	Tritonia_tetraquetra
Gastropoda	Mollusca	1	0	PF	Umbraculum_umbraculum	1	34	34	0	1	1	1	1	33.74	34	98.32642652	4.58829282642519	98.32642652	98.32642652	0	4.58829282642519	34	0	Planktonic	sim	Umbraculum_umbraculum
Gastropoda	Mollusca	1	0	PF	Volvatella_bermudae	1	32	32	0	1	1	1	1	32	32	0.006221158	-5.07979921592577	0.006221158	0.006221158	0	-5.07979921592577	32	0	Planktonic	sim	Volvatella_bermudae
Gastropoda	Mollusca	1	0	PNF	Adalaria_proxima	1	53	53	0	1	1	1	1	53	53	0.469014085	-0.757122479003866	0.469014085	0.469014085	0	-0.757122479003866	53	0	Planktonic	sim	Adalaria_proxima
Gastropoda	Mollusca	1	0	PNF	Alderia_willowi	1	33	33	0	1	1	1	1	33	33	0.0028	-5.87813586180098	0.0028	0.0028	0	-5.87813586180098	33	0	Planktonic	sim	Alderia_willowi
Gastropoda	Mollusca	1	0	PNF	Ascobulla_fischeri	1	31	31	0	1	1	1	1	31	31	0.000542749	-7.51886359167648	0.000542749	0.000542749	0	-7.51886359167648	31	0	Planktonic	sim	Ascobulla_fischeri
Gastropoda	Mollusca	1	0	PNF	Ascobulla_ulla	1	32	32	0	1	1	1	1	32	32	0.001479522	-6.51603621634609	0.001479522	0.001479522	0	-6.51603621634609	32	0	Planktonic	sim	Ascobulla_ulla
Gastropoda	Mollusca	1	0	PNF	Berthelinia_caribbea	1	24	24	0	1	1	1	1	24	24	8.25953e-05	-9.40155777978264	8.25953e-05	8.25953e-05	0	-9.40155777978264	24	0	Planktonic	sim	Berthelinia_caribbea
Gastropoda	Mollusca	1	0	PNF	Berthelinia_limax	2	32	27	5	1	1	1	2	29.595	29.5	0.000473176	-7.65604314565853	0.000473176	0.000473176	0	-7.65604314565853	29.5	0	Planktonic	sim	Berthelinia_limax
Gastropoda	Mollusca	1	0	PNF	Berthella_plumula	1	50	50	0	1	1	1	1	50.34	50	0.958785127	-0.042088288640678	0.958785127	0.958785127	0	-0.042088288640678	50	0	Planktonic	sim	Berthella_plumula
Gastropoda	Mollusca	1	0	PNF	Bornella_stellifera	1	33	33	0	1	1	1	1	33	33	0.006221158	-5.07979921592577	0.006221158	0.006221158	0	-5.07979921592577	33	0	Planktonic	sim	Bornella_stellifera
Gastropoda	Mollusca	1	0	PNF	Catriona_aurantia	1	41	41	0	1	1	1	1	41	41	0.050098302	-2.99376816368124	0.050098302	0.050098302	0	-2.99376816368124	41	0	Planktonic	sim	Catriona_aurantia
Gastropoda	Mollusca	1	0	PNF	Costasiella_ocellifera	1	24	24	0	1	1	1	1	24	24	0.001479522	-6.51603621634609	0.001479522	0.001479522	0	-6.51603621634609	24	0	Planktonic	sim	Costasiella_ocellifera
Gastropoda	Mollusca	1	0	PNF	Crepidula_navicula	1	10	10	0	1	1	1	1	10	10	0.104464948	-2.25890368968242	0.104464948	0.104464948	0	-2.25890368968242	10	0	Planktonic	seq	Crepidula_navicula
Gastropoda	Mollusca	1	0	PNF	Cyerce_antillensis	1	24	24	0	1	1	1	1	24	24	0.958785127	-0.042088288640678	0.958785127	0.958785127	0	-0.042088288640678	24	0	Planktonic	sim	Cyerce_antillensis
Gastropoda	Mollusca	1	0	PNF	Dendronotus_frondosus	1	56	56	0	1	1	1	1	56.46	56	7.159841958	1.96848790782392	7.159841958	7.159841958	0	1.96848790782392	56	0	Planktonic	sim	Dendronotus_frondosus
Gastropoda	Mollusca	1	0	PNF	Elysia_chlorotica	1	42	42	0	1	1	1	1	42	42	0.002875853	-5.8514059530861	0.002875853	0.002875853	0	-5.8514059530861	42	0	Planktonic	sim	Elysia_chlorotica
Gastropoda	Mollusca	1	0	PNF	Elysia_cornigera	1	24	24	0	1	1	1	1	24	24	0.003321996	-5.70718947188568	0.003321996	0.003321996	0	-5.70718947188568	24	0	Planktonic	sim	Elysia_cornigera
Gastropoda	Mollusca	1	0	PNF	Elysia_crispata	1	12	12	0	1	1	1	1	12	12	12.60577111	2.53415473369936	12.60577111	12.60577111	0	2.53415473369936	12	0	Planktonic	sim	Elysia_crispata
Gastropoda	Mollusca	1	0	PNF	Elysia_evelinae	1	24	24	0	1	1	1	1	24	24	0.003321996	-5.70718947188568	0.003321996	0.003321996	0	-5.70718947188568	24	0	Planktonic	sim	Elysia_evelinae
Gastropoda	Mollusca	1	0	PNF	Elysia_furvacauda	1	31	31	0	1	1	1	1	31	31	0.019452231	-3.93979351112554	0.019452231	0.019452231	0	-3.93979351112554	31	0	Planktonic	sim	Elysia_furvacauda
Gastropoda	Mollusca	1	0	PNF	Elysia_marcusi	1	18	18	0	1	1	1	1	18	18	0.000886126	-7.02865140528077	0.000886126	0.000886126	0	-7.02865140528077	18	0	Planktonic	sim	Elysia_marcusi
Gastropoda	Mollusca	1	0	PNF	Elysia_papillosa	1	24	24	0	1	1	1	1	24	24	0.21065557	-1.55753084894135	0.21065557	0.21065557	0	-1.55753084894135	24	0	Planktonic	sim	Elysia_papillosa
Gastropoda	Mollusca	1	0	PNF	Elysia_pratensis	1	24	24	0	1	1	1	1	24	24	0.136566869	-1.99094090152664	0.136566869	0.136566869	0	-1.99094090152664	24	0	Planktonic	sim	Elysia_pratensis
Gastropoda	Mollusca	1	0	PNF	Elysia_pusilla	1	13	13	0	1	1	1	1	13	13	0.037810712	-3.27516283025951	0.037810712	0.037810712	0	-3.27516283025951	13	0	Planktonic	sim	Elysia_pusilla
Gastropoda	Mollusca	1	0	PNF	Elysia_subornata	1	24	24	0	1	1	1	1	24	24	1.478934303	0.391321762863775	1.478934303	1.478934303	0	0.391321762863775	24	0	Planktonic	sim	Elysia_subornata
Gastropoda	Mollusca	1	0	PNF	Elysia_timida	1	32	32	0	1	1	1	1	32	32	0.081793607	-2.50355619246185	0.081793607	0.081793607	0	-2.50355619246185	32	0	Planktonic	sim	Elysia_timida
Gastropoda	Mollusca	1	0	PNF	Elysia_velutinus	1	22	22	0	1	1	1	1	22	22	0.306635974	-1.18209398739859	0.306635974	0.306635974	0	-1.18209398739859	22	0	Planktonic	sim	Elysia_velutinus
Gastropoda	Mollusca	1	0	PNF	Haminoea_japonica	1	47	47	0	1	1	1	1	47	47	10.80570916	2.38007462038264	10.80570916	10.80570916	0	2.38007462038264	47	0	Planktonic	sim	Haminoea_japonica
Gastropoda	Mollusca	1	0	PNF	Hoplodoris_nodulosa	1	33	33	0	1	1	1	1	33	33	0.306635974	-1.18209398739859	0.306635974	0.306635974	0	-1.18209398739859	33	0	Planktonic	sim	Hoplodoris_nodulosa
Gastropoda	Mollusca	1	0	PNF	Limapontia_senestra	1	55	55	0	1	1	1	1	55	55	0.000579871	-7.45270489295453	0.000579871	0.000579871	0	-7.45270489295453	55	0	Planktonic	sim	Limapontia_senestra
Gastropoda	Mollusca	1	0	PNF	Oxynoe_azuropunctata	1	24	24	0	1	1	1	1	24	24	0.081793607	-2.50355619246185	0.081793607	0.081793607	0	-2.50355619246185	24	0	Planktonic	sim	Oxynoe_azuropunctata
Gastropoda	Mollusca	1	0	PNF	Phidiana_lynceus	1	17	17	0	1	1	1	1	17	17	0.427015399	-0.850935203171925	0.427015399	0.427015399	0	-0.850935203171925	17	0	Planktonic	sim	Phidiana_lynceus
Gastropoda	Mollusca	1	0	PNF	Tenellia_fuscata	1	41	41	0	1	1	1	1	41	41	0.000599029	-7.42020054699737	0.000599029	0.000599029	0	-7.42020054699737	41	0	Planktonic	sim	Tenellia_fuscata
Gastropoda	Mollusca	1	0	PNF	Tenellia_sibogae	1	29	29	0	1	1	1	1	29	29	0.643128175	-0.441411235574134	0.643128175	0.643128175	0	-0.441411235574134	29	0	Planktonic	sim	Tenellia_sibogae
Gastropoda	Mollusca	1	0	PNF	Thuridilla_hopei	1	42	42	0	1	1	1	1	42	42	0.032478458	-3.42717824018511	0.032478458	0.032478458	0	-3.42717824018511	42	0	Planktonic	sim	Thuridilla_hopei
Gastropoda	Mollusca	1	0	PNF	Tritonia_hombergii	2	53	34	19	1	1	1	1	43.635	43.5	93.527662075	4.53825724360886	158.7513663	28.30395785	130.44740845	4.53825724360886	43.5	0	Planktonic	sim	Tritonia_hombergii
Gastropoda	Mollusca	1	0	PNF	Tritoniella_belli	1	77	77	0	1	1	1	1	77	77	0.136566869	-1.99094090152664	0.136566869	0.136566869	0	-1.99094090152664	77	0	Planktonic	sim	Tritoniella_belli
Gastropoda	Mollusca	1	1	PF	Patella_vulgata	1	53	53	0	1	1	1	1	53.27	53	7.11706758	1.96249578384603	7.11706758	7.11706758	0	1.96249578384603	53	1	Planktonic	seq	Patella_vulgata
Gastropoda	Mollusca	1	1	PF	Velutina_velutina	1	45	45	0	1	1	1	1	44.68	45	0.972501531	-0.0278836291977157	0.972501531	0.972501531	0	-0.0278836291977157	45	1	Planktonic	sim	Velutina_velutina
Gastropoda	Mollusca	1	1	PNF	Dendrofissurella_scutellum	1	34	34	0	1	1	1	1	34.37	34	0.43210222	-0.839093098357841	0.43210222	0.43210222	0	-0.839093098357841	34	1	Planktonic	sim	Dendrofissurella_scutellum
Gastropoda	Mollusca	1	NA	A	Haminoea_navicula	1	45	45	0	1	1	1	1	45.44	45	0.270948469	-1.305826627475	0.270948469	0.270948469	0	-1.305826627475	45	NA	Aplanktonic	sim	Haminoea_navicula
Gastropoda	Mollusca	1	NA	PNF	Clio_pyramidata	1	64	64	0	1	1	1	1	64.2	64	0.35472156	-1.03642213528889	0.35472156	0.35472156	0	-1.03642213528889	64	NA	Planktonic	seq	Clio_pyramidata
Polyplacophora	Mollusca	0	1	PNF	Acanthochitona_crinita	2	54	54	0	1	1	1	1	54.48	54	0.166	-1.79576749062559	0.166	0.166	0	-1.79576749062559	54	1	Planktonic	gon	Acanthochitona_crinita
Polyplacophora	Mollusca	0	1	PNF	Acanthochitona_zelandica	1	46	46	0	1	1	1	1	45.82	46	1.507817316	0.410663119011256	1.507817316	1.507817316	0	0.410663119011256	46	1	Planktonic	gon	Acanthochitona_zelandica
Polyplacophora	Mollusca	0	1	PNF	Chiton_glaucus	1	46	46	0	1	1	1	1	45.82	46	2.32354874	0.843095646297274	2.32354874	2.32354874	0	0.843095646297274	46	1	Planktonic	gon	Chiton_glaucus
Polyplacophora	Mollusca	0	1	PNF	Cryptoconchus_porosus	1	46	46	0	1	1	1	1	45.82	46	4.519600353	1.50842357245721	4.519600353	4.519600353	0	1.50842357245721	46	1	Planktonic	gon	Cryptoconchus_porosus
Polyplacophora	Mollusca	0	1	PNF	Cyanoplax_dentiens	1	49	49	0	1	1	1	1	48.83	49	0.232890844	-1.45718541587449	0.232890844	0.232890844	0	-1.45718541587449	49	1	Planktonic	gon	Cyanoplax_dentiens
Polyplacophora	Mollusca	0	1	PNF	Ischnochiton_maorianus	1	46	46	0	1	1	1	1	45.82	46	0.931876082	-0.0705554323638753	0.931876082	0.931876082	0	-0.0705554323638753	46	1	Planktonic	gon	Ischnochiton_maorianus
Polyplacophora	Mollusca	0	1	PNF	Katharina_tunicata	2	49	49	0	1	1	1	1	48.69	49	6.1397948525	1.81479132995592	8.302472997	3.977116708	4.325356289	1.81479132995592	49	1	Planktonic	gon	Katharina_tunicata
Polyplacophora	Mollusca	0	1	PNF	Lepidochitona_cinerea	1	54	54	0	1	1	1	1	54.48	54	0.07	-2.65926003693278	0.07	0.07	0	-2.65926003693278	54	1	Planktonic	gon	Lepidochitona_cinerea
Polyplacophora	Mollusca	0	1	PNF	Leptochiton_asellus	1	54	54	0	1	1	1	1	54.48	54	0.125	-2.07944154167984	0.125	0.125	0	-2.07944154167984	54	1	Planktonic	gon	Leptochiton_asellus
Polyplacophora	Mollusca	0	1	PNF	Leptochiton_rugatus	1	54	54	0	1	1	1	1	53.73	54	0.017	-4.07454193492592	0.017	0.017	0	-4.07454193492592	54	1	Planktonic	gon	Leptochiton_rugatus
Polyplacophora	Mollusca	0	1	PNF	Mopalia_ferreirai	1	54	54	0	1	1	1	1	53.73	54	3.847	1.34729362377016	3.847	3.847	0	1.34729362377016	54	1	Planktonic	gon	Mopalia_ferreirai
Polyplacophora	Mollusca	0	1	PNF	Mopalia_lignosa	1	49	49	0	1	1	1	1	48.83	49	1.191884059	0.175535297972922	1.191884059	1.191884059	0	0.175535297972922	49	1	Planktonic	gon	Mopalia_lignosa
Polyplacophora	Mollusca	0	1	PNF	Mopalia_muscosa	2	49	49	0	1	1	1	1	48.69	49	1.6345811185	0.491386574889166	2.001650136	1.267512101	0.734138035	0.491386574889166	49	1	Planktonic	gon	Mopalia_muscosa
Polyplacophora	Mollusca	0	1	PNF	Nuttallochiton_mirandus	1	70	70	0	1	1	1	1	70	70	298.0659644	5.69731481905653	298.0659644	298.0659644	0	5.69731481905653	70	1	Planktonic	gon	Nuttallochiton_mirandus
Polyplacophora	Mollusca	0	1	PNF	Onithochiton_neglectus	1	46	46	0	1	1	1	1	45.82	46	0.399928626	-0.916469182795574	0.399928626	0.399928626	0	-0.916469182795574	46	1	Planktonic	gon	Onithochiton_neglectus
Polyplacophora	Mollusca	0	1	PNF	Placiphorella_velata	1	49	49	0	1	1	1	1	48.83	49	3.813702773	1.33860057362235	3.813702773	3.813702773	0	1.33860057362235	49	1	Planktonic	gon	Placiphorella_velata
Polyplacophora	Mollusca	0	1	PNF	Sypharochiton_pelliserpentis	2	46	42	4	1	1	1	1	44.035	44	1.712756897	0.538104292750157	1.988753838	1.436759956	0.551993882	0.538104292750157	44	1	Planktonic	gon	Sypharochiton_pelliserpentis
Polyplacophora	Mollusca	0	1	PNF	Tonicella_lineata	4	54	37	17	1	1	1	1	46.9175	47.25	0.8829470945	-0.124489995801729	1.320353566	0.659636186	0.66071738	-0.124489995801729	47.25	1	Planktonic	gon	Tonicella_lineata
Polyplacophora	Mollusca	0	1	PNF	Tonicella_marmorea	1	55	55	0	1	1	1	1	55.38	55	13.75543862	2.62143428190884	13.75543862	13.75543862	0	2.62143428190884	55	1	Planktonic	gon	Tonicella_marmorea
Scaphopoda	Mollusca	0	1	PNF	Antalis_entalis	1	49	49	0	1	1	1	1	49.07	49	0.412544716	-0.885410676658277	0.412544716	0.412544716	0	-0.885410676658277	49	1	Planktonic	gon	Antalis_entalis
