# Supplementary material for: Macroevolutionary patterns in marine hermaphroditism
Source: Evolution. 2022 Oct 13;76(12):3014–25. doi: 10.1111/evo.14639 (PMC10091813; doi:10.1111/evo.14639)
Supplement: Supplementary file 2 [file EVO-76-3014-s003.zip › macro_herm_R_v1/herm_csv_files_for_R_analyses/dfm_nc_PF_h.csv]

	phylum	class	species	repro	fert	dev	ln_mass	lat
Aulacomya_atra	Mollusca	Bivalvia	Aulacomya atra	0	0	PF	2.26209564379946	34
Adamussium_colbecki	Mollusca	Bivalvia	Adamussium colbecki	0	1	PF	4.88915075632556	74
Ameritella_mitchelli	Mollusca	Bivalvia	Ameritella mitchelli	0	1	PF	0.821284848167076	38
Arctica_islandica	Mollusca	Bivalvia	Arctica islandica	0	1	PF	3.50844059580544	61.5
Bathymodiolus_childressi	Mollusca	Bivalvia	Bathymodiolus childressi	0	1	PF	1.35066718347674	27
Bathymodiolus_thermophilus	Mollusca	Bivalvia	Bathymodiolus thermophilus	0	1	PF	4.8015994897243	0
Cerastoderma_edule	Mollusca	Bivalvia	Cerastoderma edule	0	1	PF	0.832569033589539	54
Cerastoderma_glaucum	Mollusca	Bivalvia	Cerastoderma glaucum	0	1	PF	0.696471418652956	52
Chlamys_islandica	Mollusca	Bivalvia	Chlamys islandica	0	1	PF	2.89574256687124	72.25
Choromytilus_chorus	Mollusca	Bivalvia	Choromytilus chorus	0	1	PF	0.766100696263755	21
Donax_incarnatus	Mollusca	Bivalvia	Donax incarnatus	0	1	PF	-0.461351672797126	15
Donax_serra	Mollusca	Bivalvia	Donax serra	0	1	PF	1.58859260563253	34
Donax_sordidus	Mollusca	Bivalvia	Donax sordidus	0	1	PF	-0.0868310808803138	34
Donax_spiculum	Mollusca	Bivalvia	Donax spiculum	0	1	PF	-1.5908838436746	15
Donax_vittatus	Mollusca	Bivalvia	Donax vittatus	0	1	PF	0.541674724670381	56
Dosinia_exoleta	Mollusca	Bivalvia	Dosinia exoleta	0	1	PF	4.68379467430997	55
Fabulina_fabula	Mollusca	Bivalvia	Fabulina fabula	0	1	PF	-0.995308154914991	54
Fragum_unedo	Mollusca	Bivalvia	Fragum unedo	0	1	PF	1.61342993370364	27
Geukensia_demissa	Mollusca	Bivalvia	Geukensia demissa	0	1	PF	1.85725300700453	31
Gibbomodiola_adriatica	Mollusca	Bivalvia	Gibbomodiola adriatica	0	1	PF	-0.0878724428732039	45
Glycymeris_glycymeris	Mollusca	Bivalvia	Glycymeris glycymeris	0	1	PF	4.73297083736268	54
Glycymeris_holoserica	Mollusca	Bivalvia	Glycymeris holoserica	0	1	PF	3.99234874996605	27
Hiatella_arctica	Mollusca	Bivalvia	Hiatella arctica	0	1	PF	1.03054067305177	74
Limecola_balthica	Mollusca	Bivalvia	Limecola balthica	0	1	PF	-0.448745373263772	38
Macoma_calcarea	Mollusca	Bivalvia	Macoma calcarea	0	1	PF	0.312944028545133	66
Macomangulus_tenuis	Mollusca	Bivalvia	Macomangulus tenuis	0	1	PF	-0.47164369982654	58
Meretrix_meretrix	Mollusca	Bivalvia	Meretrix meretrix	0	1	PF	1.38879124131848	19
Mimachlamys_asperrima	Mollusca	Bivalvia	Mimachlamys asperrima	0	1	PF	3.35854138033742	34
Mizuhopecten_yessoensis	Mollusca	Bivalvia	Mizuhopecten yessoensis	0	1	PF	4.9886696520895	39.5
Modiolus_modiolus	Mollusca	Bivalvia	Modiolus modiolus	0	1	PF	6.52790333703949	44
Mulinia_lateralis	Mollusca	Bivalvia	Mulinia lateralis	0	1	PF	-2.25744395939838	39.5
Mya_arenaria	Mollusca	Bivalvia	Mya arenaria	0	1	PF	1.10097655037528	45.6666666666667
Mytilus_californianus	Mollusca	Bivalvia	Mytilus californianus	0	1	PF	3.23505385162131	48
Mytilus_edulis	Mollusca	Bivalvia	Mytilus edulis	0	1	PF	2.12961031360215	52
Mytilus_galloprovincialis	Mollusca	Bivalvia	Mytilus galloprovincialis	0	1	PF	3.10998101424509	40.6666666666667
Mytilus_trossulus	Mollusca	Bivalvia	Mytilus trossulus	0	1	PF	1.47789789114145	49
Nausitora_hedleyi	Mollusca	Bivalvia	Nausitora hedleyi	0	1	PF	0.803710078977135	10
Panopea_zelandica	Mollusca	Bivalvia	Panopea zelandica	0	1	PF	4.32816545305792	41
Paphies_donacina	Mollusca	Bivalvia	Paphies donacina	0	1	PF	3.97754643800617	43
Perna_canaliculus	Mollusca	Bivalvia	Perna canaliculus	0	1	PF	2.86492761030743	41
Perna_viridis	Mollusca	Bivalvia	Perna viridis	0	1	PF	2.19547448993735	22
Perumytilus_purpuratus	Mollusca	Bivalvia	Perumytilus purpuratus	0	1	PF	1.61180956504142	40
Pinna_nobilis	Mollusca	Bivalvia	Pinna nobilis	0	1	PF	6.42565111604669	43
Placopecten_magellanicus	Mollusca	Bivalvia	Placopecten magellanicus	0	1	PF	3.55426232872342	42.5
Plebidonax_deltoides	Mollusca	Bivalvia	Plebidonax deltoides	0	1	PF	2.57701746936582	27
Scrobicularia_plana	Mollusca	Bivalvia	Scrobicularia plana	0	1	PF	1.86714046583743	53
Spisula_solida	Mollusca	Bivalvia	Spisula solida	0	1	PF	2.22028985026722	37
Spisula_subtruncata	Mollusca	Bivalvia	Spisula subtruncata	0	1	PF	-2.35646888719921	56
Zygochlamys_patagonica	Mollusca	Bivalvia	Zygochlamys patagonica	0	1	PF	4.28099071667138	35
Senilia_senilis	Mollusca	Bivalvia	Senilia senilis	0	NA	PF	3.24628264179313	5
Ostrea_edulis	Mollusca	Bivalvia	Ostrea edulis	1	0	PF	3.04040166554762	53.3333333333333
Teredo_navalis	Mollusca	Bivalvia	Teredo navalis	1	0	PF	-0.858661617997519	35
Aequipecten_opercularis	Mollusca	Bivalvia	Aequipecten opercularis	1	1	PF	1.65932874264836	52
Argopecten_irradians	Mollusca	Bivalvia	Argopecten irradians	1	1	PF	3.21447199261776	41
Crassostrea_virginica	Mollusca	Bivalvia	Crassostrea virginica	1	1	PF	3.06035280102426	40
Magallana_ariakensis	Mollusca	Bivalvia	Magallana ariakensis	1	1	PF	4.29121667396428	39
Magallana_gigas	Mollusca	Bivalvia	Magallana gigas	1	1	PF	2.00456935095086	54
Mercenaria_mercenaria	Mollusca	Bivalvia	Mercenaria mercenaria	1	1	PF	2.38063431869438	51
Pecten_albicans	Mollusca	Bivalvia	Pecten albicans	1	1	PF	3.59275995262215	38
Pecten_maximus	Mollusca	Bivalvia	Pecten maximus	1	1	PF	5.12873639057334	48
Pinctada_margaritifera	Mollusca	Bivalvia	Pinctada margaritifera	1	1	PF	4.5086592207394	18
Pinctada_maxima	Mollusca	Bivalvia	Pinctada maxima	1	1	PF	4.78189869665258	18
Semimytilus_algosus	Mollusca	Bivalvia	Semimytilus algosus	1	1	PF	2.23882064626356	40
Tridacna_gigas	Mollusca	Bivalvia	Tridacna gigas	1	1	PF	5.52391042433024	13.5
Tridacna_squamosa	Mollusca	Bivalvia	Tridacna squamosa	1	1	PF	7.47634030279302	6
Austrolittorina_unifasciata	Mollusca	Gastropoda	Austrolittorina unifasciata	0	0	PF	-0.840215198425	37
Babylonia_areolata	Mollusca	Gastropoda	Babylonia areolata	0	0	PF	2.484906649788	12
Bembicium_nanum	Mollusca	Gastropoda	Bembicium nanum	0	0	PF	-0.840215198425	33
Conasprella_dictator	Mollusca	Gastropoda	Conasprella dictator	0	0	PF	0.721591006592101	27
Concholepas_concholepas	Mollusca	Gastropoda	Concholepas concholepas	0	0	PF	4.23741502691801	38
Conuber_sordidum	Mollusca	Gastropoda	Conuber sordidum	0	0	PF	3.41203465767701	21
Cypraecassis_testiculus	Mollusca	Gastropoda	Cypraecassis testiculus	0	0	PF	4.31748737766937	13
Drupella_cornus	Mollusca	Gastropoda	Drupella cornus	0	0	PF	1.94533988019722	21
Euspira_nitida	Mollusca	Gastropoda	Euspira nitida	0	0	PF	0.0419511120270955	53
Littoraria_articulata	Mollusca	Gastropoda	Littoraria articulata	0	0	PF	-1.24662159489472	22
Littorina_keenae	Mollusca	Gastropoda	Littorina keenae	0	0	PF	1.27198981689742	33
Littorina_littorea	Mollusca	Gastropoda	Littorina littorea	0	0	PF	0.52064929253845	51.3333333333333
Littorina_scutulata	Mollusca	Gastropoda	Littorina scutulata	0	0	PF	1.73794608629366	49
Melarhaphe_neritoides	Mollusca	Gastropoda	Melarhaphe neritoides	0	0	PF	-1.52207572073715	51.5
Monetaria_caputdraconis	Mollusca	Gastropoda	Monetaria caputdraconis	0	0	PF	1.920773805045	27
Nassarius_nitidus	Mollusca	Gastropoda	Nassarius nitidus	0	0	PF	-0.261865579131695	38
Nassarius_pauperatus	Mollusca	Gastropoda	Nassarius pauperatus	0	0	PF	-0.956149661644342	34
Nerita_atramentosa	Mollusca	Gastropoda	Nerita atramentosa	0	0	PF	0.115365953309419	33
Nerita_balteata	Mollusca	Gastropoda	Nerita balteata	0	0	PF	1.33313864428931	3
Nerita_peloronta	Mollusca	Gastropoda	Nerita peloronta	0	0	PF	2.68268015585614	13
Nerita_tessellata	Mollusca	Gastropoda	Nerita tessellata	0	0	PF	1.47020007423235	13
Nerita_versicolor	Mollusca	Gastropoda	Nerita versicolor	0	0	PF	1.94326107936649	13
Neverita_lewisii	Mollusca	Gastropoda	Neverita lewisii	0	0	PF	6.07534603108868	49
Thaisella_coronata	Mollusca	Gastropoda	Thaisella coronata	0	0	PF	1.67148474783694	1
Tritia_reticulata	Mollusca	Gastropoda	Tritia reticulata	0	0	PF	0.0198039978834758	49
Caecum_glabrum	Mollusca	Gastropoda	Caecum glabrum	0	1	PF	-1.23186163421451	58
Gibbula_magus	Mollusca	Gastropoda	Gibbula magus	0	1	PF	4.72478202835759	48
Gibbula_umbilicalis	Mollusca	Gastropoda	Gibbula umbilicalis	0	1	PF	0.76353308286211	51.75
Monodonta_australis	Mollusca	Gastropoda	Monodonta australis	0	1	PF	2.72218816016918	29
Pusillina_inconspicua	Mollusca	Gastropoda	Pusillina inconspicua	0	1	PF	-1.04954007856309	50
Pterotrachea_hippocampus	Mollusca	Gastropoda	Pterotrachea hippocampus	0	NA	PF	-0.792992510629661	30
Pterotrachea_scutata	Mollusca	Gastropoda	Pterotrachea scutata	0	NA	PF	0.783922205715408	15
Raphitoma_echinata	Mollusca	Gastropoda	Raphitoma echinata	0	NA	PF	-1.99173610294013	55
Acanthodoris_pilosa	Mollusca	Gastropoda	Acanthodoris pilosa	1	0	PF	-0.536411135955923	41
Aeolidia_papillosa	Mollusca	Gastropoda	Aeolidia papillosa	1	0	PF	1.90676432457209	41
Akera_bullata	Mollusca	Gastropoda	Akera bullata	1	0	PF	4.07831102021162	51
Alderia_modesta	Mollusca	Gastropoda	Alderia modesta	1	0	PF	-0.27049724769768	38
Ancula_gibbosa	Mollusca	Gastropoda	Ancula gibbosa	1	0	PF	-1.28635198832456	41
Aplysia_californica	Mollusca	Gastropoda	Aplysia californica	1	0	PF	6.61338421837956	33
Aplysia_dactylomela	Mollusca	Gastropoda	Aplysia dactylomela	1	0	PF	2.0339763250845	39.5
Aplysia_depilans	Mollusca	Gastropoda	Aplysia depilans	1	0	PF	5.94017125272043	45
Aplysia_fasciata	Mollusca	Gastropoda	Aplysia fasciata	1	0	PF	6.42971947803914	31
Aplysia_juliana	Mollusca	Gastropoda	Aplysia juliana	1	0	PF	3.74478708605223	21
Aplysia_punctata	Mollusca	Gastropoda	Aplysia punctata	1	0	PF	3.55705104344928	54.5
Aplysiopsis_enteromorphae	Mollusca	Gastropoda	Aplysiopsis enteromorphae	1	0	PF	-1.48280526150073	34
Armina_californica	Mollusca	Gastropoda	Armina californica	1	0	PF	0.391321762863775	49
Asteronotus_cespitosus	Mollusca	Gastropoda	Asteronotus cespitosus	1	0	PF	3.12380497830139	25
Austraeolis_ornata	Mollusca	Gastropoda	Austraeolis ornata	1	0	PF	-0.236068645378834	33
Berthella_californica	Mollusca	Gastropoda	Berthella californica	1	0	PF	-0.554703578117466	43
Bulla_ampulla	Mollusca	Gastropoda	Bulla ampulla	1	0	PF	-0.985070246658981	27
Bulla_gouldiana	Mollusca	Gastropoda	Bulla gouldiana	1	0	PF	1.38629436111989	31
Bursatella_leachii	Mollusca	Gastropoda	Bursatella leachii	1	0	PF	3.68912942286914	29
Cadlina_luteomarginata	Mollusca	Gastropoda	Cadlina luteomarginata	1	0	PF	-1.4163997013261	46
Calyptraea_conica	Mollusca	Gastropoda	Calyptraea conica	1	0	PF	-0.00122254200002691	8
Calyptraea_mamillaris	Mollusca	Gastropoda	Calyptraea mamillaris	1	0	PF	-1.91084302319189	8
Cavolinia_tridentata	Mollusca	Gastropoda	Cavolinia tridentata	1	0	PF	-2.37866181725363	15
Chelidonura_inornata	Mollusca	Gastropoda	Chelidonura inornata	1	0	PF	-1.28844196095239	23.5
Chelidonura_pallida	Mollusca	Gastropoda	Chelidonura pallida	1	0	PF	-1.89180082340828	14
Chelidonura_varians	Mollusca	Gastropoda	Chelidonura varians	1	0	PF	0.377956868691563	14
Clione_limacina	Mollusca	Gastropoda	Clione limacina	1	0	PF	-1.25669511049271	63
Clione_limacina_anatarctica	Mollusca	Gastropoda	Clione limacina_anatarctica	1	0	PF	-1.71071075236688	71
Coralliophila_erosa	Mollusca	Gastropoda	Coralliophila erosa	1	0	PF	0.0195806889441953	25
Costasiella_nonatoi	Mollusca	Gastropoda	Costasiella nonatoi	1	0	PF	-0.554703578117466	32
Crepidula_arenata	Mollusca	Gastropoda	Crepidula arenata	1	0	PF	2.41614750455637	33
Crepidula_argentina	Mollusca	Gastropoda	Crepidula argentina	1	0	PF	2.41614750455637	38
Crepidula_fornicata	Mollusca	Gastropoda	Crepidula fornicata	1	0	PF	3.12911990857922	48.3333333333333
Crepidula_incurva	Mollusca	Gastropoda	Crepidula incurva	1	0	PF	-0.392500480261808	24
Crepidula_lessoni	Mollusca	Gastropoda	Crepidula lessoni	1	0	PF	2.12878731254271	8
Crepidula_marginalis	Mollusca	Gastropoda	Crepidula marginalis	1	0	PF	1.45600950523849	9
Crepidula_naticarum	Mollusca	Gastropoda	Crepidula naticarum	1	0	PF	1.97413802995281	34
Crepidula_nivea	Mollusca	Gastropoda	Crepidula nivea	1	0	PF	0.233532204308013	33
Crepidula_onyx	Mollusca	Gastropoda	Crepidula onyx	1	0	PF	2.41614750455637	34
Crepidula_plana	Mollusca	Gastropoda	Crepidula plana	1	0	PF	1.57908781879007	40
Crepidula_protea	Mollusca	Gastropoda	Crepidula protea	1	0	PF	2.32337095342473	24
Crepidula_striolata	Mollusca	Gastropoda	Crepidula striolata	1	0	PF	0.233532204308013	8
Crepipatella_lingulata	Mollusca	Gastropoda	Crepipatella lingulata	1	0	PF	0.906310011779239	34
Crepipatella_peruviana	Mollusca	Gastropoda	Crepipatella peruviana	1	0	PF	4.68339036185904	41
Crucibulum_quiriquinae	Mollusca	Gastropoda	Crucibulum quiriquinae	1	0	PF	3.07059698791323	31
Crucibulum_radiata	Mollusca	Gastropoda	Crucibulum radiata	1	0	PF	1.57908781879007	8
Crucibulum_spinosum	Mollusca	Gastropoda	Crucibulum spinosum	1	0	PF	1.57908781879007	9
Cumanotus_beaumonti	Mollusca	Gastropoda	Cumanotus beaumonti	1	0	PF	-1.99094090152664	43
Dendrodoris_krusensternii	Mollusca	Gastropoda	Dendrodoris krusensternii	1	0	PF	1.90676432457209	33
Dendrodoris_nigra	Mollusca	Gastropoda	Dendrodoris nigra	1	0	PF	-0.554703578117466	33
Dendronotus_albopunctatus	Mollusca	Gastropoda	Dendronotus albopunctatus	1	0	PF	-0.042088288640678	48
Dendronotus_iris	Mollusca	Gastropoda	Dendronotus iris	1	0	PF	3.34300164822751	49
Desmaulus_extinctorium	Mollusca	Gastropoda	Desmaulus extinctorium	1	0	PF	-1.02350298315887	22
Diaulula_sandiegensis	Mollusca	Gastropoda	Diaulula sandiegensis	1	0	PF	-0.554703578117466	43
Discodoris_boholiensis	Mollusca	Gastropoda	Discodoris boholiensis	1	0	PF	-0.042088288640678	14
Dolabella_auricularia	Mollusca	Gastropoda	Dolabella auricularia	1	0	PF	4.33073334028633	0
Dolabrifera_dolabrifera	Mollusca	Gastropoda	Dolabrifera dolabrifera	1	0	PF	3.40119738166216	34
Doriprismatica_atromarginata	Mollusca	Gastropoda	Doriprismatica atromarginata	1	0	PF	-0.042088288640678	33
Doris_odhneri	Mollusca	Gastropoda	Doris odhneri	1	0	PF	2.53415473369936	43
Doris_pseudoargus	Mollusca	Gastropoda	Doris pseudoargus	1	0	PF	4.23301948726881	54.5
Doris_verrucosa	Mollusca	Gastropoda	Doris verrucosa	1	0	PF	0.391321762863775	41
Elysia_hedgpethi	Mollusca	Gastropoda	Elysia hedgpethi	1	0	PF	-0.554703578117466	34
Elysia_ornata	Mollusca	Gastropoda	Elysia ornata	1	0	PF	-0.286729475649553	12
Ergaea_walshi	Mollusca	Gastropoda	Ergaea walshi	1	0	PF	-0.0241766798315693	28
Flabellina_trilineata	Mollusca	Gastropoda	Flabellina trilineata	1	0	PF	-1.55753084894135	43
Goniobranchus_kuniei	Mollusca	Gastropoda	Goniobranchus kuniei	1	0	PF	-1.18209398739859	23
Goniobranchus_leopardus	Mollusca	Gastropoda	Goniobranchus leopardus	1	0	PF	-0.0893431818984378	26
Goniobranchus_roboi	Mollusca	Gastropoda	Goniobranchus roboi	1	0	PF	-1.72296679857995	23
Halgerda_batangas	Mollusca	Gastropoda	Halgerda batangas	1	0	PF	0.117316340104287	23
Halgerda_gunnessi	Mollusca	Gastropoda	Halgerda gunnessi	1	0	PF	1.96211037714869	32
Haminoea_vesicula	Mollusca	Gastropoda	Haminoea vesicula	1	0	PF	3.08547363669642	49
Haminoea_virescens	Mollusca	Gastropoda	Haminoea virescens	1	0	PF	-2.00672149567874	49
Hermissenda_crassicornis	Mollusca	Gastropoda	Hermissenda crassicornis	1	0	PF	-0.693147180559945	48
Hydatina_physis	Mollusca	Gastropoda	Hydatina physis	1	0	PF	-0.854041984957314	33
Melanochlamys_diomedea	Mollusca	Gastropoda	Melanochlamys diomedea	1	0	PF	-1.34822816031343	48
Melibe_leonina	Mollusca	Gastropoda	Melibe leonina	1	0	PF	1.09791740962892	49
Navanax_inermis	Mollusca	Gastropoda	Navanax inermis	1	0	PF	2.56008042805427	29
Nembrotha_rosannulata	Mollusca	Gastropoda	Nembrotha rosannulata	1	0	PF	1.39414903548944	33
Oxynoe_olivacea	Mollusca	Gastropoda	Oxynoe olivacea	1	0	PF	-1.99094090152664	40
Oxynoe_viridis	Mollusca	Gastropoda	Oxynoe viridis	1	0	PF	-1.99094090152664	33
Palio_dubia	Mollusca	Gastropoda	Palio dubia	1	0	PF	1.35997378566051	41
Philine_aperta	Mollusca	Gastropoda	Philine aperta	1	0	PF	4.57963858602372	56
Philine_auriformis	Mollusca	Gastropoda	Philine auriformis	1	0	PF	1.2598222825166	37
Philinopsis_gardineri	Mollusca	Gastropoda	Philinopsis gardineri	1	0	PF	0.179901965275187	14
Philinopsis_lineolata	Mollusca	Gastropoda	Philinopsis lineolata	1	0	PF	-1.19270321206771	14
Philinopsis_pilsbryi	Mollusca	Gastropoda	Philinopsis pilsbryi	1	0	PF	-0.280507868703781	14
Philinopsis_reticulata	Mollusca	Gastropoda	Philinopsis reticulata	1	0	PF	-1.56255432653525	14
Philinopsis_speciosa	Mollusca	Gastropoda	Philinopsis speciosa	1	0	PF	-0.565633860260986	14
Plakobranchus_ocellatus	Mollusca	Gastropoda	Plakobranchus ocellatus	1	0	PF	0.139368217919335	13
Sclerodoris_apiculata	Mollusca	Gastropoda	Sclerodoris apiculata	1	0	PF	-1.55753084894135	33
Stylocheilus_longicauda	Mollusca	Gastropoda	Stylocheilus longicauda	1	0	PF	-0.042088288640678	21
Tayuva_lilacina	Mollusca	Gastropoda	Tayuva lilacina	1	0	PF	1.90676432457209	33
Thuridilla_gracilis	Mollusca	Gastropoda	Thuridilla gracilis	1	0	PF	-2.1849212555526	11
Tritonia_tetraquetra	Mollusca	Gastropoda	Tritonia tetraquetra	1	0	PF	6.21460809842219	48
Umbraculum_umbraculum	Mollusca	Gastropoda	Umbraculum umbraculum	1	0	PF	4.58829282642519	34
Patella_vulgata	Mollusca	Gastropoda	Patella vulgata	1	1	PF	1.96249578384603	53
Velutina_velutina	Mollusca	Gastropoda	Velutina velutina	1	1	PF	-0.0278836291977157	45
