# Supplementary material for: Macroevolutionary patterns in marine hermaphroditism
Source: Evolution. 2022 Oct 13;76(12):3014–25. doi: 10.1111/evo.14639 (PMC10091813; doi:10.1111/evo.14639)
Supplement: Supplementary file 2 [file EVO-76-3014-s003.zip › macro_herm_R_v1/herm_csv_files_for_R_analyses/dfm_nc_PNF_h.csv]

	phylum	class	species	repro	fert	dev	ln_mass	lat
Chaetoderma_nitidulum	Mollusca	Aplacophora	Chaetoderma nitidulum	0	1	PNF	2.66568807605067	67
Nucula_nucleus	Mollusca	Bivalvia	Nucula nucleus	0	0	PNF	-0.632200756409789	50
Aequiyoldia_eightsii	Mollusca	Bivalvia	Aequiyoldia eightsii	0	1	PNF	1.10887435558001	61
Yoldia_hyperborea	Mollusca	Bivalvia	Yoldia hyperborea	0	1	PNF	0.156128558249801	47
Astarte_montagui	Mollusca	Bivalvia	Astarte montagui	1	0	PNF	1.43492578245225	79
Lyrodus_pedicellatus	Mollusca	Bivalvia	Lyrodus pedicellatus	1	0	PNF	-2.12365538201096	42
Teredo_furcifera	Mollusca	Bivalvia	Teredo furcifera	1	0	PNF	-0.152680424349401	10
Acesta_excavata	Mollusca	Bivalvia	Acesta excavata	1	1	PNF	4.52953662294291	63
Ciliatocardium_ciliatum	Mollusca	Bivalvia	Ciliatocardium ciliatum	1	1	PNF	2.48906465993666	79
Laternula_elliptica	Mollusca	Bivalvia	Laternula elliptica	1	1	PNF	4.11027315504053	65.3333333333333
Nucula_sulcata	Mollusca	Bivalvia	Nucula sulcata	0	0	PNF	0.49136574089423	56
Thracia_phaseolina	Mollusca	Bivalvia	Thracia phaseolina	1	1	PNF	2.42114584659386	42
Bembicium_melanostoma	Mollusca	Gastropoda	Bembicium melanostoma	0	0	PNF	-0.840215198425	34
Bullia_digitalis	Mollusca	Gastropoda	Bullia digitalis	0	0	PNF	1.33824240567609	34
Eualetes_tulipa	Mollusca	Gastropoda	Eualetes tulipa	0	0	PNF	-3.39644580828791	10
Littorina_brevicula	Mollusca	Gastropoda	Littorina brevicula	0	0	PNF	-3.21515958863581	35
Cellana_radiata	Mollusca	Gastropoda	Cellana radiata	0	1	PNF	5.618964300293	17
Fissurella_barbadensis	Mollusca	Gastropoda	Fissurella barbadensis	0	1	PNF	-0.646176384723534	13
Fissurella_mutabilis	Mollusca	Gastropoda	Fissurella mutabilis	0	1	PNF	-1.28092938067203	34
Fissurella_natalensis	Mollusca	Gastropoda	Fissurella natalensis	0	1	PNF	-0.554241618686958	34
Gibbula_cineraria	Mollusca	Gastropoda	Gibbula cineraria	0	1	PNF	2.03950132540125	51.5
Haliotis_coccoradiata	Mollusca	Gastropoda	Haliotis coccoradiata	0	1	PNF	3.03290790175355	33
Haliotis_corrugata	Mollusca	Gastropoda	Haliotis corrugata	0	1	PNF	4.07753744390572	33
Haliotis_cracherodii	Mollusca	Gastropoda	Haliotis cracherodii	0	1	PNF	5.605802066296	36
Haliotis_fulgens	Mollusca	Gastropoda	Haliotis fulgens	0	1	PNF	4.54329478227	33
Haliotis_laevigata	Mollusca	Gastropoda	Haliotis laevigata	0	1	PNF	4.6087873491585	30
Haliotis_midae	Mollusca	Gastropoda	Haliotis midae	0	1	PNF	4.54329478227	34
Haliotis_rubra	Mollusca	Gastropoda	Haliotis rubra	0	1	PNF	4.62660128562274	38
Lottia_kogamogai	Mollusca	Gastropoda	Lottia kogamogai	0	1	PNF	-1.56683533289665	42
Nacella_concinna	Mollusca	Gastropoda	Nacella concinna	0	1	PNF	1.85167621185124	58
Patella_pellucida	Mollusca	Gastropoda	Patella pellucida	0	1	PNF	-3.33409202641373	56
Phorcus_lineatus	Mollusca	Gastropoda	Phorcus lineatus	0	1	PNF	0.777870416375044	51.5
Scutus_unguis	Mollusca	Gastropoda	Scutus unguis	0	1	PNF	0.0465042553743369	34
Tegula_funebralis	Mollusca	Gastropoda	Tegula funebralis	0	1	PNF	1.57908781879007	36
Testudinalia_testudinalis	Mollusca	Gastropoda	Testudinalia testudinalis	0	1	PNF	0.105704377030727	56
Adalaria_proxima	Mollusca	Gastropoda	Adalaria proxima	1	0	PNF	-0.757122479003866	53
Alderia_willowi	Mollusca	Gastropoda	Alderia willowi	1	0	PNF	-5.87813586180098	33
Ascobulla_fischeri	Mollusca	Gastropoda	Ascobulla fischeri	1	0	PNF	-7.51886359167648	31
Ascobulla_ulla	Mollusca	Gastropoda	Ascobulla ulla	1	0	PNF	-6.51603621634609	32
Berthelinia_caribbea	Mollusca	Gastropoda	Berthelinia caribbea	1	0	PNF	-9.40155777978264	24
Berthelinia_limax	Mollusca	Gastropoda	Berthelinia limax	1	0	PNF	-7.65604314565853	29.5
Berthella_plumula	Mollusca	Gastropoda	Berthella plumula	1	0	PNF	-0.042088288640678	50
Bornella_stellifera	Mollusca	Gastropoda	Bornella stellifera	1	0	PNF	-5.07979921592577	33
Catriona_aurantia	Mollusca	Gastropoda	Catriona aurantia	1	0	PNF	-2.99376816368124	41
Costasiella_ocellifera	Mollusca	Gastropoda	Costasiella ocellifera	1	0	PNF	-6.51603621634609	24
Crepidula_navicula	Mollusca	Gastropoda	Crepidula navicula	1	0	PNF	-2.25890368968242	10
Cyerce_antillensis	Mollusca	Gastropoda	Cyerce antillensis	1	0	PNF	-0.042088288640678	24
Dendronotus_frondosus	Mollusca	Gastropoda	Dendronotus frondosus	1	0	PNF	1.96848790782392	56
Elysia_chlorotica	Mollusca	Gastropoda	Elysia chlorotica	1	0	PNF	-5.8514059530861	42
Elysia_cornigera	Mollusca	Gastropoda	Elysia cornigera	1	0	PNF	-5.70718947188568	24
Elysia_crispata	Mollusca	Gastropoda	Elysia crispata	1	0	PNF	2.53415473369936	12
Elysia_evelinae	Mollusca	Gastropoda	Elysia evelinae	1	0	PNF	-5.70718947188568	24
Elysia_furvacauda	Mollusca	Gastropoda	Elysia furvacauda	1	0	PNF	-3.93979351112554	31
Elysia_marcusi	Mollusca	Gastropoda	Elysia marcusi	1	0	PNF	-7.02865140528077	18
Elysia_papillosa	Mollusca	Gastropoda	Elysia papillosa	1	0	PNF	-1.55753084894135	24
Elysia_pratensis	Mollusca	Gastropoda	Elysia pratensis	1	0	PNF	-1.99094090152664	24
Elysia_pusilla	Mollusca	Gastropoda	Elysia pusilla	1	0	PNF	-3.27516283025951	13
Elysia_subornata	Mollusca	Gastropoda	Elysia subornata	1	0	PNF	0.391321762863775	24
Elysia_timida	Mollusca	Gastropoda	Elysia timida	1	0	PNF	-2.50355619246185	32
Elysia_velutinus	Mollusca	Gastropoda	Elysia velutinus	1	0	PNF	-1.18209398739859	22
Haminoea_japonica	Mollusca	Gastropoda	Haminoea japonica	1	0	PNF	2.38007462038264	47
Hoplodoris_nodulosa	Mollusca	Gastropoda	Hoplodoris nodulosa	1	0	PNF	-1.18209398739859	33
Limapontia_senestra	Mollusca	Gastropoda	Limapontia senestra	1	0	PNF	-7.45270489295453	55
Oxynoe_azuropunctata	Mollusca	Gastropoda	Oxynoe azuropunctata	1	0	PNF	-2.50355619246185	24
Phidiana_lynceus	Mollusca	Gastropoda	Phidiana lynceus	1	0	PNF	-0.850935203171925	17
Tenellia_fuscata	Mollusca	Gastropoda	Tenellia fuscata	1	0	PNF	-7.42020054699737	41
Tenellia_sibogae	Mollusca	Gastropoda	Tenellia sibogae	1	0	PNF	-0.441411235574134	29
Thuridilla_hopei	Mollusca	Gastropoda	Thuridilla hopei	1	0	PNF	-3.42717824018511	42
Tritonia_hombergii	Mollusca	Gastropoda	Tritonia hombergii	1	0	PNF	4.53825724360886	43.5
Tritoniella_belli	Mollusca	Gastropoda	Tritoniella belli	1	0	PNF	-1.99094090152664	77
Dendrofissurella_scutellum	Mollusca	Gastropoda	Dendrofissurella scutellum	1	1	PNF	-0.839093098357841	34
Clio_pyramidata	Mollusca	Gastropoda	Clio pyramidata	1	NA	PNF	-1.03642213528889	64
Acanthochitona_crinita	Mollusca	Polyplacophora	Acanthochitona crinita	0	1	PNF	-1.79576749062559	54
Acanthochitona_zelandica	Mollusca	Polyplacophora	Acanthochitona zelandica	0	1	PNF	0.410663119011256	46
Chiton_glaucus	Mollusca	Polyplacophora	Chiton glaucus	0	1	PNF	0.843095646297274	46
Cryptoconchus_porosus	Mollusca	Polyplacophora	Cryptoconchus porosus	0	1	PNF	1.50842357245721	46
Cyanoplax_dentiens	Mollusca	Polyplacophora	Cyanoplax dentiens	0	1	PNF	-1.45718541587449	49
Ischnochiton_maorianus	Mollusca	Polyplacophora	Ischnochiton maorianus	0	1	PNF	-0.0705554323638753	46
Katharina_tunicata	Mollusca	Polyplacophora	Katharina tunicata	0	1	PNF	1.81479132995592	49
Lepidochitona_cinerea	Mollusca	Polyplacophora	Lepidochitona cinerea	0	1	PNF	-2.65926003693278	54
Leptochiton_asellus	Mollusca	Polyplacophora	Leptochiton asellus	0	1	PNF	-2.07944154167984	54
Leptochiton_rugatus	Mollusca	Polyplacophora	Leptochiton rugatus	0	1	PNF	-4.07454193492592	54
Mopalia_ferreirai	Mollusca	Polyplacophora	Mopalia ferreirai	0	1	PNF	1.34729362377016	54
Mopalia_lignosa	Mollusca	Polyplacophora	Mopalia lignosa	0	1	PNF	0.175535297972922	49
Mopalia_muscosa	Mollusca	Polyplacophora	Mopalia muscosa	0	1	PNF	0.491386574889166	49
Nuttallochiton_mirandus	Mollusca	Polyplacophora	Nuttallochiton mirandus	0	1	PNF	5.69731481905653	70
Onithochiton_neglectus	Mollusca	Polyplacophora	Onithochiton neglectus	0	1	PNF	-0.916469182795574	46
Placiphorella_velata	Mollusca	Polyplacophora	Placiphorella velata	0	1	PNF	1.33860057362235	49
Sypharochiton_pelliserpentis	Mollusca	Polyplacophora	Sypharochiton pelliserpentis	0	1	PNF	0.538104292750157	44
Tonicella_lineata	Mollusca	Polyplacophora	Tonicella lineata	0	1	PNF	-0.124489995801729	47.25
Tonicella_marmorea	Mollusca	Polyplacophora	Tonicella marmorea	0	1	PNF	2.62143428190884	55
Antalis_entalis	Mollusca	Scaphopoda	Antalis entalis	0	1	PNF	-0.885410676658277	49
