# Supplementary material for: Macroevolutionary patterns in marine hermaphroditism
Source: Evolution. 2022 Oct 13;76(12):3014–25. doi: 10.1111/evo.14639 (PMC10091813; doi:10.1111/evo.14639)
Supplement: Supplementary file 2 [file EVO-76-3014-s003.zip › macro_herm_R_v1/herm_csv_files_for_R_analyses/herm_metadata_for_R_analyses_v2.csv]

factor	description
phylum	phylum: Annelida, Echinodermata, or Mollusca
species	genus and species name
repro	reproductive mode: 0 = gonochoristic; 1 = hermaphroditic
herm_type	hermaphroditism type: gon = gonochore; sim = simultaneous hermaphrodite; seq = sequential hermaphrodite
fert	fertilization mode: 0 = internal fertilization; 1 = external fertilization
dev	offspring developmental mode: A = aplanktonic; PNF = planktonic-nonfeeding; PF = planktonic-feeding
ln_mass	natural log transformed adult mass, in grams wet weight
lat	latitude, location where organism was sampled
