# Supplementary material for: Macroevolutionary patterns in marine hermaphroditism
Source: Evolution. 2022 Oct 13;76(12):3014–25. doi: 10.1111/evo.14639 (PMC10091813; doi:10.1111/evo.14639)
Supplement: Supplementary file 2 [file EVO-76-3014-s003.zip › macro_herm_R_v1/herm_csv_files_for_R_analyses/hermaphroditism_data_all_phyla_v4.csv]

phylum	species	repro	herm_type	fert	dev	ln_mass	lat
Annelida	Amphicorina bicoloris	0	gon	0	A	-11.2966293036135	34
Annelida	Amphicorina mobilis	0	gon	0	A	-12.8453037741401	34
Annelida	Amphicteis gunneri	0	gon	0	A	-5.61909552204902	49
Annelida	Augeneriella hummelincki	0	gon	0	A	-10.8790560012107	23
Annelida	Dinophilus vorticoides	0	gon	0	A	-13.8273058497116	62
Annelida	Echinofabricia alata	0	gon	0	A	-10.8790560012107	23
Annelida	Fabriciola liguronis	0	gon	0	A	-11.7196470971477	44
Annelida	Fabriciola parvus	0	gon	0	A	-12.8892496934528	17
Annelida	Hesionides arenaria	0	gon	0	A	-12.2677225427619	9
Annelida	Lumbrineris latreilli	0	gon	0	A	-1.0731016829205	43
Annelida	Margites lineatus	0	gon	0	A	-8.09192545601189	54
Annelida	Micromaldane nutricula	0	gon	0	A	-10.0732064574081	34
Annelida	Micromaldane pamelae	0	gon	0	A	-8.09331203778728	34
Annelida	Pseudofabricia aberrans	0	gon	0	A	-10.4423971998978	41
Annelida	Questa caudicirra	0	gon	0	A	-7.55888182367947	35
Annelida	Questa ersei	0	gon	0	A	-7.55888182367947	23
Annelida	Rhamphobrachium bipes	0	gon	0	A	0.62657349173949	37
Annelida	Rubifabriciola flammula	0	gon	0	A	-11.8310626212039	17
Annelida	Spio decoratus	0	gon	0	A	-7.33061428769924	43
Annelida	Thelepus crispus	0	gon	0	A	1.38428179376415	48
Annelida	Alciopa reynaudii	0	gon	0	PF	-3.26761798144002	26
Annelida	Boccardia proboscidea	0	gon	0	PF	-5.89879457686432	33
Annelida	Boccardiella hamata	0	gon	0	PF	-5.89879457686432	41
Annelida	Boccardiella ligerica	0	gon	0	PF	-5.89879457686432	49
Annelida	Cirratulus cirratus	0	gon	0	PF	-2.73318917892372	46.5
Annelida	Diopatra cuprea	0	gon	0	PF	-6.15113295497032	42
Annelida	Dipolydora caulleryi	0	gon	0	PF	-6.58779286831132	69
Annelida	Dipolydora concharum	0	gon	0	PF	-1.2383396124925	44
Annelida	Dipolydora quadrilobata	0	gon	0	PF	-6.58779286831132	44
Annelida	Dipolydora socialis	0	gon	0	PF	-3.4760102314145	44
Annelida	Harmothoe imbricata	0	gon	0	PF	-2.30258509299405	38
Annelida	Harmothoe magellanica	0	gon	0	PF	-5.13609767181652	74
Annelida	Harmothoe spinosa	0	gon	0	PF	-4.92770543518088	74
Annelida	Neosabellaria cementarium	0	gon	0	PF	-3.36954826080525	49
Annelida	Phyllodoce maculata	0	gon	0	PF	-2.04419062081239	45
Annelida	Phyllodoce williamsi	0	gon	0	PF	-2.7653373173416	38
Annelida	Platynereis dumerilii	0	gon	0	PF	-4.26869794936688	56
Annelida	Platynereis megalops	0	gon	0	PF	-2.04419062081239	42
Annelida	Polydora aggregata	0	gon	0	PF	-8.41311700015002	44
Annelida	Polydora ciliata	0	gon	0	PF	-8.48037921829352	51
Annelida	Polydora giardi	0	gon	0	PF	-6.28802700034704	38
Annelida	Polydora variegata	0	gon	0	PF	-5.36436550658705	44
Annelida	Polydora websteri	0	gon	0	PF	-6.58779286831132	44
Annelida	Pseudopolydora paucibranchiata	0	gon	0	PF	-7.1222215867027	38
Annelida	Pygospio californica	0	gon	0	PF	-5.89879457686432	37
Annelida	Spiochaetopterus typicus	0	gon	0	PF	-3.4760102314145	69
Annelida	Streblospio benedicti	0	gon	0	PF	-7.33061428769924	36
Annelida	Abarenicola claparedi	0	gon	0	PNF	1.08518926833597	43
Annelida	Abarenicola pacifica	0	gon	0	PNF	1.38379123090177	47
Annelida	Arenicolides ecaudata	0	gon	0	PNF	-4.92770543518088	50
Annelida	Boccardia polybranchia	0	gon	0	PNF	-4.92770543518088	49
Annelida	Branchipolynoe seepensis	0	gon	0	PNF	-2.30258509299405	37
Annelida	Brevibrachium maculatum	0	gon	0	PNF	-3.95661653031951	37
Annelida	Capitella capitata	0	gon	0	PNF	-5.84834130371819	32
Annelida	Chitinopoma serrula	0	gon	0	PNF	-5.89879457686432	70
Annelida	Dasybranchus caducus	0	gon	0	PNF	0.586985813750869	25
Annelida	Diopatra marocensis	0	gon	0	PNF	-4.55851458409089	32
Annelida	Diopatra neapolitana	0	gon	0	PNF	1.38629436111989	35
Annelida	Diopatra ornata	0	gon	0	PNF	-6.15113295497032	33
Annelida	Dipolydora melanopalpa	0	gon	0	PNF	-4.55851458409089	42
Annelida	Exogone naidina	0	gon	0	PNF	-10.2250711766636	42
Annelida	Fabricia stellaris	0	gon	0	PNF	-11.3052854751922	50
Annelida	Fabricinuda trilobata	0	gon	0	PNF	-10.1426309210034	27
Annelida	Heteromastus filiformis	0	gon	0	PNF	-3.4760102314145	55
Annelida	Hirsutonuphis mariahirsuta	0	gon	0	PNF	-0.0493732682916018	33
Annelida	Hobsonia florida	0	gon	0	PNF	-7.2241523764223	42
Annelida	Hyalinoecia araucana	0	gon	0	PNF	-3.80204680843548	37
Annelida	Kinbergonuphis pulchra	0	gon	0	PNF	-2.89842710324903	17
Annelida	Kinbergonuphis simoni	0	gon	0	PNF	-3.70427812746661	28
Annelida	Kinbergonuphis taeniata	0	gon	0	PNF	-2.57861942452342	33
Annelida	Lumbrineris japonica	0	gon	0	PNF	-8.78231174545927	43
Annelida	Manayunkia aestuarina	0	gon	0	PNF	-10.8509387686599	50
Annelida	Manayunkia caspica	0	gon	0	PNF	-10.4423971998978	45
Annelida	Manayunkia mizu	0	gon	0	PNF	-11.9329921592681	5
Annelida	Mooreonuphis jonesi	0	gon	0	PNF	-4.53129844887853	32
Annelida	Myrianida prolifera	0	gon	0	PNF	-8.09331203778728	51
Annelida	Myxicola sulcata	0	gon	0	PNF	-5.36436550658705	74
Annelida	Neanthes acuminata	0	gon	0	PNF	-4.92770543518088	33
Annelida	Nereis falcaria	0	gon	0	PNF	-3.70427812746661	41
Annelida	Onuphis iridescens	0	gon	0	PNF	-4.87246418163767	49
Annelida	Ophryotrocha cosmetandra	0	gon	0	PNF	-9.21896949600759	70
Annelida	Ophryotrocha labronica	0	gon	0	PNF	-9.75339825181218	41
Annelida	Ophryotrocha notoglandulata	0	gon	0	PNF	-8.09331203778728	35
Annelida	Paradialychone ecaudata	0	gon	0	PNF	-4.55851458409089	43
Annelida	Paralvinella grasslei	0	gon	0	PNF	-3.4760102314145	12
Annelida	Paralvinella palmiformis	0	gon	0	PNF	-2.57861942452342	48
Annelida	Paralvinella pandorae	0	gon	0	PNF	-2.04419062081239	45
Annelida	Parapionosyllis gestans	0	gon	0	PNF	-9.21896949600759	45
Annelida	Paraprotis dendrova	0	gon	0	PNF	-7.81122110269091	27
Annelida	Polydora carinhosa	0	gon	0	PNF	-4.23870692431961	25
Annelida	Polydora cornuta	0	gon	0	PNF	-4.77313568586395	25
Annelida	Polydora curiosa	0	gon	0	PNF	-7.33061428769924	46
Annelida	Polydora ecuadoriana	0	gon	0	PNF	-4.23870692431961	25
Annelida	Polydora hoplura	0	gon	0	PNF	-4.23870692431961	29
Annelida	Polydora neocaeca	0	gon	0	PNF	-5.67052663140534	41
Annelida	Polydora nuchalis	0	gon	0	PNF	-6.21860206369362	34
Annelida	Polydora rickettsi	0	gon	0	PNF	-8.78231174545927	39
Annelida	Polydora spongicola	0	gon	0	PNF	-9.21896949600759	42
Annelida	Potamilla neglecta	0	gon	0	PNF	-2.57861942452342	56.5
Annelida	Potamilla torelli	0	gon	0	PNF	-4.92770543518088	45
Annelida	Proceraea fasciata	0	gon	0	PNF	-6.93051942725571	18
Annelida	Pseudopolydora kempi	0	gon	0	PNF	-6.93051942725571	38
Annelida	Pseudopolydora rosebelae	0	gon	0	PNF	-6.0726012863492	23
Annelida	Pygospio elegans	0	gon	0	PNF	-6.58779286831132	58
Annelida	Raphidrilus nemasoma	0	gon	0	PNF	-10.4423971998978	49
Annelida	Rhodopsis pusilla	0	gon	0	PNF	-11.2966293036135	27
Annelida	Riftia pachyptila	0	gon	0	PNF	2.71745032583427	20
Annelida	Salmacina dysteri	0	gon	0	PNF	-10.8790560012107	27
Annelida	Simplisetia limnetica	0	gon	0	PNF	-3.90397706102573	33
Annelida	Sphaerosyllis bulbosa	0	gon	0	PNF	-8.99069894595014	45
Annelida	Sphaerosyllis hystrix	0	gon	0	PNF	-9.48741226531595	58
Annelida	Tomopteris carpenteri	0	gon	0	PNF	-0.650063536218816	61.3333333333333
Annelida	Tomopteris helgolandica	0	gon	0	PNF	-3.22632928300408	54.5
Annelida	Tomopteris nisseni	0	gon	0	PNF	2.41582698257012	34
Annelida	Tomopteris pacifica	0	gon	0	PNF	-3.07133178519221	34
Annelida	Trilobodrilus axi	0	gon	0	PNF	-13.3259126564601	55
Annelida	Trilobodrilus heideri	0	gon	0	PNF	-11.8027190985322	55
Annelida	Trochochaeta carica	0	gon	0	PNF	-3.80204680843548	69
Annelida	Tubificoides benedii	0	gon	0	PNF	-6.63583070639743	56
Annelida	Anobothrus gracilis	0	gon	1	A	-3.1205443274803	77
Annelida	Perinereis nuntia	0	gon	1	A	-0.356757030164857	46
Annelida	Pholoe anoculata	0	gon	1	A	-11.4134874527642	35
Annelida	Scalibregma inflatum	0	gon	1	A	-4.20895499341452	35
Annelida	Amara occidentalis	0	gon	1	PF	-2.04419062081239	38
Annelida	Arctonoe fragilis	0	gon	1	PF	-3.11304823830497	49
Annelida	Arctonoe pulchra	0	gon	1	PF	-3.75266361451979	49
Annelida	Arctonoe vittata	0	gon	1	PF	-4.55851458409089	45.5
Annelida	Armandia brevis	0	gon	1	PF	-6.43322316880143	49
Annelida	Aurospio dibranchiata	0	gon	1	PF	-8.06356033502145	35
Annelida	Bylgides sarsi	0	gon	1	PF	-3.11304823830497	69
Annelida	Chaetopterus variopedatus	0	gon	1	PF	1.38281490181602	31.5
Annelida	Chaetozone setosa	0	gon	1	PF	-5.87875105099105	62.5
Annelida	Chrysopetalum debile	0	gon	1	PF	-8.68454141024171	38
Annelida	Cirriformia tentaculata	0	gon	1	PF	-0.384103120775462	51
Annelida	Ditrupa arietina	0	gon	1	PF	-6.15113295497032	42
Annelida	Eteone flava	0	gon	1	PF	-4.92770543518088	69
Annelida	Eteone longa	0	gon	1	PF	-4.92770543518088	55
Annelida	Eulalia microphylla	0	gon	1	PF	0.0208130049280413	46
Annelida	Eurythoe complanata	0	gon	1	PF	1.04986191830689	24
Annelida	Ficopomatus miamiensis	0	gon	1	PF	-7.33061428769924	13
Annelida	Galeolaria caespitosa	0	gon	1	PF	-4.92440498456041	30.5
Annelida	Galeolaria gemineoa	0	gon	1	PF	-4.47277364956935	28
Annelida	Gattyana cirrhosa	0	gon	1	PF	-6.58779286831132	69
Annelida	Glycera americana	0	gon	1	PF	0.899598297964317	51
Annelida	Glycera dibranchiata	0	gon	1	PF	1.09861228866811	42
Annelida	Glycera tridactyla	0	gon	1	PF	-2.57861942452342	45
Annelida	Gyptis rosea	0	gon	1	PF	-8.78231174545927	59
Annelida	Halosydna brevisetosa	0	gon	1	PF	-2.89842710324903	38
Annelida	Harmothoe extenuata	0	gon	1	PF	-2.89842710324903	45
Annelida	Harmothoe impar	0	gon	1	PF	-3.70427812746661	56
Annelida	Hydroides dianthus	0	gon	1	PF	-5.36436550658705	42
Annelida	Hydroides dirampha	0	gon	1	PF	-7.55888182367947	28
Annelida	Hydroides ezoensis	0	gon	1	PF	-5.36436550658705	35
Annelida	Hydroides fusicola	0	gon	1	PF	-5.36436550658705	33
Annelida	Hydroides norvegicus	0	gon	1	PF	-4.5245424494773	34
Annelida	Laeonereis culveri	0	gon	1	PF	-3.18908636961746	41
Annelida	Lagis koreni	0	gon	1	PF	-3.70427812746661	53
Annelida	Laonice branchiata	0	gon	1	PF	-2.29652904790946	25
Annelida	Laonice brevicornis	0	gon	1	PF	-3.85246968666372	25
Annelida	Lepidonotus squamatus	0	gon	1	PF	0.0726302294724946	66
Annelida	Loimia medusa	0	gon	1	PF	0.150325684708648	39
Annelida	Magelona sacculata	0	gon	1	PF	-5.36436550658705	38
Annelida	Marphysa sanguinea	0	gon	1	PF	-4.23870692431961	45
Annelida	Neanthes nubila	0	gon	1	PF	0.586985813750869	45
Annelida	Nephtys caecoides	0	gon	1	PF	0.371624520091403	38
Annelida	Nephtys hombergii	0	gon	1	PF	-1.0731016829205	69
Annelida	Nephtys incisa	0	gon	1	PF	-1.0731016829205	45
Annelida	Nereimyra punctata	0	gon	1	PF	-5.89879457686432	59
Annelida	Notaulax nudicollis	0	gon	1	PF	-6.23232715785423	17
Annelida	Ophiodromus flexuosus	0	gon	1	PF	-3.58742567582642	59
Annelida	Owenia fusiformis	0	gon	1	PF	-7.39714562202806	49
Annelida	Pectinaria californiensis	0	gon	1	PF	-3.0751126589447	48
Annelida	Pectinaria granulata	0	gon	1	PF	-3.68887945411394	69
Annelida	Pholoe inornata	0	gon	1	PF	-8.09331203778728	45
Annelida	Pholoe minuta	0	gon	1	PF	-8.41311700015002	53.5
Annelida	Phragmatopoma californica	0	gon	1	PF	-2.73318917892372	51
Annelida	Phragmatopoma caudata	0	gon	1	PF	-6.28802700034704	26
Annelida	Pomatoceros triqueter	0	gon	1	PF	-12.63691402487	54
Annelida	Pomatoleios kraussii	0	gon	1	PF	-5.36436550658705	29
Annelida	Prionospio cirrifera	0	gon	1	PF	-8.0325965598676	36.5
Annelida	Prionospio fallax	0	gon	1	PF	-6.43322316880143	58
Annelida	Prionospio malmgreni	0	gon	1	PF	-4.55851458409089	69
Annelida	Prionospio patagonica	0	gon	1	PF	-5.67052663140534	39
Annelida	Prionospio pygmaeus	0	gon	1	PF	-6.93051942725571	38
Annelida	Sabellaria alveolata	0	gon	1	PF	-4.23870692431961	50
Annelida	Sabellaria floridensis	0	gon	1	PF	-6.50926107795481	30
Annelida	Sabellaria spinulosa	0	gon	1	PF	-7.55888182367947	50
Annelida	Scolelepis squamata	0	gon	1	PF	-2.57861942452342	51
Annelida	Serpula columbiana	0	gon	1	PF	-3.26761798144002	49
Annelida	Serpula vermicularis	0	gon	1	PF	0.161268147596122	49
Annelida	Sirsoe methanicola	0	gon	1	PF	-6.28802700034704	28
Annelida	Spiophanes bombyx	0	gon	1	PF	-6.15113295497032	58
Annelida	Spirobranchus corniculatus	0	gon	1	PF	-2.89842710324903	14
Annelida	Spirobranchus giganteus	0	gon	1	PF	-2.29652904790946	18
Annelida	Trochochaeta multisetosa	0	gon	1	PF	-2.29652904790946	58
Annelida	Typosyllis pulchra	0	gon	1	PF	-5.89879457686432	49
Annelida	Urechis caupo	0	gon	1	PF	4.15104427707019	56
Annelida	Abarenicola assimilis	0	gon	1	PNF	0.135739655990246	46
Annelida	Acromegalomma vesiculosum	0	gon	1	PNF	-7.1222215867027	50
Annelida	Alitta succinea	0	gon	1	PNF	-2.08291633177648	46
Annelida	Alitta virens	0	NA	1	PNF	1.98202320395885	57.4
Annelida	Alvinella pompejana	0	gon	1	PNF	-2.1670380556469	13
Annelida	Amblyosyllis speciosa	0	gon	1	PNF	-9.31673809201121	49
Annelida	Amphisamytha galapagensis	0	gon	1	PNF	-9.21896949600759	48
Annelida	Amphisamytha lutzi	0	gon	1	PNF	-7.55888182367947	15
Annelida	Aphelochaeta marioni	0	gon	1	PNF	-4.55851458409089	51
Annelida	Aphrodita aculeata	0	gon	1	PNF	2.93742997072242	53
Annelida	Arenicola brasiliensis	0	gon	1	PNF	-1.83779503708387	50
Annelida	Arenicola marina	0	gon	1	PNF	1.39584314217956	52.5
Annelida	Arenicolides branchialis	0	gon	1	PNF	-4.92770543518088	50
Annelida	Axiothella rubrocincta	0	gon	1	PNF	-3.26761798144002	49
Annelida	Bonellia viridis	0	gon	1	PNF	2.21766458109449	42
Annelida	Capitella teleta	0	gon	1	PNF	-5.99087132310014	40
Annelida	Chone duneri	0	gon	1	PNF	-6.43322316880143	32
Annelida	Cirriformia luxuriosa	0	gon	1	PNF	-3.4760102314145	33
Annelida	Cirriformia moorei	0	gon	1	PNF	-1.08175517160169	38
Annelida	Clymenella torquata	0	gon	1	PNF	-2.29266833696193	46
Annelida	Cossura coasta	0	gon	1	PNF	-8.95332113598751	35
Annelida	Cossura longocirrata	0	gon	1	PNF	-8.78231174545927	35
Annelida	Euchone analis	0	gon	1	PNF	-9.21896949600759	69
Annelida	Euchone pallida	0	gon	1	PNF	-3.70427812746661	74
Annelida	Eudistylia vancouveri	0	gon	1	PNF	-0.155835239902192	49
Annelida	Eunice kobiensis	0	gon	1	PNF	-2.04419062081239	49
Annelida	Eupolymnia heterobranchia	0	gon	1	PNF	0.566728932574375	43.5
Annelida	Eupolymnia nebulosa	0	gon	1	PNF	1.1088235376244	43
Annelida	Flabelligera pennigera	0	gon	1	PNF	-2.04419062081239	49
Annelida	Hediste diversicolor	0	gon	1	PNF	-0.786586660357986	51.2857142857143
Annelida	Hediste japonica	0	gon	1	PNF	-1.35523525576989	38
Annelida	Hyalinoecia tubicola	0	gon	1	PNF	-1.08767234862978	50
Annelida	Lanice conchilega	0	gon	1	PNF	-0.400575704248288	49
Annelida	Leiochone leiopygos	0	gon	1	PNF	-2.04419062081239	45
Annelida	Leitoscoloplos kerguelensis	0	gon	1	PNF	-6.75303104938029	43
Annelida	Leitoscoloplos pugettensis	0	gon	1	PNF	-1.0731016829205	38
Annelida	Leodice valens	0	gon	1	PNF	-2.04419062081239	49
Annelida	Malacoceros fuliginosus	0	gon	1	PNF	-3.26761798144002	50
Annelida	Marenzelleria viridis	0	gon	1	PNF	-1.2383396124925	45
Annelida	Marphysa borradailei	0	gon	1	PNF	-4.92770543518088	7
Annelida	Megalomma vesiculosum	0	gon	1	PNF	-1.2383396124925	50
Annelida	Melinna cristata	0	gon	1	PNF	-7.55888182367947	55
Annelida	Melinna palmata	0	gon	1	PNF	-3.70427812746661	52
Annelida	Methanoaricia dendrobranchiata	0	gon	1	PNF	0.142917806957148	23
Annelida	Myxicola infundibulum	0	gon	1	PNF	0.0732430843889601	44
Annelida	Naineris laevigata	0	gon	1	PNF	0.378336440994912	40
Annelida	Neoamphitrite robusta	0	gon	1	PNF	1.22617441880871	43.5
Annelida	Nereis pelagica	0	gon	1	PNF	-3.92525660957904	52.5
Annelida	Nereis procera	0	gon	1	PNF	-2.04419062081239	49
Annelida	Nereis vexillosa	0	gon	1	PNF	-2.89842710324903	49
Annelida	Nicolea zostericola	0	gon	1	PNF	-7.02445315363875	42
Annelida	Nicon aestuariensis	0	gon	1	PNF	-1.8159227377957	43
Annelida	Notomastus latericeus	0	gon	1	PNF	-4.20639406603072	50
Annelida	Onuphis elegans	0	gon	1	PNF	-2.29652904790946	38
Annelida	Ophelia bicornis	0	gon	1	PNF	-1.35313309051797	45.5
Annelida	Ophelia limacina	0	gon	1	PNF	-3.68887945411394	69
Annelida	Parasabella polarsterni	0	gon	1	PNF	-4.92770543518088	74
Annelida	Paromius gracilis	0	gon	1	PNF	-4.55851458409089	55
Annelida	Perinereis brevicirris	0	gon	1	PNF	-4.92770543518088	36
Annelida	Perkinsiana rubra	0	gon	1	PNF	-2.57861942452342	52
Annelida	Platynereis bicanaliculata	0	gon	1	PNF	-5.78194198166574	49
Annelida	Poeobius meseres	0	gon	1	PNF	-0.85755812702884	34
Annelida	Protula tubularia	0	gon	1	PNF	-3.70427812746661	9
Annelida	Pseudopotamilla myriops	0	gon	1	PNF	-3.03935011030128	43
Annelida	Pseudopotamilla occelata	0	gon	1	PNF	-3.95661653031951	43
Annelida	Pseudopotamilla reniformis	0	gon	1	PNF	-3.44813128150673	56.5
Annelida	Sabella pavonina	0	gon	1	PNF	0.334647378293909	51
Annelida	Schistomeringos rudolphi	0	gon	1	PNF	-3.70427812746661	38
Annelida	Schizobranchia insignis	0	gon	1	PNF	-0.918531926475591	49
Annelida	Scoloplos acmeceps	0	gon	1	PNF	-1.70946076545921	38
Annelida	Scoloplos armiger	0	gon	1	PNF	-1.60753048772578	69
Annelida	Sternaspis fossor	0	gon	1	PNF	-7.63183188065268	49
Annelida	Syllidia armata	0	gon	1	PNF	-7.81122110269091	55
Annelida	Thoracophelia mucronata	0	gon	1	PNF	-2.37325639726156	43
Annelida	Trichobranchus glacialis	0	gon	1	PNF	-4.92770543518088	55
Annelida	Tubifex tubifex	0	gon	1	PNF	-3.39832221890672	56
Annelida	Microphthalmus carolinensis	1	sim	0	A	-11.9780402640444	34
Annelida	Microphthalmus listensis	1	sim	0	A	-11.7747058998994	55
Annelida	Microphthalmus nahantensis	1	sim	0	A	-10.7943542320701	41
Annelida	Platynereis massiliensis	1	seq	0	A	-4.26869794936688	42
Annelida	Simplaria potswaldi	1	sim	0	A	-10.4423971998978	49
Annelida	Echiurus echiurus	1	sim	0	PF	-3.16984930767996	29
Annelida	Myzostoma cirriferum	1	seq	0	PF	-13.9278095336043	48
Annelida	Salvatoria clavata	1	seq	0	PF	-10.5235924714673	41
Annelida	Syllis variegata	1	seq	0	PF	-10.8790560012107	45
Annelida	Amphiglena lindae	1	sim	0	PNF	-5.85693365415038	17
Annelida	Amphiglena mediterranea	1	sim	0	PNF	-7.73557736286868	41
Annelida	Amphiglena nathae	1	sim	0	PNF	-10.6947372077296	9
Annelida	Amphiglena terebro	1	sim	0	PNF	-10.4423971998978	33.5
Annelida	Branchinotogluma segonzaci	1	seq	0	PNF	-8.78231174545927	37
Annelida	Bushiella abnormis	1	sim	0	PNF	-7.67886400101179	48
Annelida	Bushiella granulata	1	sim	0	PNF	-10.4423971998978	60
Annelida	Circeis armoricana	1	sim	0	PNF	-10.0732064574081	48
Annelida	Circeis spirillum	1	sim	0	PNF	-10.4423971998978	52
Annelida	Dipolydora armata	1	sim	0	PNF	-8.78231174545927	23
Annelida	Dipolydora commensalis	1	seq	0	PNF	-6.58779286831132	42
Annelida	Exogone breviantennata	1	sim	0	PNF	-4.4910453890906	0
Annelida	Janua pagenstecheri	1	sim	0	PNF	-11.4134874527642	55
Annelida	Micromaldane androgyne	1	sim	0	PNF	-8.99069894595014	23
Annelida	Neodexiospira foraminosa	1	sim	0	PNF	-7.81122110269091	27
Annelida	Neodexiospira nipponica	1	sim	0	PNF	-10.6076350149549	43
Annelida	Ophryotrocha baccii	1	sim	0	PNF	-7.1222215867027	62
Annelida	Ophryotrocha diadema	1	sim	0	PNF	-9.47130781245669	33
Annelida	Ophryotrocha gracilis	1	sim	0	PNF	-9.21896949600759	54
Annelida	Ophryotrocha hartmanni	1	sim	0	PNF	-9.47130781245669	37
Annelida	Paradexiospira vitrea	1	sim	0	PNF	-10.9750529289827	48.3333333333333
Annelida	Parasabella media	1	sim	0	PNF	-6.58779286831132	48.5
Annelida	Perkinsiana antarctica	1	sim	0	PNF	-3.91202300542815	52
Annelida	Pileolaria berkeleyana	1	sim	0	PNF	-1.6094379124341	48
Annelida	Protolaeospira eximia	1	sim	0	PNF	-10.58210874792	48
Annelida	Rhynchospio nhatrangi	1	sim	0	PNF	-8.09331203778728	12
Annelida	Spio filicornis	1	sim	0	PNF	-7.55888182367947	43
Annelida	Spirorbis morchi	1	sim	0	PNF	-10.4423971998978	49
Annelida	Spirorbis spirorbis	1	sim	0	PNF	-9.60243896134839	53.5
Annelida	Crucigera zygophora	1	seq	1	PF	-2.04419062081239	49
Annelida	Ficopomatus enigmaticus	1	seq	1	PF	-4.01043902335831	51
Annelida	Hydroides elegans	1	seq	1	PF	-2.92375777420718	30.6666666666667
Annelida	Macellicephala violacea	1	seq	1	PF	1.79175946922805	36
Annelida	Ophryotrocha puerilis	1	seq	1	PF	-7.1222215867027	35
Annelida	Spirobranchus polycerus	1	sim	1	PF	-4.23870692431961	13
Annelida	Aracia riwo	1	sim	1	PNF	-9.6479774937907	5
Annelida	Branchiomma bairdi	1	sim	1	PNF	-5.89879457686432	23
Annelida	Branchiomma luctuosum	1	sim	1	PNF	-4.77313568586395	41
Annelida	Laonome albicingillum	1	sim	1	PNF	-3.3904654157712	25
Annelida	Ophryotrocha maculata	1	sim	1	PNF	-9.75339825181218	58
Annelida	Oxydromus pugettensis	1	sim	1	PNF	-4.23870692431961	42.5
Annelida	Parasabella microphthalma	1	sim	1	PNF	-3.61034450407435	49
Annelida	Sabella spallanzanii	1	seq	1	PNF	0.956176691778663	40
Annelida	Sabellastarte spectabilis	1	seq	1	PNF	-7.68172864071751	21
Annelida	Sphaerosyllis hermaphrodita	1	sim	1	PNF	-4.55851458409089	8
Annelida	Spirorbis tridentatus	1	sim	1	PNF	-10.0732064574081	52
Echinodermata	Cryptasterina pentagona	0	gon	0	A	-1.46256876012869	21
Echinodermata	Diplasterias brucei	0	gon	0	A	0.0413314148236964	77
Echinodermata	Diplasterias meridionalis	0	gon	0	A	3.74438087329895	70
Echinodermata	Diplasterias octoradiata	0	gon	0	A	1.67365561849102	70
Echinodermata	Leptasterias groenlandica	0	gon	0	A	1.38494666989189	60
Echinodermata	Leptasterias hexactis	0	gon	0	A	1.93291219657367	51.3333333333333
Echinodermata	Leptasterias ochotensis	0	gon	0	A	-4.43599838895307e-05	40
Echinodermata	Leptasterias tenera	0	gon	0	A	-4.43599838895307e-05	45
Echinodermata	Notasterias armata	0	gon	0	A	2.57943810222043	77
Echinodermata	Pteraster militaris	0	gon	0	A	-0.262128542752038	44
Echinodermata	Leptasterias aequalis	0	gon	0	PNF	0.405465108108164	37
Echinodermata	Anasterias mawsoni	0	gon	1	A	2.68955335973638	70
Echinodermata	Anasterias rupicola	0	gon	1	A	2.88178660683309	70
Echinodermata	Anasterias studeri	0	gon	1	A	4.28708588573407	70
Echinodermata	Archaster typicus	0	gon	1	A	1.88286007528729	23
Echinodermata	Cycethra macquariensis	0	gon	1	A	-2.19143283689178	70
Echinodermata	Lysasterias perrieri	0	gon	1	A	3.240215412788	70
Echinodermata	Rhopiella hirsuta	0	gon	1	A	0.390306038470844	70
Echinodermata	Acanthaster planci	0	gon	1	PF	7.48074377407544	18
Echinodermata	Asterias amurensis	0	gon	1	PF	3.02337175935741	37
Echinodermata	Asterias forbesi	0	gon	1	PF	4.63927830786001	42
Echinodermata	Asterias rubens	0	gon	1	PF	2.66080386811192	58
Echinodermata	Asterina stellifera	0	gon	1	PF	1.61851054138794	22
Echinodermata	Astropecten aranciacus	0	gon	1	PF	3.77514855902113	45
Echinodermata	Astropecten armatus	0	gon	1	PF	3.29953372788566	32
Echinodermata	Astropecten irregularis	0	gon	1	PF	4.27579218293959	43.5
Echinodermata	Astropecten polyacanthus	0	gon	1	PF	2.46271938354907	40
Echinodermata	Astropecten scoparius	0	gon	1	PF	4.03724207746515	20
Echinodermata	Coscinasterias calamaria	0	gon	1	PF	4.04305126783455	46
Echinodermata	Culcita novaeguineae	0	gon	1	PF	2.34030486106184	13
Echinodermata	Dermasterias imbricata	0	gon	1	PF	3.15700042115011	37
Echinodermata	Evasterias troschelii	0	gon	1	PF	6.2052814689129	50
Echinodermata	Heliaster kubiniji	0	gon	1	PF	4.66532410880784	30
Echinodermata	Leiaster leachi	0	gon	1	PF	5.97062458934054	13
Echinodermata	Linckia laevigata	0	gon	1	PF	4.60816569496789	14
Echinodermata	Luidia ciliaris	0	gon	1	PF	5.36107262752818	55
Echinodermata	Luidia clathrata	0	gon	1	PF	2.99573227355399	28
Echinodermata	Luidia foliolata	0	gon	1	PF	5.42302639228878	50
Echinodermata	Luidia maculata	0	gon	1	PF	6.37838458346543	40
Echinodermata	Luidia quinaria	0	gon	1	PF	2.79774964710606	40
Echinodermata	Luidia sarsi	0	gon	1	PF	4.28023829078994	49
Echinodermata	Marthasterias glacialis	0	gon	1	PF	3.73826976232757	50.5
Echinodermata	Meridiastra mortenseni	0	gon	1	PF	0.659170363638113	36
Echinodermata	Odontaster meridionalis	0	gon	1	PF	3.3576168173818	77
Echinodermata	Odontaster validus	0	gon	1	PF	1.58923520511658	77
Echinodermata	Ophidiaster cribrarius	0	gon	1	PF	0.516139591994031	13
Echinodermata	Ophidiaster guildingi	0	gon	1	PF	0.0413314148236964	20
Echinodermata	Ophidiaster hemprichi	0	gon	1	PF	1.0586433711464	13
Echinodermata	Patiria miniata	0	gon	1	PF	2.45100509811232	37
Echinodermata	Patiriella regularis	0	gon	1	PF	2.70910420389051	37
Echinodermata	Pisaster ochraceus	0	gon	1	PF	4.38202663467388	50
Echinodermata	Pycnopodia helianthoides	0	gon	1	PF	6.70546275862825	45.3333333333333
Echinodermata	Acodontaster conspicuus	0	gon	1	PNF	5.27299955856375	77
Echinodermata	Acodontaster elongatus	0	gon	1	PNF	-4.43599838895307e-05	77
Echinodermata	Acodontaster hodgsoni	0	gon	1	PNF	3.61091791264422	77
Echinodermata	Anasterias antarctica	0	gon	1	PNF	3.87196545406342	45
Echinodermata	Aquilonastra batheri	0	gon	1	PNF	4.01525397208522	35
Echinodermata	Aquilonastra burtoni	0	gon	1	PNF	-0.0414465311693415	15
Echinodermata	Astropecten gisselbrechti	0	gon	1	PNF	4.46617519298706	33
Echinodermata	Astropecten latespinosus	0	gon	1	PNF	0.143753799085528	20
Echinodermata	Bathybiaster loripes	0	gon	1	PNF	5.21845767121005	77
Echinodermata	Bathybiaster vexillifer	0	gon	1	PNF	3.79172190026912	57
Echinodermata	Benthopecten simplex	0	gon	1	PNF	-2.05409949318935	57
Echinodermata	Brisinga endecacnemos	0	gon	1	PNF	3.40790029353824	57
Echinodermata	Certonardoa semiregularis	0	gon	1	PNF	2.68955335973638	40
Echinodermata	Cheiraster sepitus	0	gon	1	PNF	2.54113201453781	49
Echinodermata	Crossaster papposus	0	gon	1	PNF	7.46696047692274	55
Echinodermata	Ctenodiscus crispatus	0	gon	1	PNF	1.95230505640764	61
Echinodermata	Ctenopleura fisheri	0	gon	1	PNF	3.49327147552946	57
Echinodermata	Echinaster arcystatus	0	gon	1	PNF	4.27012528949214	37
Echinodermata	Echinaster echinophorus	0	gon	1	PNF	2.36403691338738	28.5
Echinodermata	Echinaster sepositus	0	gon	1	PNF	4.02556229373535	42
Echinodermata	Freyella elegans	0	gon	1	PNF	2.68955335973638	49
Echinodermata	Fromia polypora	0	gon	1	PNF	4.84853800275544	37
Echinodermata	Gomophia egyptiaca	0	gon	1	PNF	4.49180725703878	15
Echinodermata	Henricia cylindrella	0	gon	1	PNF	1.2708356445461	49
Echinodermata	Henricia leviuscula	0	gon	1	PNF	0.957036871741519	50
Echinodermata	Henricia pauperrima	0	gon	1	PNF	3.95124371858143	21
Echinodermata	Henricia robusta	0	gon	1	PNF	3.85862222870103	21
Echinodermata	Henricia sanguinolenta	0	gon	1	PNF	3.55735292212686	50
Echinodermata	Hippasteria phrygiana	0	gon	1	PNF	4.21187990305651	49
Echinodermata	Hymenaster pellucidus	0	gon	1	PNF	-0.262128542752038	50
Echinodermata	Hymenaster rex	0	gon	1	PNF	2.15747708773614	50
Echinodermata	Hymenodiscus coronata	0	gon	1	PNF	4.28708588573407	51
Echinodermata	Lophaster gaini	0	gon	1	PNF	5.0260423633011	77
Echinodermata	Macroptychaster accrescens	0	gon	1	PNF	6.01934456695346	77
Echinodermata	Mediaster aequalis	0	gon	1	PNF	2.46640973154096	45
Echinodermata	Meridiastra calcar	0	gon	1	PNF	1.78017890222508	33
Echinodermata	Meridiastra gunnii	0	gon	1	PNF	1.34042321641478	33.6666666666667
Echinodermata	Meridiastra oriens	0	gon	1	PNF	0.00419386743109493	33
Echinodermata	Nectria macrobrachia	0	gon	1	PNF	2.47127586040715	37
Echinodermata	Nectria ocellata	0	gon	1	PNF	2.61374372162215	37
Echinodermata	Nectria wilsoni	0	gon	1	PNF	2.99566320616889	37
Echinodermata	Nepanthia belcheri	0	gon	1	PNF	-0.786515888441146	19
Echinodermata	Ophidiaster granifer	0	gon	1	PNF	1.38494666989189	13
Echinodermata	Pectinaster filholi	0	gon	1	PNF	-5.05693130625037	57
Echinodermata	Pontaster tenuispinus	0	gon	1	PNF	2.29813580135955	57
Echinodermata	Pseudonepanthia troughtoni	0	gon	1	PNF	2.15747708773614	37
Echinodermata	Psilaster andromeda	0	gon	1	PNF	3.72037112066431	55
Echinodermata	Psilaster charcoti	0	gon	1	PNF	1.88286007528729	77
Echinodermata	Pteraster tesselatus	0	gon	1	PNF	2.58593274590669	48
Echinodermata	Asteropsis carinifera	0	gon	NA	PF	2.08935637611093	7
Echinodermata	Mediaster ornatus	0	gon	NA	PNF	3.79328451346873	21
Echinodermata	Cryptasterina hystera	1	sim	0	A	1.9148573941749	23
Echinodermata	Cryptasterina pacifica	1	sim	0	A	-0.804170443795798	40
Echinodermata	Parvulastra exigua	1	seq	0	A	-1.13790768965046	33.5
Echinodermata	Aquilonastra scobinata	1	sim	1	A	0.676900402003575	35
Echinodermata	Asterina phylactica	1	sim	1	A	-2.05409949318935	45
Echinodermata	Aquilonastra minor	1	sim	1	PNF	-3.6516320327748	40
Echinodermata	Asterina gibbosa	1	seq	1	PNF	-1.15373158867919	50
Echinodermata	Fromia ghardaqana	1	seq	1	PNF	1.19429802945573	20
Echinodermata	Patiria pectinifera	0	NA	1	PF	-0.262126295584332	40
Echinodermata	Antedon bifida	0	gon	0	PNF	-0.105360515657826	50
Echinodermata	Antedon mediterranea	0	gon	0	PNF	0.78845736036427	41
Echinodermata	Antedon petasus	0	gon	0	PNF	0.78845736036427	59
Echinodermata	Comactinia echinoptera	0	gon	1	PNF	-1.20397280432594	18
Echinodermata	Davidaster discoideus	0	gon	1	PNF	1.28093384546206	18
Echinodermata	Davidaster rubiginosus	0	gon	1	PNF	1.83258146374831	18
Echinodermata	Democrinus conifer	0	gon	1	PNF	3.99083418585244	18
Echinodermata	Florometra serratissima	0	gon	1	PNF	1.60940457857853	43
Echinodermata	Himerometra robustipinna	0	gon	1	PNF	2.54336578588667	13
Echinodermata	Holopus rangii	0	gon	1	PNF	1.3609765531356	18
Echinodermata	Abatus cordatus	0	gon	0	A	1.21373904873128	49
Echinodermata	Notocidaris gaussensis	0	gon	0	A	1.84644235083534	65
Echinodermata	Abatus nimrodi	0	gon	1	A	4.22537282462851	77
Echinodermata	Abatus shackletoni	0	gon	1	A	2.72785282839839	77
Echinodermata	Antrechinus mortenseni	0	gon	1	A	1.35524236224743	62
Echinodermata	Aporocidaris antarctica	0	gon	1	A	-0.018103745353673	63
Echinodermata	Austrocidaris canaliculata	0	gon	1	A	2.74176393956432	51
Echinodermata	Austrocidaris spinulosa	0	gon	1	A	2.27746209177727	63
Echinodermata	Cassidulus caribaearum	0	gon	1	A	1.6844505171558	18
Echinodermata	Cassidulus mitis	0	gon	1	A	2.20242606002876	24
Echinodermata	Ctenocidaris geliberti	0	gon	1	A	3.81606887050922	62
Echinodermata	Ctenocidaris nutrix	0	gon	1	A	2.27746209177727	60
Echinodermata	Ctenocidaris perrieri	0	gon	1	A	3.81606887050922	77
Echinodermata	Fibularia japonica	0	gon	1	A	-2.40385446657562	34
Echinodermata	Fibularia nutriens	0	gon	1	A	-3.587231328858	38
Echinodermata	Goniocidaris umbraculum	0	gon	1	A	2.29505682657325	46
Echinodermata	Heliocidaris bajulus	0	gon	1	A	2.5645363537257	42
Echinodermata	Allocentrotus fragilis	0	gon	1	PF	4.09767235231478	42.5
Echinodermata	Arachnoides placenta	0	gon	1	PF	3.45790675610641	15
Echinodermata	Arbacia dufresnii	0	gon	1	PF	2.74176393956432	38
Echinodermata	Arbacia lixula	0	gon	1	PF	3.85375809729617	43
Echinodermata	Arbacia punctulata	0	gon	1	PF	3.57108079333548	33.5
Echinodermata	Arbacia spatuligera	0	gon	1	PF	2.98946509122927	36
Echinodermata	Arbacia stellata	0	gon	1	PF	1.72830956280108	9
Echinodermata	Aspidodiadema hawaiiense	0	gon	1	PF	2.80871399018723	21
Echinodermata	Aspidodiadema jacobyi	0	gon	1	PF	0.189702784219626	24
Echinodermata	Aspidodiadema meijerei	0	gon	1	PF	1.60535371524369	8
Echinodermata	Astriclypeus manni	0	gon	1	PF	3.56249652026741	34
Echinodermata	Astropyga magnifica	0	gon	1	PF	7.99158748638677	18
Echinodermata	Astropyga pulvinata	0	gon	1	PF	6.69406934297356	9
Echinodermata	Bathysalenia goesiana	0	gon	1	PF	-1.03155812285713	24
Echinodermata	Brissopsis luzonica	0	gon	1	PF	1.83752750453751	35
Echinodermata	Brissopsis lyrifera	0	gon	1	PF	2.25065964020489	43
Echinodermata	Brissus obesus	0	gon	1	PF	5.72652912614874	10
Echinodermata	Calocidaris micans	0	gon	1	PF	3.75521831616481	25
Echinodermata	Centrostephanus coronatus	0	gon	1	PF	4.36522139966081	33
Echinodermata	Centrostephanus rodgersii	0	gon	1	PF	5.37527840768417	33
Echinodermata	Cidaris blakei	0	gon	1	PF	2.5645363537257	24
Echinodermata	Cidaris cidaris	0	gon	1	PF	2.82661462087997	41
Echinodermata	Clypeaster australasiae	0	gon	1	PF	3.87725417929591	33
Echinodermata	Clypeaster humilis	0	gon	1	PF	3.4701381944163	27
Echinodermata	Clypeaster japonicus	0	gon	1	PF	4.06406760582625	34
Echinodermata	Clypeaster ravenelii	0	gon	1	PF	2.30953957244557	29
Echinodermata	Clypeaster subdepressus	0	gon	1	PF	4.78647349787995	10
Echinodermata	Coelopleurus floridanus	0	gon	1	PF	3.75521831616481	24
Echinodermata	Colobocentrotus atratus	0	gon	1	PF	3.14396049390343	21.5
Echinodermata	Colobocentrotus mertensii	0	gon	1	PF	3.21833464325585	27
Echinodermata	Dendraster excentricus	0	gon	1	PF	1.32572294805972	48
Echinodermata	Dendraster terminalis	0	gon	1	PF	1.59522031894473	34
Echinodermata	Diadema antillarum	0	gon	1	PF	1.70019227570256	25
Echinodermata	Diadema mexicanum	0	gon	1	PF	2.90914033113484	9
Echinodermata	Diadema setosum	0	gon	1	PF	4.37185002822232	34
Echinodermata	Echinarachnius parma	0	gon	1	PF	2.94275226483169	42
Echinodermata	Echinocardium cordatum	0	gon	1	PF	1.72765692770423	51
Echinodermata	Echinocardium flavescens	0	gon	1	PF	4.03106474067862	38
Echinodermata	Echinocyamus pusillus	0	gon	1	PF	-2.36776958272441	58
Echinodermata	Echinolampas crassa	0	gon	1	PF	4.08188513542375	34
Echinodermata	Echinometra lucunter	0	gon	1	PF	1.83657348501785	14
Echinodermata	Echinometra mathaei	0	gon	1	PF	4.00253954315808	22.8
Echinodermata	Echinometra vanbrunti	0	gon	1	PF	2.98946509122927	10
Echinodermata	Echinometra viridis	0	gon	1	PF	2.27746209177727	10
Echinodermata	Echinostrephus aciculatus	0	gon	1	PF	1.47716415653859	35
Echinodermata	Echinothrix calamaris	0	gon	1	PF	4.67490352379551	21
Echinodermata	Echinothrix diadema	0	gon	1	PF	5.38727869035922	20.5
Echinodermata	Echinus esculentus	0	gon	1	PF	5.41432116296328	55
Echinodermata	Encope michelini	0	gon	1	PF	4.36413649607727	24
Echinodermata	Eucidaris metularia	0	gon	1	PF	1.34327544784822	27
Echinodermata	Eucidaris thouarsii	0	gon	1	PF	-0.482405592655581	9.5
Echinodermata	Eucidaris tribuloides	0	gon	1	PF	1.52629836234862	17.5
Echinodermata	Evechinus chloroticus	0	gon	1	PF	6.45178603870021	42.6666666666667
Echinodermata	Fellaster zelandiae	0	gon	1	PF	5.93968778455274	36
Echinodermata	Fibularia ovulum	0	gon	1	PF	-1.52122507290639	27
Echinodermata	Genocidaris maculata	0	gon	1	PF	-2.1058630559598	41
Echinodermata	Gracilechinus acutus	0	gon	1	PF	4.95591941530799	60
Echinodermata	Gracilechinus affinis	0	gon	1	PF	2.98946509122927	57
Echinodermata	Gracilechinus alexandri	0	gon	1	PF	5.26913643193053	57
Echinodermata	Heliocidaris crassispina	0	gon	1	PF	4.02042887927193	41.5
Echinodermata	Heliocidaris tuberculata	0	gon	1	PF	5.03732977607989	33
Echinodermata	Hemicentrotus pulcherrimus	0	gon	1	PF	3.35604103063929	41
Echinodermata	Heterobrissus hystrix	0	gon	1	PF	6.50609747139842	24
Echinodermata	Heterocentrotus mammillatus	0	gon	1	PF	4.60388711520471	24
Echinodermata	Jacksonaster depressum	0	gon	1	PF	1.29232456859504	27
Echinodermata	Leodia sexiesperforata	0	gon	1	PF	3.11147307460148	24
Echinodermata	Linopneustes fragilis	0	gon	1	PF	6.13002185398367	35
Echinodermata	Linopneustes longispinus	0	gon	1	PF	6.50609747139842	24
Echinodermata	Lovenia elongata	0	gon	1	PF	4.3464397689125	27
Echinodermata	Lytechinus anamesus	0	gon	1	PF	1.30833281965018	32
Echinodermata	Lytechinus euerces	0	gon	1	PF	-0.744483859046467	24
Echinodermata	Lytechinus pictus	0	gon	1	PF	5.17034094219295	32
Echinodermata	Lytechinus variegatus	0	gon	1	PF	5.16389581756616	26.5
Echinodermata	Lytechinus williamsi	0	gon	1	PF	2.65445347831535	10
Echinodermata	Maretia planulata	0	gon	1	PF	2.3823200610129	13
Echinodermata	Mellita tenuis	0	gon	1	PF	3.02615058931764	29
Echinodermata	Mellitella stokesii	0	gon	1	PF	1.81009950441845	10
Echinodermata	Meoma ventricosa	0	gon	1	PF	5.69751380654782	10
Echinodermata	Mesocentrotus franciscanus	0	gon	1	PF	3.79997350161952	37
Echinodermata	Mesocentrotus nudus	0	gon	1	PF	4.87224736796163	44
Echinodermata	Mespilia globulus	0	gon	1	PF	2.98946509122927	34
Echinodermata	Metalia nobilis	0	gon	1	PF	3.72541321593294	10
Echinodermata	Micropyga tuberculata	0	gon	1	PF	4.83605039880633	21
Echinodermata	Nudechinus scotiopremnus	0	gon	1	PF	0.738855313002308	27
Echinodermata	Palaeobrissus hilgardi	0	gon	1	PF	1.35524236224743	24
Echinodermata	Paracentrotus lividus	0	gon	1	PF	3.53941223419093	39.6666666666667
Echinodermata	Parasalenia gratiosa	0	gon	1	PF	2.3762250383546	34
Echinodermata	Parechinus angulosus	0	gon	1	PF	3.44378810449986	33
Echinodermata	Plagiobrissus grandis	0	gon	1	PF	7.25845288708951	10
Echinodermata	Prionocidaris baculosa	0	gon	1	PF	3.4987229973932	27
Echinodermata	Psammechinus microtuberculatus	0	gon	1	PF	2.95176219333059	44.5
Echinodermata	Psammechinus miliaris	0	gon	1	PF	2.57950511054707	53.75
Echinodermata	Pseudechinus albocinctus	0	gon	1	PF	1.96011621860628	45
Echinodermata	Pseudechinus huttoni	0	gon	1	PF	2.98946509122927	45
Echinodermata	Pseudechinus magellanicus	0	gon	1	PF	2.3762250383546	42
Echinodermata	Pseudechinus novaezealandiae	0	gon	1	PF	3.87571438404873	45
Echinodermata	Pseudoboletia maculata	0	gon	1	PF	5.26913643193053	34
Echinodermata	Pseudocentrotus depressus	0	gon	1	PF	4.65229566152242	34
Echinodermata	Salmaciella dussumieri	0	gon	1	PF	3.14396049390343	6
Echinodermata	Salmacis bicolor	0	gon	1	PF	4.46398434594163	13
Echinodermata	Scaphechinus mirabilis	0	gon	1	PF	3.12249022676886	43
Echinodermata	Scaphechinus tenuis	0	gon	1	PF	1.0876936122797	34
Echinodermata	Sinaechinocyamus mai	0	gon	1	PF	-1.38115367312742	25
Echinodermata	Sphaerechinus granularis	0	gon	1	PF	5.88961099181425	44.5
Echinodermata	Sterechinus agassizii	0	gon	1	PF	4.26310992596547	50
Echinodermata	Sterechinus antarcticus	0	gon	1	PF	3.99157482186506	70
Echinodermata	Sterechinus diadema	0	gon	1	PF	4.74221278647624	50
Echinodermata	Sterechinus neumayeri	0	gon	1	PF	1.56037265076882	72
Echinodermata	Strongylocentrotus droebachiensis	0	gon	1	PF	4.02237004423828	56.6666666666667
Echinodermata	Strongylocentrotus intermedius	0	gon	1	PF	3.99728284937897	43
Echinodermata	Strongylocentrotus pallidus	0	gon	1	PF	4.44239541835477	59
Echinodermata	Strongylocentrotus purpuratus	0	gon	1	PF	3.75128087842268	38.75
Echinodermata	Stylocidaris affinis	0	gon	1	PF	2.47185211729912	41
Echinodermata	Stylocidaris calacantha	0	gon	1	PF	4.19010918420648	21
Echinodermata	Stylocidaris lineata	0	gon	1	PF	2.27746209177727	24
Echinodermata	Stylocidaris rufa	0	gon	1	PF	4.18082802211024	21
Echinodermata	Temnopleurus hardwickii	0	gon	1	PF	1.34327544784822	35
Echinodermata	Temnopleurus michaelseni	0	gon	1	PF	-1.03155812285713	34
Echinodermata	Temnopleurus reevesii	0	gon	1	PF	-0.482405592655581	35
Echinodermata	Temnopleurus toreumaticus	0	gon	1	PF	3.4987229973932	34
Echinodermata	Temnotrema scillae	0	gon	1	PF	-1.70366649637417	27
Echinodermata	Temnotrema sculptum	0	gon	1	PF	0.901705783521782	35
Echinodermata	Tetrapygus niger	0	gon	1	PF	4.55961142537095	33
Echinodermata	Toxopneustes pileolus	0	gon	1	PF	4.44090395319758	23.5
Echinodermata	Toxopneustes roseus	0	gon	1	PF	6.57593655501591	9
Echinodermata	Tripneustes gratilla	0	gon	1	PF	5.57382337427683	21.25
Echinodermata	Tripneustes ventricosus	0	gon	1	PF	1.64865862558738	14
Echinodermata	Amblypneustes formosus	0	gon	1	PNF	1.60535371524369	38
Echinodermata	Amblypneustes ovum	0	gon	1	PNF	4.36522139966081	38
Echinodermata	Amblypneustes pachistus	0	gon	1	PNF	3.6297001546595	34
Echinodermata	Amblypneustes pallidus	0	gon	1	PNF	2.74919214443339	34
Echinodermata	Araeosoma belli	0	gon	1	PNF	6.9172825550137	24
Echinodermata	Araeosoma fenestratum	0	gon	1	PNF	6.32479114890358	57
Echinodermata	Asthenosoma ijimai	0	gon	1	PNF	6.76278715243798	34
Echinodermata	Asthenosoma varium	0	gon	1	PNF	7.3194791096946	27
Echinodermata	Breynia australasiae	0	gon	1	PNF	4.81795920569101	33
Echinodermata	Brisaster latifrons	0	gon	1	PNF	3.10162120237699	48
Echinodermata	Calveriosoma hystrix	0	gon	1	PNF	7.3194791096946	57
Echinodermata	Echinosigra phiale	0	gon	1	PNF	1.53796359255628	57
Echinodermata	Goniocidaris tubaria	0	gon	1	PNF	3.29091646845575	38
Echinodermata	Heliocidaris erythrogramma	0	gon	1	PNF	3.76815263500844	33
Echinodermata	Histocidaris purpurata	0	gon	1	PNF	2.27746209177727	57
Echinodermata	Histocidaris variabilis	0	gon	1	PNF	5.51544284553668	21
Echinodermata	Holopneustes inflatus	0	gon	1	PNF	4.15741487075034	36
Echinodermata	Holopneustes porosissimus	0	gon	1	PNF	3.93420165852237	38
Echinodermata	Holopneustes purpurascens	0	gon	1	PNF	4.74221278647624	33
Echinodermata	Hygrosoma petersii	0	gon	1	PNF	5.93148481090187	57
Echinodermata	Microcyphus keiensis	0	gon	1	PNF	1.72830956280108	6
Echinodermata	Peronella japonica	0	gon	1	PNF	3.24654905791959	34
Echinodermata	Phormosoma bursarium	0	gon	1	PNF	6.27194768825989	16
Echinodermata	Phormosoma placenta	0	gon	1	PNF	4.74221278647624	41.5
Echinodermata	Phyllacanthus imperialis	0	gon	1	PNF	4.65229566152242	14
Echinodermata	Phyllacanthus parvispinus	0	gon	1	PNF	4.15741487075034	34
Echinodermata	Pourtalesia jeffreysi	0	gon	1	PNF	1.65098968827917	59
Echinodermata	Pourtalesia laguncula	0	gon	1	PNF	0.107033322635743	35
Echinodermata	Pourtalesia miranda	0	gon	1	PNF	1.1580933621372	64.5
Echinodermata	Sperosoma grimaldii	0	gon	1	PNF	5.74933277581541	57
Echinodermata	Stereocidaris hawaiiensis	0	gon	1	PNF	4.65871095291612	21
Echinodermata	Enypniastes eximia	0	gon	0	PNF	5.90976051964411	26
Echinodermata	Cucumaria curata	0	gon	1	A	-0.154780228284643	36
Echinodermata	Cucumaria lubrica	0	gon	1	A	2.21502495418946	48
Echinodermata	Cucumaria pseudocurata	0	gon	1	A	0.414921726346238	48
Echinodermata	Cucumaria sykion	0	gon	1	A	-0.154780228284643	34
Echinodermata	Actinopyga mauritiana	0	gon	1	PF	5.69155806003348	21
Echinodermata	Apostichopus californicus	0	gon	1	PF	5.25032116298845	44.6666666666667
Echinodermata	Apostichopus japonicus	0	gon	1	PF	3.72487381433731	36.5
Echinodermata	Holothuria atra	0	gon	1	PF	5.47750140280136	21.25
Echinodermata	Holothuria edulis	0	gon	1	PF	4.44471134274101	16.6666666666667
Echinodermata	Holothuria forskali	0	gon	1	PF	4.47621149216549	50
Echinodermata	Holothuria fuscogilva	0	gon	1	PF	6.80239476332431	9
Echinodermata	Holothuria leucospilota	0	gon	1	PF	5.69873643143397	23
Echinodermata	Holothuria poli	0	gon	1	PF	4.34963256686288	45.5
Echinodermata	Holothuria scabra	0	gon	1	PF	5.82565630783093	9.5
Echinodermata	Holothuria tubulosa	0	gon	1	PF	3.7118404959616	41
Echinodermata	Stichopus chloronotus	0	gon	1	PF	4.62120789516016	15.5
Echinodermata	Stichopus herrmanni	0	gon	1	PF	7.13886699994552	24
Echinodermata	Benthodytes gosarsi	0	gon	1	PNF	7.05943784237141	48
Echinodermata	Cucumaria fallax	0	gon	1	PNF	3.66793676414821	48
Echinodermata	Cucumaria frondosa	0	gon	1	PNF	6.00176343258022	44
Echinodermata	Cucumaria miniata	0	gon	1	PNF	5.32300997913841	49
Echinodermata	Cucumaria piperata	0	gon	1	PNF	2.68851403690159	48
Echinodermata	Elpidia kermadecensis	0	gon	1	PNF	0.693147180559945	35
Echinodermata	Eupentacta pseudoquinquesemita	0	gon	1	PNF	5.81523141011375	48
Echinodermata	Eupentacta quinquesemita	0	gon	1	PNF	2.08142906649321	42.5
Echinodermata	Heterocucumis steineni	0	gon	1	PNF	4.38956480997902	67
Echinodermata	Leptopentacta elongata	0	gon	1	PNF	3.2236191303869	55
Echinodermata	Mesothuria cathedralis	0	gon	1	PNF	3.81109708683819	21
Echinodermata	Molpadia intermedia	0	gon	1	PNF	0.724122841689509	48
Echinodermata	Neostichopus grammatus	0	gon	1	PNF	3.03082359315836	34
Echinodermata	Ocnus planci	0	gon	1	PNF	4.21173759857938	57
Echinodermata	Psolidium bullatum	0	gon	1	PNF	-0.059199350311088	48
Echinodermata	Psolus chitonoides	0	gon	1	PNF	4.59463198488506	48
Echinodermata	Psolus fabricii	0	gon	1	PNF	4.18421383863515	45
Echinodermata	Psolus phantapus	0	gon	1	PNF	3.70905434960971	44
Echinodermata	Leptosynapta clarki	1	seq	0	A	-0.336472237021213	48
Echinodermata	Leptosynapta inhaerens	1	seq	0	PNF	0.33098562192601	46
Echinodermata	Mesothuria intestinalis	1	seq	NA	A	2.67981829553045	50
Echinodermata	Peniagone azorica	1	sim	NA	PNF	3.93912575306443	48
Echinodermata	Amphiura carchara	0	gon	0	A	0.593326845277734	37
Echinodermata	Ophiacantha bidentata	0	gon	0	A	-1.00165058156789	79
Echinodermata	Ophiacantha imago	0	gon	0	A	-1.65137339123128	41
Echinodermata	Ophiomyxa brevirima	0	gon	0	A	-3.83485999394866	41
Echinodermata	Ophiomyxa flaccida	0	gon	0	A	-1.00373610848254	17
Echinodermata	Acrocnida brachiata	0	gon	1	PF	-4.30470262238272	54
Echinodermata	Amphiodia occidentalis	0	gon	1	PF	-0.287682072451781	38
Echinodermata	Amphipholis kochii	0	gon	1	PF	-1.99374193768832	43
Echinodermata	Amphiura filiformis	0	gon	1	PF	-2.05186762063365	58
Echinodermata	Hemipholis elongata	0	gon	1	PF	-1.08622921537349	32
Echinodermata	Macrophiothrix koehleri	0	gon	1	PF	1.05401822459411	20
Echinodermata	Macrophiothrix longipeda	0	gon	1	PF	0.134866894195175	20
Echinodermata	Macrophiothrix lorioli	0	gon	1	PF	0.312661523899954	20
Echinodermata	Macrophiothrix rhabdota	0	gon	1	PF	-0.0561093498294819	20
Echinodermata	Macrophiothrix spongicola	0	gon	1	PF	1.41418475024661	34
Echinodermata	Ophiactis resiliens	0	gon	1	PF	-1.42781538115156	35
Echinodermata	Ophiactis savignyi	0	gon	1	PF	-3.83485999394866	22
Echinodermata	Ophiocoma dentata	0	gon	1	PF	-0.41726721984973	6
Echinodermata	Ophiocoma echinata	0	gon	1	PF	2.26521757728114	9
Echinodermata	Ophiocoma pumila	0	gon	1	PF	0.635206943587689	18
Echinodermata	Ophiocoma wendtii	0	gon	1	PF	2.49614811047058	9
Echinodermata	Ophiocomella ophiactoides	0	gon	1	PF	-2.51846234541671	18
Echinodermata	Ophiocomina nigra	0	gon	1	PF	-0.546035555135143	60
Echinodermata	Ophiocten gracilis	0	gon	1	PF	-1.75657166772647	54
Echinodermata	Ophiocten hastatum	0	gon	1	PF	-0.732222060507405	54
Echinodermata	Ophiodaphne formata	0	gon	1	PF	-2.51846234541671	35
Echinodermata	Ophiomaza cacaotica	0	gon	1	PF	-2.96777101855644	1
Echinodermata	Ophiopholis aculeata	0	gon	1	PF	1.28335598041786	52
Echinodermata	Ophiothrix caespitosa	0	gon	1	PF	-2.04861969275748	34
Echinodermata	Amphiophiura bullata	0	gon	1	PNF	-0.732222060507405	36
Echinodermata	Amphiura chiajei	0	gon	1	PNF	-1.65137339123128	43
Echinodermata	Astrobrachion constrictum	0	gon	1	PNF	1.41418475024661	45
Echinodermata	Clarkcoma canaliculata	0	gon	1	PNF	1.52386087661245	34
Echinodermata	Clarkcoma pulchra	0	gon	1	PNF	1.52386087661245	24
Echinodermata	Gorgonocephalus eucnemis	0	gon	1	PNF	2.87623397289006	49
Echinodermata	Macrophiothrix belli	0	gon	1	PNF	0.635206943587689	20
Echinodermata	Macrophiothrix caenosa	0	gon	1	PNF	0.921835404924761	20
Echinodermata	Macrophiothrix nereidina	0	gon	1	PNF	1.05401822459411	20
Echinodermata	Ophiarachnella gorgonia	0	gon	1	PNF	0.312661523899954	14
Echinodermata	Ophiolepis elegans	0	gon	1	PNF	0.134866894195175	27
Echinodermata	Ophiolepis impressa	0	gon	1	PNF	0.260599147564824	17
Echinodermata	Ophiomastix venosa	0	gon	1	PNF	0.782504175726761	23
Echinodermata	Ophiomusium lymani	0	gon	1	PNF	-0.808280337747512	36
Echinodermata	Ophionereis schayeri	0	gon	1	PNF	0.782504175726761	34
Echinodermata	Ophioplinthus tessellata	0	gon	1	PNF	0.635206943587689	41
Echinodermata	Ophioplocus japonicus	0	gon	1	PNF	4.5468536074519	37
Echinodermata	Ophiophycis gracilis	0	gon	NA	A	-2.78997639141609	16
Echinodermata	Ophiocoma scolopendrina	0	gon	NA	PF	2.55245171470864	13
Echinodermata	Ophiura albida	0	gon	NA	PF	-2.04861969275748	35
Echinodermata	Ophiura ljungmani	0	gon	NA	PF	-1.00373610848254	23
Echinodermata	Ophiura ophiura	0	gon	NA	PF	0.8754687373539	50
Echinodermata	Ophiura robusta	0	gon	NA	PF	-2.05685614673832	74
Echinodermata	Ophiura sarsii	0	gon	NA	PF	0.788642175103156	51.5
Echinodermata	Ophioplinthus gelida	0	gon	NA	PNF	-0.486607725460634	77
Echinodermata	Amphipholis squamata	1	sim	0	A	0.636576829071551	43
Echinodermata	Amphiura stimpsonii	1	sim	0	A	-3.09350328472167	25
Echinodermata	Ophiacantha anomala	1	sim	0	A	-1.00373610848254	64
Echinodermata	Ophiolepis kieri	1	seq	0	A	-2.67791525418428	17
Echinodermata	Ophiolepis paucispina	1	sim	0	A	-3.66854422357801	20.5
Echinodermata	Ophionereis olivacea	1	seq	0	A	-5.62110033028547	21
Echinodermata	Ophionereis vivipara	1	sim	0	A	-2.51846234541671	19
Echinodermata	Amphiophiura rowetti	1	sim	NA	A	-3.09350328472167	54
Echinodermata	Ophiomitrella clavigera	1	seq	NA	A	-2.04861969275748	57
Echinodermata	Ophionotus hexactis	1	sim	NA	A	-0.732222060507405	49
Echinodermata	Ophiura meridionalis	1	sim	NA	A	-2.04861969275748	54
Echinodermata	Stegophiura nodosa	1	sim	NA	A	-3.83485999394866	48
Echinodermata	Stegophiura vivipara	1	sim	NA	A	-2.51846234541671	35
Mollusca	Chaetoderma nitidulum	0	gon	1	PNF	2.66568807605067	67
Mollusca	Astarte borealis	0	gon	0	A	1.59527589985768	72
Mollusca	Gaimardia trapesina	0	gon	0	A	0.978867984606592	54
Mollusca	Nutricola tantilla	0	gon	0	A	0.0327731786522193	48.5
Mollusca	Turtonia minuta	0	gon	0	A	-4.03693100093503	64
Mollusca	Aulacomya atra	0	gon	0	PF	2.26209564379946	34
Mollusca	Nucula nucleus	0	gon	0	PNF	-0.632200756409789	50
Mollusca	Adamussium colbecki	0	gon	1	PF	4.88915075632556	74
Mollusca	Ameritella mitchelli	0	gon	1	PF	0.821284848167076	38
Mollusca	Arctica islandica	0	gon	1	PF	3.50844059580544	61.5
Mollusca	Bathymodiolus childressi	0	gon	1	PF	1.35066718347674	27
Mollusca	Bathymodiolus thermophilus	0	gon	1	PF	4.8015994897243	0
Mollusca	Cerastoderma edule	0	gon	1	PF	0.832569033589539	54
Mollusca	Cerastoderma glaucum	0	gon	1	PF	0.696471418652956	52
Mollusca	Chlamys islandica	0	gon	1	PF	2.89574256687124	72.25
Mollusca	Choromytilus chorus	0	gon	1	PF	0.766100696263755	21
Mollusca	Donax incarnatus	0	gon	1	PF	-0.461351672797126	15
Mollusca	Donax serra	0	gon	1	PF	1.58859260563253	34
Mollusca	Donax sordidus	0	gon	1	PF	-0.0868310808803138	34
Mollusca	Donax spiculum	0	gon	1	PF	-1.5908838436746	15
Mollusca	Donax vittatus	0	gon	1	PF	0.541674724670381	56
Mollusca	Dosinia exoleta	0	gon	1	PF	4.68379467430997	55
Mollusca	Fabulina fabula	0	gon	1	PF	-0.995308154914991	54
Mollusca	Fragum unedo	0	gon	1	PF	1.61342993370364	27
Mollusca	Geukensia demissa	0	gon	1	PF	1.85725300700453	31
Mollusca	Gibbomodiola adriatica	0	gon	1	PF	-0.0878724428732039	45
Mollusca	Glycymeris glycymeris	0	gon	1	PF	4.73297083736268	54
Mollusca	Glycymeris holoserica	0	gon	1	PF	3.99234874996605	27
Mollusca	Hiatella arctica	0	gon	1	PF	1.03054067305177	74
Mollusca	Limecola balthica	0	gon	1	PF	-0.448745373263772	38
Mollusca	Macoma calcarea	0	gon	1	PF	0.312944028545133	66
Mollusca	Macomangulus tenuis	0	gon	1	PF	-0.47164369982654	58
Mollusca	Meretrix meretrix	0	gon	1	PF	1.38879124131848	19
Mollusca	Mimachlamys asperrima	0	gon	1	PF	3.35854138033742	34
Mollusca	Mizuhopecten yessoensis	0	gon	1	PF	4.9886696520895	39.5
Mollusca	Modiolus modiolus	0	gon	1	PF	6.52790333703949	44
Mollusca	Mulinia lateralis	0	gon	1	PF	-2.25744395939838	39.5
Mollusca	Mya arenaria	0	gon	1	PF	1.10097655037528	45.6666666666667
Mollusca	Mytilus californianus	0	gon	1	PF	3.23505385162131	48
Mollusca	Mytilus edulis	0	gon	1	PF	2.12961031360215	52
Mollusca	Mytilus galloprovincialis	0	gon	1	PF	3.10998101424509	40.6666666666667
Mollusca	Mytilus trossulus	0	gon	1	PF	1.47789789114145	49
Mollusca	Nausitora hedleyi	0	gon	1	PF	0.803710078977135	10
Mollusca	Panopea zelandica	0	gon	1	PF	4.32816545305792	41
Mollusca	Paphies donacina	0	gon	1	PF	3.97754643800617	43
Mollusca	Perna canaliculus	0	gon	1	PF	2.86492761030743	41
Mollusca	Perna viridis	0	gon	1	PF	2.19547448993735	22
Mollusca	Perumytilus purpuratus	0	gon	1	PF	1.61180956504142	40
Mollusca	Pinna nobilis	0	gon	1	PF	6.42565111604669	43
Mollusca	Placopecten magellanicus	0	gon	1	PF	3.55426232872342	42.5
Mollusca	Plebidonax deltoides	0	gon	1	PF	2.57701746936582	27
Mollusca	Scrobicularia plana	0	gon	1	PF	1.86714046583743	53
Mollusca	Spisula solida	0	gon	1	PF	2.22028985026722	37
Mollusca	Spisula subtruncata	0	gon	1	PF	-2.35646888719921	56
Mollusca	Zygochlamys patagonica	0	gon	1	PF	4.28099071667138	35
Mollusca	Aequiyoldia eightsii	0	gon	1	PNF	1.10887435558001	61
Mollusca	Yoldia hyperborea	0	gon	1	PNF	0.156128558249801	47
Mollusca	Senilia senilis	0	gon	NA	PF	3.24628264179313	5
Mollusca	Musculus discors	1	seq	0	A	1.98375629154543	58
Mollusca	Ostrea edulis	1	sim	0	PF	3.04040166554762	53.3333333333333
Mollusca	Teredo navalis	1	sim	0	PF	-0.858661617997519	35
Mollusca	Astarte montagui	1	seq	0	PNF	1.43492578245225	79
Mollusca	Lyrodus pedicellatus	1	sim	0	PNF	-2.12365538201096	42
Mollusca	Teredo furcifera	1	sim	0	PNF	-0.152680424349401	10
Mollusca	Astarte sulcata	1	seq	1	A	1.0765550719943	56
Mollusca	Aequipecten opercularis	1	seq	1	PF	1.65932874264836	52
Mollusca	Argopecten irradians	1	sim	1	PF	3.21447199261776	41
Mollusca	Crassostrea virginica	1	seq	1	PF	3.06035280102426	40
Mollusca	Magallana ariakensis	1	seq	1	PF	4.29121667396428	39
Mollusca	Magallana gigas	1	seq	1	PF	2.00456935095086	54
Mollusca	Mercenaria mercenaria	1	sim	1	PF	2.38063431869438	51
Mollusca	Pecten albicans	1	sim	1	PF	3.59275995262215	38
Mollusca	Pecten maximus	1	sim	1	PF	5.12873639057334	48
Mollusca	Pinctada margaritifera	1	seq	1	PF	4.5086592207394	18
Mollusca	Pinctada maxima	1	seq	1	PF	4.78189869665258	18
Mollusca	Semimytilus algosus	1	sim	1	PF	2.23882064626356	40
Mollusca	Tridacna gigas	1	sim	1	PF	5.52391042433024	13.5
Mollusca	Tridacna squamosa	1	sim	1	PF	7.47634030279302	6
Mollusca	Acesta excavata	1	seq	1	PNF	4.52953662294291	63
Mollusca	Ciliatocardium ciliatum	1	sim	1	PNF	2.48906465993666	79
Mollusca	Laternula elliptica	1	sim	1	PNF	4.11027315504053	65.3333333333333
Mollusca	Nucula sulcata	0	gon	0	PNF	0.49136574089423	56
Mollusca	Thracia phaseolina	1	sim	1	PNF	2.42114584659386	42
Mollusca	Acanthina unicornis	0	gon	0	A	0.610529573175629	39
Mollusca	Acanthinucella spirata	0	gon	0	A	1.44220199305819	38
Mollusca	Bembicium flavescens	0	gon	0	A	-0.65692579744184	30
Mollusca	Bembicium vittatum	0	gon	0	A	-2.62546378984905	14
Mollusca	Buccinum cyaneum	0	gon	0	A	1.72392910230647	14
Mollusca	Buccinum undatum	0	gon	0	A	2.76312511668851	48.5
Mollusca	Bullia melanoides	0	gon	0	A	-0.311133396393102	10
Mollusca	Bullia pura	0	gon	0	A	-1.0734245986488	34
Mollusca	Bullia rhodostoma	0	gon	0	A	-0.477509344384285	34
Mollusca	Calliostoma militare	0	gon	0	A	2.90450971707269	23
Mollusca	Calliostoma zizyphinum	0	gon	0	A	1.54949184231188	53
Mollusca	Colus gracilis	0	gon	0	A	1.68623079665487	54
Mollusca	Dendropoma corrodens	0	gon	0	A	-0.322421976826213	10
Mollusca	Dendropoma cristatum	0	gon	0	A	-0.0231981125371192	37
Mollusca	Engoniophos unicinctus	0	gon	0	A	-0.244608890875621	14
Mollusca	Euspira catena	0	gon	0	A	1.29279852484846	56
Mollusca	Lacuna pallidula	0	gon	0	A	-2.56408240487356	54
Mollusca	Littorina obtusata	0	gon	0	A	-2.21505647479672	50
Mollusca	Littorina saxatilis	0	gon	0	A	-2.46059276646748	48.5
Mollusca	Nucella canaliculata	0	gon	0	A	0.610529573175629	48
Mollusca	Nucella emarginata	0	gon	0	A	1.38173921417285	38
Mollusca	Nucella lapillus	0	gon	0	A	0.768190012042909	51.75
Mollusca	Ocenebra erinaceus	0	gon	0	A	0.935496350800218	50
Mollusca	Trophonella longstaffi	0	gon	0	A	3.02037098225255	67
Mollusca	Alvania punctura	0	gon	0	PF	-6.70821285614386	50
Mollusca	Austrolittorina unifasciata	0	gon	0	PF	-0.840215198425	37
Mollusca	Babylonia areolata	0	gon	0	PF	2.484906649788	12
Mollusca	Bembicium nanum	0	gon	0	PF	-0.840215198425	33
Mollusca	Conasprella dictator	0	gon	0	PF	0.721591006592101	27
Mollusca	Concholepas concholepas	0	gon	0	PF	4.23741502691801	38
Mollusca	Conuber sordidum	0	gon	0	PF	3.41203465767701	21
Mollusca	Cypraecassis testiculus	0	gon	0	PF	4.31748737766937	13
Mollusca	Drupella cornus	0	gon	0	PF	1.94533988019722	21
Mollusca	Echinolittorina pascua	0	gon	0	PF	-2.62546378984905	22
Mollusca	Euspira nitida	0	gon	0	PF	0.0419511120270955	53
Mollusca	Lacuna vincta	0	gon	0	PF	-2.52246686137739	52.6666666666667
Mollusca	Littoraria articulata	0	gon	0	PF	-1.24662159489472	22
Mollusca	Littorina keenae	0	gon	0	PF	1.27198981689742	33
Mollusca	Littorina littorea	0	gon	0	PF	0.52064929253845	51.3333333333333
Mollusca	Littorina scutulata	0	gon	0	PF	1.73794608629366	49
Mollusca	Melarhaphe neritoides	0	gon	0	PF	-1.52207572073715	51.5
Mollusca	Monetaria caputdraconis	0	gon	0	PF	1.920773805045	27
Mollusca	Nassarius kraussianus	0	gon	0	PF	-4.60517018598809	30
Mollusca	Nassarius nitidus	0	gon	0	PF	-0.261865579131695	38
Mollusca	Nassarius pauperatus	0	gon	0	PF	-0.956149661644342	34
Mollusca	Nerita atramentosa	0	gon	0	PF	0.115365953309419	33
Mollusca	Nerita balteata	0	gon	0	PF	1.33313864428931	3
Mollusca	Nerita peloronta	0	gon	0	PF	2.68268015585614	13
Mollusca	Nerita tessellata	0	gon	0	PF	1.47020007423235	13
Mollusca	Nerita versicolor	0	gon	0	PF	1.94326107936649	13
Mollusca	Neverita lewisii	0	gon	0	PF	6.07534603108868	49
Mollusca	Peasiella roepstorffiana	0	gon	0	PF	-3.00469294068589	22
Mollusca	Rissoa membranacea	0	gon	0	PF	-3.12909238941864	50
Mollusca	Rissoa parva	0	gon	0	PF	-2.60106989201836	56
Mollusca	Thaisella coronata	0	gon	0	PF	1.67148474783694	1
Mollusca	Tritia reticulata	0	gon	0	PF	0.0198039978834758	49
Mollusca	Bembicium melanostoma	0	gon	0	PNF	-0.840215198425	34
Mollusca	Bullia digitalis	0	gon	0	PNF	1.33824240567609	34
Mollusca	Eualetes tulipa	0	gon	0	PNF	-3.39644580828791	10
Mollusca	Littorina brevicula	0	gon	0	PNF	-3.21515958863581	35
Mollusca	Caecum glabrum	0	gon	1	PF	-1.23186163421451	58
Mollusca	Gibbula magus	0	gon	1	PF	4.72478202835759	48
Mollusca	Gibbula umbilicalis	0	gon	1	PF	0.76353308286211	51.75
Mollusca	Monodonta australis	0	gon	1	PF	2.72218816016918	29
Mollusca	Pusillina inconspicua	0	gon	1	PF	-1.04954007856309	50
Mollusca	Cellana radiata	0	gon	1	PNF	5.618964300293	17
Mollusca	Fissurella barbadensis	0	gon	1	PNF	-0.646176384723534	13
Mollusca	Fissurella mutabilis	0	gon	1	PNF	-1.28092938067203	34
Mollusca	Fissurella natalensis	0	gon	1	PNF	-0.554241618686958	34
Mollusca	Gibbula cineraria	0	gon	1	PNF	2.03950132540125	51.5
Mollusca	Haliotis coccoradiata	0	gon	1	PNF	3.03290790175355	33
Mollusca	Haliotis corrugata	0	gon	1	PNF	4.07753744390572	33
Mollusca	Haliotis cracherodii	0	gon	1	PNF	5.605802066296	36
Mollusca	Haliotis fulgens	0	gon	1	PNF	4.54329478227	33
Mollusca	Haliotis laevigata	0	gon	1	PNF	4.6087873491585	30
Mollusca	Haliotis midae	0	gon	1	PNF	4.54329478227	34
Mollusca	Haliotis rubra	0	gon	1	PNF	4.62660128562274	38
Mollusca	Lottia kogamogai	0	gon	1	PNF	-1.56683533289665	42
Mollusca	Nacella concinna	0	gon	1	PNF	1.85167621185124	58
Mollusca	Patella pellucida	0	gon	1	PNF	-3.33409202641373	56
Mollusca	Phorcus lineatus	0	gon	1	PNF	0.777870416375044	51.5
Mollusca	Scutus unguis	0	gon	1	PNF	0.0465042553743369	34
Mollusca	Tegula funebralis	0	gon	1	PNF	1.57908781879007	36
Mollusca	Testudinalia testudinalis	0	gon	1	PNF	0.105704377030727	56
Mollusca	Onoba semicostata	0	gon	NA	A	-5.41101876064332	50
Mollusca	Pterotrachea hippocampus	0	gon	NA	PF	-0.792992510629661	30
Mollusca	Pterotrachea scutata	0	gon	NA	PF	0.783922205715408	15
Mollusca	Raphitoma echinata	0	gon	NA	PF	-1.99173610294013	55
Mollusca	Bostrycapulus aculeatus	1	seq	0	A	-0.65692579744184	24
Mollusca	Cadlina laevis	1	sim	0	A	-0.313018714117697	50
Mollusca	Calyptraea chinensis	1	seq	0	A	-1.91084302319189	50
Mollusca	Corolla spectabilis	1	seq	0	A	-1.51561420051231	30
Mollusca	Crepidula adunca	1	seq	0	A	0.233532204308013	40.5
Mollusca	Crepidula aplysioides	1	seq	0	A	0.588648057130619	10
Mollusca	Crepidula atrasolea	1	seq	0	A	0.936414825729717	26.5
Mollusca	Crepidula cerithicola	1	seq	0	A	-0.633829243613874	8
Mollusca	Crepidula complanata	1	seq	0	A	2.12878731254271	34
Mollusca	Crepidula convexa	1	seq	0	A	0.41631543912019	40
Mollusca	Crepidula coquimbensis	1	seq	0	A	2.32337095342473	29
Mollusca	Crepidula maculosa	1	seq	0	A	1.32769226794094	30
Mollusca	Crepidula nummaria	1	seq	0	A	1.45600950523849	57
Mollusca	Crepidula perforans	1	seq	0	A	2.8414994784387	33
Mollusca	Crepidula porcellana	1	seq	0	A	1.63879274008784	9
Mollusca	Crepidula ustulatulina	1	seq	0	A	0.330724640073652	27
Mollusca	Crepidula williamsi	1	seq	0	A	2.76109471347872	34
Mollusca	Crepipatella dilatata	1	seq	0	A	3.84460732609094	41
Mollusca	Crucibulum auricula	1	seq	0	A	1.32769226794094	10
Mollusca	Dendrodoris denisoni	1	sim	0	A	0.766758626393445	33
Mollusca	Doriopsilla miniata	1	sim	0	A	-2.99376816368124	33
Mollusca	Doris kerguelenensis	1	sim	0	A	1.90676432457209	70
Mollusca	Glossodoris vespa	1	sim	0	A	0.766758626393445	26
Mollusca	Hypselodoris bennetti	1	sim	0	A	-2.39328322864331	33
Mollusca	Maoricrypta immersa	1	seq	0	A	1.57908781879007	38
Mollusca	Maoricrypta monoxyla	1	seq	0	A	1.06773542387364	36
Mollusca	Newnesia antarctica	1	sim	0	A	2.10129234441919	70
Mollusca	Phyllaplysia taylori	1	sim	0	A	0.262364264467491	48
Mollusca	Rostanga arbutus	1	sim	0	A	-5.07979921592577	33
Mollusca	Sagaminopteron ornatum	1	sim	0	A	-3.9528449999484	14
Mollusca	Thorunna arbuta	1	sim	0	A	-1.99094090152664	43
Mollusca	Trochita calyptraeformis	1	seq	0	A	2.89700012057224	29
Mollusca	Abronica abronia	1	sim	0	PF	-3.93979351112554	43
Mollusca	Acanthodoris pilosa	1	sim	0	PF	-0.536411135955923	41
Mollusca	Acteocina canaliculata	1	sim	0	PF	-2.60631354269061	41
Mollusca	Aeolidia papillosa	1	sim	0	PF	1.90676432457209	41
Mollusca	Akera bullata	1	sim	0	PF	4.07831102021162	51
Mollusca	Alderia modesta	1	sim	0	PF	-0.27049724769768	38
Mollusca	Aldisa sanguinea	1	sim	0	PF	-2.50355619246185	43
Mollusca	Ancula gibbosa	1	sim	0	PF	-1.28635198832456	41
Mollusca	Aplysia californica	1	sim	0	PF	6.61338421837956	33
Mollusca	Aplysia dactylomela	1	sim	0	PF	2.0339763250845	39.5
Mollusca	Aplysia depilans	1	sim	0	PF	5.94017125272043	45
Mollusca	Aplysia fasciata	1	sim	0	PF	6.42971947803914	31
Mollusca	Aplysia juliana	1	sim	0	PF	3.74478708605223	21
Mollusca	Aplysia punctata	1	sim	0	PF	3.55705104344928	54.5
Mollusca	Aplysiopsis enteromorphae	1	sim	0	PF	-1.48280526150073	34
Mollusca	Aplysiopsis formosa	1	sim	0	PF	-5.37603093876467	27
Mollusca	Armina californica	1	sim	0	PF	0.391321762863775	49
Mollusca	Asteronotus cespitosus	1	sim	0	PF	3.12380497830139	25
Mollusca	Austraeolis ornata	1	sim	0	PF	-0.236068645378834	33
Mollusca	Berthelinia ganapati	1	sim	0	PF	-6.24806250870118	15
Mollusca	Berthella californica	1	sim	0	PF	-0.554703578117466	43
Mollusca	Bosellia mimetica	1	sim	0	PF	-5.88864626017697	24
Mollusca	Bulla ampulla	1	sim	0	PF	-0.985070246658981	27
Mollusca	Bulla gouldiana	1	sim	0	PF	1.38629436111989	31
Mollusca	Bursatella leachii	1	sim	0	PF	3.68912942286914	29
Mollusca	Cadlina luteomarginata	1	sim	0	PF	-1.4163997013261	46
Mollusca	Caliphylla mediterranea	1	sim	0	PF	-5.37603093876467	24
Mollusca	Calliopaea oophaga	1	sim	0	PF	-9.33692111925657	56
Mollusca	Calyptraea conica	1	seq	0	PF	-0.00122254200002691	8
Mollusca	Calyptraea mamillaris	1	seq	0	PF	-1.91084302319189	8
Mollusca	Calyptraea pellucida	1	seq	0	PF	-5.48425232381743	25
Mollusca	Cavolinia inflexa	1	seq	0	PF	-5.15162932017491	42.6666666666667
Mollusca	Cavolinia tridentata	1	seq	0	PF	-2.37866181725363	15
Mollusca	Chelidonura fulvipunctata	1	sim	0	PF	-3.21388828335716	14
Mollusca	Chelidonura hirundinina	1	sim	0	PF	-5.18498868124103	23.5
Mollusca	Chelidonura inornata	1	sim	0	PF	-1.28844196095239	23.5
Mollusca	Chelidonura pallida	1	sim	0	PF	-1.89180082340828	14
Mollusca	Chelidonura sandrana	1	sim	0	PF	-4.22263258252363	14
Mollusca	Chelidonura varians	1	sim	0	PF	0.377956868691563	14
Mollusca	Chromodoris elisabethina	1	sim	0	PF	-2.61833130525199	26
Mollusca	Chromodoris strigata	1	sim	0	PF	-3.13094659007229	23
Mollusca	Clione limacina	1	seq	0	PF	-1.25669511049271	63
Mollusca	Clione limacina anatarctica	1	seq	0	PF	-1.71071075236688	71
Mollusca	Coralliophila erosa	1	seq	0	PF	0.0195806889441953	25
Mollusca	Corambe obscura	1	sim	0	PF	-7.65604314565853	48
Mollusca	Corambe steinbergae	1	sim	0	PF	-6.42384442998106	48
Mollusca	Costasiella nonatoi	1	sim	0	PF	-0.554703578117466	32
Mollusca	Costasiella usagi	1	sim	0	PF	-5.72201391191815	13
Mollusca	Cratena pilata	1	sim	0	PF	-9.05866704396676	41
Mollusca	Crepidula arenata	1	seq	0	PF	2.41614750455637	33
Mollusca	Crepidula argentina	1	seq	0	PF	2.41614750455637	38
Mollusca	Crepidula fornicata	1	seq	0	PF	3.12911990857922	48.3333333333333
Mollusca	Crepidula incurva	1	seq	0	PF	-0.392500480261808	24
Mollusca	Crepidula lessoni	1	seq	0	PF	2.12878731254271	8
Mollusca	Crepidula marginalis	1	seq	0	PF	1.45600950523849	9
Mollusca	Crepidula naticarum	1	seq	0	PF	1.97413802995281	34
Mollusca	Crepidula nivea	1	seq	0	PF	0.233532204308013	33
Mollusca	Crepidula onyx	1	seq	0	PF	2.41614750455637	34
Mollusca	Crepidula plana	1	seq	0	PF	1.57908781879007	40
Mollusca	Crepidula protea	1	seq	0	PF	2.32337095342473	24
Mollusca	Crepidula striolata	1	seq	0	PF	0.233532204308013	8
Mollusca	Crepipatella lingulata	1	seq	0	PF	0.906310011779239	34
Mollusca	Crepipatella peruviana	1	seq	0	PF	4.68339036185904	41
Mollusca	Creseis clava	1	seq	0	PF	-5.47103043308788	44
Mollusca	Crucibulum quiriquinae	1	seq	0	PF	3.07059698791323	31
Mollusca	Crucibulum radiata	1	seq	0	PF	1.57908781879007	8
Mollusca	Crucibulum spinosum	1	seq	0	PF	1.57908781879007	9
Mollusca	Cumanotus beaumonti	1	sim	0	PF	-1.99094090152664	43
Mollusca	Cuthona divae	1	sim	0	PF	-3.75833701926855	43
Mollusca	Cuthonella cocoachroma	1	sim	0	PF	-3.13094659007229	43
Mollusca	Cyerce nigra	1	sim	0	PF	-3.42717824018511	13
Mollusca	Dendrodoris krusensternii	1	sim	0	PF	1.90676432457209	33
Mollusca	Dendrodoris nigra	1	sim	0	PF	-0.554703578117466	33
Mollusca	Dendronotus albopunctatus	1	sim	0	PF	-0.042088288640678	48
Mollusca	Dendronotus iris	1	sim	0	PF	3.34300164822751	49
Mollusca	Desmaulus extinctorium	1	seq	0	PF	-1.02350298315887	22
Mollusca	Diaphana californica	1	sim	0	PF	-4.63376906310522	43
Mollusca	Diaphana minuta	1	sim	0	PF	-2.95118310877039	58
Mollusca	Diaulula sandiegensis	1	sim	0	PF	-0.554703578117466	43
Mollusca	Discodoris boholiensis	1	sim	0	PF	-0.042088288640678	14
Mollusca	Dolabella auricularia	1	sim	0	PF	4.33073334028633	0
Mollusca	Dolabrifera dolabrifera	1	sim	0	PF	3.40119738166216	34
Mollusca	Doriprismatica atromarginata	1	sim	0	PF	-0.042088288640678	33
Mollusca	Doris odhneri	1	sim	0	PF	2.53415473369936	43
Mollusca	Doris pseudoargus	1	sim	0	PF	4.23301948726881	54.5
Mollusca	Doris verrucosa	1	sim	0	PF	0.391321762863775	41
Mollusca	Doto coronata	1	sim	0	PF	-4.56718388825828	41
Mollusca	Elysia atroviridis	1	sim	0	PF	-2.86297249354593	22
Mollusca	Elysia australis	1	sim	0	PF	-5.07979921592577	33
Mollusca	Elysia hamatanii	1	sim	0	PF	-5.07979921592577	34
Mollusca	Elysia hedgpethi	1	sim	0	PF	-0.554703578117466	34
Mollusca	Elysia japonica	1	sim	0	PF	-5.70718947188568	22
Mollusca	Elysia maoria	1	sim	0	PF	-3.13094659007229	33
Mollusca	Elysia marginata	1	sim	0	PF	-4.56718388825828	13
Mollusca	Elysia ornata	1	sim	0	PF	-0.286729475649553	12
Mollusca	Elysia patina	1	sim	0	PF	-3.13094659007229	12
Mollusca	Elysia serca	1	sim	0	PF	-5.70718947188568	24
Mollusca	Elysia stylifera	1	sim	0	PF	-4.05008148701683	27
Mollusca	Elysia thompsoni	1	sim	0	PF	-3.93979351112554	25
Mollusca	Elysia trisinuata	1	sim	0	PF	-3.13094659007229	34
Mollusca	Elysia viridis	1	sim	0	PF	-7.02865140528077	56
Mollusca	Elysia zuleicae	1	sim	0	PF	-3.58788480700583	18
Mollusca	Ercolania boodleae	1	sim	0	PF	-4.81182505092999	22
Mollusca	Ercolania coerulea	1	sim	0	PF	-3.75833701926855	24
Mollusca	Ercolania endophytophaga	1	sim	0	PF	-7.65604314565853	35
Mollusca	Ercolania felina	1	sim	0	PF	-8.46489015698779	36
Mollusca	Ercolania fuscata	1	sim	0	PF	-6.53274216188987	32.5
Mollusca	Ercolania viridis	1	sim	0	PF	-4.56718388825828	24
Mollusca	Ergaea walshi	1	seq	0	PF	-0.0241766798315693	28
Mollusca	Eubranchus exiguus	1	sim	0	PF	-5.86560999617275	41
Mollusca	Eubranchus olivaceus	1	sim	0	PF	-4.81182505092999	43
Mollusca	Flabellina trilineata	1	sim	0	PF	-1.55753084894135	43
Mollusca	Geitodoris heathi	1	sim	0	PF	-3.13094659007229	43
Mollusca	Goniobranchus daphne	1	sim	0	PF	-2.50355619246185	27
Mollusca	Goniobranchus geometricus	1	sim	0	PF	-3.93979351112554	26
Mollusca	Goniobranchus kuniei	1	sim	0	PF	-1.18209398739859	23
Mollusca	Goniobranchus leopardus	1	sim	0	PF	-0.0893431818984378	26
Mollusca	Goniobranchus roboi	1	sim	0	PF	-1.72296679857995	23
Mollusca	Halgerda batangas	1	sim	0	PF	0.117316340104287	23
Mollusca	Halgerda gunnessi	1	sim	0	PF	1.96211037714869	32
Mollusca	Halgerda theobroma	1	sim	0	PF	-2.70016368657244	32
Mollusca	Haminoea vesicula	1	sim	0	PF	3.08547363669642	49
Mollusca	Haminoea virescens	1	sim	0	PF	-2.00672149567874	49
Mollusca	Hermaea bifida	1	sim	0	PF	-3.13094659007229	40
Mollusca	Hermaea cruciata	1	sim	0	PF	-5.37603093876467	24
Mollusca	Hermissenda crassicornis	1	sim	0	PF	-0.693147180559945	48
Mollusca	Hydatina physis	1	sim	0	PF	-0.854041984957314	33
Mollusca	Hypselodoris obscura	1	sim	0	PF	-3.93979351112554	30
Mollusca	Jorunna pantherina	1	sim	0	PF	-2.50355619246185	33
Mollusca	Limacina helicina	1	sim	0	PF	-5.49543147564967	76.6666666666667
Mollusca	Limacina rangii	1	sim	0	PF	-3.31881551810202	62
Mollusca	Limacina retroversa	1	sim	0	PF	-5.87457079563648	47
Mollusca	Limapontia capitata	1	sim	0	PF	-8.46489015698779	55
Mollusca	Limapontia depressa	1	sim	0	PF	-7.32488414502162	55
Mollusca	Lobiger nevilli	1	sim	0	PF	-6.51603621634609	31
Mollusca	Lobiger souverbii	1	sim	0	PF	-4.45240884227001	24
Mollusca	Melanochlamys diomedea	1	sim	0	PF	-1.34822816031343	48
Mollusca	Melanochlamys handrecki	1	sim	0	PF	-3.24163281199082	14
Mollusca	Melibe leonina	1	sim	0	PF	1.09791740962892	49
Mollusca	Mourgona murca	1	sim	0	PF	-4.81182505092999	24
Mollusca	Navanax inermis	1	sim	0	PF	2.56008042805427	29
Mollusca	Nembrotha rosannulata	1	sim	0	PF	1.39414903548944	33
Mollusca	Noumea norba	1	sim	0	PF	-3.75833701926855	26
Mollusca	Olea hansineensis	1	sim	0	PF	-6.29098872802968	43
Mollusca	Onchidoris muricata	1	sim	0	PF	-2.52520967899405	48.5
Mollusca	Oxynoe antillarum	1	sim	0	PF	-3.13094659007229	24
Mollusca	Oxynoe olivacea	1	sim	0	PF	-1.99094090152664	40
Mollusca	Oxynoe viridis	1	sim	0	PF	-1.99094090152664	33
Mollusca	Palio dubia	1	sim	0	PF	1.35997378566051	41
Mollusca	Phestilla melanobranchia	1	sim	0	PF	-3.13094659007229	29
Mollusca	Philine aperta	1	sim	0	PF	4.57963858602372	56
Mollusca	Philine auriformis	1	sim	0	PF	1.2598222825166	37
Mollusca	Philinopsis gardineri	1	sim	0	PF	0.179901965275187	14
Mollusca	Philinopsis lineolata	1	sim	0	PF	-1.19270321206771	14
Mollusca	Philinopsis pilsbryi	1	sim	0	PF	-0.280507868703781	14
Mollusca	Philinopsis reticulata	1	sim	0	PF	-1.56255432653525	14
Mollusca	Philinopsis speciosa	1	sim	0	PF	-0.565633860260986	14
Mollusca	Placida cremoniana	1	sim	0	PF	-3.93979351112554	33
Mollusca	Placida dendritica	1	sim	0	PF	-5.40845717373577	37.5
Mollusca	Placida kingstoni	1	sim	0	PF	-3.93979351112554	24
Mollusca	Plakobranchus ocellatus	1	sim	0	PF	0.139368217919335	13
Mollusca	Polycerella emertoni	1	sim	0	PF	-7.29382225335532	41
Mollusca	Rostanga muscula	1	sim	0	PF	-3.93979351112554	33
Mollusca	Rostanga pulchra	1	sim	0	PF	-3.93979351112554	42
Mollusca	Sagaminopteron pohnpei	1	sim	0	PF	-4.89285225843987	14
Mollusca	Sclerodoris apiculata	1	sim	0	PF	-1.55753084894135	33
Mollusca	Siphopteron quadrispinosum	1	sim	0	PF	-5.79261368836282	14
Mollusca	Stiliger berghi	1	sim	0	PF	-4.50986000618377	35
Mollusca	Stiliger fuscovittatus	1	sim	0	PF	-3.93979351112554	34
Mollusca	Stylocheilus longicauda	1	sim	0	PF	-0.042088288640678	21
Mollusca	Tayuva lilacina	1	sim	0	PF	1.90676432457209	33
Mollusca	Tenellia adspersa	1	sim	0	PF	-7.14342698087362	33
Mollusca	Tenellia albocrusta	1	sim	0	PF	-7.02865140528077	43
Mollusca	Tenellia columbiana	1	sim	0	PF	-3.93979351112554	43
Mollusca	Tenellia fulgens	1	sim	0	PF	-5.07979921592577	43
Mollusca	Tenellia lagunae	1	sim	0	PF	-6.082626343366	43
Mollusca	Tergipes tergipes	1	sim	0	PF	-9.94917762695325	41
Mollusca	Thuridilla gracilis	1	sim	0	PF	-2.1849212555526	11
Mollusca	Thuridilla vatae	1	sim	0	PF	-3.75833701926855	11
Mollusca	Tritonia festiva	1	sim	0	PF	-3.13094659007229	43
Mollusca	Tritonia tetraquetra	1	sim	0	PF	6.21460809842219	48
Mollusca	Umbraculum umbraculum	1	sim	0	PF	4.58829282642519	34
Mollusca	Volvatella bermudae	1	sim	0	PF	-5.07979921592577	32
Mollusca	Adalaria proxima	1	sim	0	PNF	-0.757122479003866	53
Mollusca	Alderia willowi	1	sim	0	PNF	-5.87813586180098	33
Mollusca	Ascobulla fischeri	1	sim	0	PNF	-7.51886359167648	31
Mollusca	Ascobulla ulla	1	sim	0	PNF	-6.51603621634609	32
Mollusca	Berthelinia caribbea	1	sim	0	PNF	-9.40155777978264	24
Mollusca	Berthelinia limax	1	sim	0	PNF	-7.65604314565853	29.5
Mollusca	Berthella plumula	1	sim	0	PNF	-0.042088288640678	50
Mollusca	Bornella stellifera	1	sim	0	PNF	-5.07979921592577	33
Mollusca	Catriona aurantia	1	sim	0	PNF	-2.99376816368124	41
Mollusca	Costasiella ocellifera	1	sim	0	PNF	-6.51603621634609	24
Mollusca	Crepidula navicula	1	seq	0	PNF	-2.25890368968242	10
Mollusca	Cyerce antillensis	1	sim	0	PNF	-0.042088288640678	24
Mollusca	Dendronotus frondosus	1	sim	0	PNF	1.96848790782392	56
Mollusca	Elysia chlorotica	1	sim	0	PNF	-5.8514059530861	42
Mollusca	Elysia cornigera	1	sim	0	PNF	-5.70718947188568	24
Mollusca	Elysia crispata	1	sim	0	PNF	2.53415473369936	12
Mollusca	Elysia evelinae	1	sim	0	PNF	-5.70718947188568	24
Mollusca	Elysia furvacauda	1	sim	0	PNF	-3.93979351112554	31
Mollusca	Elysia marcusi	1	sim	0	PNF	-7.02865140528077	18
Mollusca	Elysia papillosa	1	sim	0	PNF	-1.55753084894135	24
Mollusca	Elysia pratensis	1	sim	0	PNF	-1.99094090152664	24
Mollusca	Elysia pusilla	1	sim	0	PNF	-3.27516283025951	13
Mollusca	Elysia subornata	1	sim	0	PNF	0.391321762863775	24
Mollusca	Elysia timida	1	sim	0	PNF	-2.50355619246185	32
Mollusca	Elysia velutinus	1	sim	0	PNF	-1.18209398739859	22
Mollusca	Haminoea japonica	1	sim	0	PNF	2.38007462038264	47
Mollusca	Hoplodoris nodulosa	1	sim	0	PNF	-1.18209398739859	33
Mollusca	Limapontia senestra	1	sim	0	PNF	-7.45270489295453	55
Mollusca	Oxynoe azuropunctata	1	sim	0	PNF	-2.50355619246185	24
Mollusca	Phidiana lynceus	1	sim	0	PNF	-0.850935203171925	17
Mollusca	Tenellia fuscata	1	sim	0	PNF	-7.42020054699737	41
Mollusca	Tenellia sibogae	1	sim	0	PNF	-0.441411235574134	29
Mollusca	Thuridilla hopei	1	sim	0	PNF	-3.42717824018511	42
Mollusca	Tritonia hombergii	1	sim	0	PNF	4.53825724360886	43.5
Mollusca	Tritoniella belli	1	sim	0	PNF	-1.99094090152664	77
Mollusca	Patella vulgata	1	seq	1	PF	1.96249578384603	53
Mollusca	Velutina velutina	1	sim	1	PF	-0.0278836291977157	45
Mollusca	Dendrofissurella scutellum	1	sim	1	PNF	-0.839093098357841	34
Mollusca	Haminoea navicula	1	sim	NA	A	-1.305826627475	45
Mollusca	Clio pyramidata	1	seq	NA	PNF	-1.03642213528889	64
Mollusca	Acanthochitona crinita	0	gon	1	PNF	-1.79576749062559	54
Mollusca	Acanthochitona zelandica	0	gon	1	PNF	0.410663119011256	46
Mollusca	Chiton glaucus	0	gon	1	PNF	0.843095646297274	46
Mollusca	Cryptoconchus porosus	0	gon	1	PNF	1.50842357245721	46
Mollusca	Cyanoplax dentiens	0	gon	1	PNF	-1.45718541587449	49
Mollusca	Ischnochiton maorianus	0	gon	1	PNF	-0.0705554323638753	46
Mollusca	Katharina tunicata	0	gon	1	PNF	1.81479132995592	49
Mollusca	Lepidochitona cinerea	0	gon	1	PNF	-2.65926003693278	54
Mollusca	Leptochiton asellus	0	gon	1	PNF	-2.07944154167984	54
Mollusca	Leptochiton rugatus	0	gon	1	PNF	-4.07454193492592	54
Mollusca	Mopalia ferreirai	0	gon	1	PNF	1.34729362377016	54
Mollusca	Mopalia lignosa	0	gon	1	PNF	0.175535297972922	49
Mollusca	Mopalia muscosa	0	gon	1	PNF	0.491386574889166	49
Mollusca	Nuttallochiton mirandus	0	gon	1	PNF	5.69731481905653	70
Mollusca	Onithochiton neglectus	0	gon	1	PNF	-0.916469182795574	46
Mollusca	Placiphorella velata	0	gon	1	PNF	1.33860057362235	49
Mollusca	Sypharochiton pelliserpentis	0	gon	1	PNF	0.538104292750157	44
Mollusca	Tonicella lineata	0	gon	1	PNF	-0.124489995801729	47.25
Mollusca	Tonicella marmorea	0	gon	1	PNF	2.62143428190884	55
Mollusca	Antalis entalis	0	gon	1	PNF	-0.885410676658277	49
