# Supplementary material for: Macroevolutionary patterns in marine hermaphroditism
Source: Evolution. 2022 Oct 13;76(12):3014–25. doi: 10.1111/evo.14639 (PMC10091813; doi:10.1111/evo.14639)
Supplement: Supplementary file 2 [file EVO-76-3014-s003.zip › macro_herm_R_v1/herm_phylo_trees_for_R_analyses/a_tree2.txt]

(((((((((((Tubificoides_benedii:0.003058103976,Tubifex_tubifex:0.003058103976)Tubificinae:0.003058103976,Lumbricillus_lineatus:0.006116207951)Clitellata:0.1009174312,(((Arenicola_brasiliensis:0.003058103976,Arenicola_marina:0.003058103976)Arenicola:0.01529051988,(Abarenicola_claparedi:0.006116207951,Abarenicola_pacifica:0.006116207951,Abarenicola_assimilis:0.006116207951)Abarenicola:0.0122324159,(Arenicolides_ecaudata:0.003058103976,Arenicolides_branchialis:0.003058103976)Arenicolides:0.01529051988)Arenicolidae:0.07951070336,(((Paralvinella_grasslei:0.006116207951,Paralvinella_palmiformis:0.006116207951,Paralvinella_pandorae:0.006116207951)Paralvinella:0.003058103976,Alvinella_pompejana:0.009174311927)Alvinellidae:0.04892966361,((Anobothrus_gracilis:0.02752293578,(((Pectinaria_granulata:0.003058103976,Pectinaria_californiensis:0.003058103976)Pectinaria_-genus_in_Opisthokonta:0.003058103976,Lagis_koreni:0.006116207951)Pectinariidae:0.003058103976,Amphicteis_gunneri:0.009174311927)mrcaott40349ott414336:0.01834862385,(Amphisamytha_galapagensis:0.003058103976,Amphisamytha_lutzi:0.003058103976)Amphisamytha:0.0244648318,Hobsonia_florida:0.02752293578,(Melinna_palmata:0.003058103976,Melinna_cristata:0.003058103976)Melinna:0.0244648318)mrcaott40346ott40349:0.01834862385,((((Lanice_conchilega:0.003058103976,Loimia_medusa:0.003058103976)mrcaott247689ott253277:0.006116207951,(Eupolymnia_heterobranchia:0.003058103976,Eupolymnia_nebulosa:0.003058103976)Eupolymnia:0.006116207951)mrcaott105938ott258835:0.003058103976,Neoamphitrite_robusta:0.0122324159)mrcaott105938ott416335:0.003058103976,Nicolea_zostericola:0.01529051988)mrcaott105938ott841680:0.03058103976)mrcaott40346ott105938:0.0122324159)mrcaott36390ott40346:0.03975535168,(Clymenella_torquata:0.01529051988,Axiothella_rubrocincta:0.01529051988,Leiochone_leiopygos:0.01529051988,(Micromaldane_pamelae:0.006116207951,Micromaldane_androgyne:0.006116207951,Micromaldane_nutricula:0.006116207951)Micromaldane:0.009174311927)Maldanidae:0.08256880734)mrcaott14801ott36390:0.009174311927)mrcaott519ott14801:0.03975535168,((((Echiurus_echiurus:0.003058103976,Bonellia_viridis:0.003058103976)Echiuroidea:0.003058103976,Urechis_caupo:0.006116207951)Echiura:0.01529051988,((Capitella_teleta:0.003058103976,Capitella_capitata:0.003058103976)Capitella:0.009174311927,Notomastus_latericeus:0.0122324159,Dasybranchus_caducus:0.0122324159,Heteromastus_filiformis:0.0122324159)Capitellidae:0.009174311927)mrcaott51599ott216520:0.0122324159,(Armandia_brevis:0.009174311927,Thoracophelia_mucronata:0.009174311927,(Ophelia_limacina:0.003058103976,Ophelia_bicornis:0.003058103976)Ophelia:0.006116207951)Opheliidae:0.0244648318)mrcaott51599ott93898:0.1131498471,Scalibregma_inflatum:0.1467889908)mrcaott519ott51599:0.4403669725,((((((Spirorbis_tridentatus:0.006116207951,Spirorbis_spirorbis:0.006116207951,Spirorbis_morchi:0.006116207951)Spirorbis:0.1070336391,Pileolaria_berkeleyana:0.1131498471,Crucigera_zygophora:0.1131498471,(Hydroides_norvegicus:0.01529051988,Hydroides_dirampha:0.01529051988,Hydroides_fusicola:0.01529051988,Hydroides_elegans:0.01529051988,Hydroides_ezoensis:0.01529051988,Hydroides_dianthus:0.01529051988)Hydroides:0.09785932722,Rhodopsis_pusilla:0.1131498471,Protolaeospira_eximia:0.1131498471,Pomatoceros_triqueter:0.1131498471,Protula_tubularia:0.1131498471,(Neodexiospira_nipponica:0.003058103976,Neodexiospira_foraminosa:0.003058103976)Neodexiospira:0.1100917431,Salmacina_dysteri:0.1131498471,Chitinopoma_serrula:0.1131498471,(Spirobranchus_corniculatus:0.006116207951,Spirobranchus_giganteus:0.006116207951,Spirobranchus_polycerus:0.006116207951)Spirobranchus:0.1070336391,(Serpula_columbiana:0.003058103976,Serpula_vermicularis:0.003058103976)Serpula_-genus_in_Holozoa:0.1100917431,(Ficopomatus_miamiensis:0.003058103976,Ficopomatus_enigmaticus:0.003058103976)Ficopomatus:0.1100917431,(Galeolaria_caespitosa:0.003058103976,Galeolaria_gemineoa:0.003058103976)Galeolaria:0.1100917431,Bushiella_abnormis:0.1131498471,Bushiella_granulata:0.1131498471,Simplaria_potswaldi:0.1131498471,Paradexiospira_vitrea:0.1131498471,Janua_pagenstecheri:0.1131498471,(Circeis_armoricana:0.003058103976,Circeis_spirillum:0.003058103976)Circeis:0.1100917431,Pomatoleios_kraussii:0.1131498471,Paraprotis_dendrova:0.1131498471,Ditrupa_arietina:0.1131498471)Serpulidae:0.03363914373,((Manayunkia_aestuarina:0.006116207951,Manayunkia_caspica:0.006116207951,Manayunkia_mizu:0.006116207951)Manayunkia:0.0244648318,Rubifabriciola_flammula:0.03058103976,Augeneriella_hummelincki:0.03058103976,Fabricinuda_trilobata:0.03058103976,Echinofabricia_alata:0.03058103976,Fabricia_stellaris:0.03058103976,(Fabriciola_liguronis:0.003058103976,Fabriciola_parvus:0.003058103976)Fabriciola:0.02752293578,Pseudofabricia_aberrans:0.03058103976)Fabriciidae:0.1162079511)mrcaott2010ott5127:0.1039755352,(Schizobranchia_insignis:0.1009174312,Megalomma_vesiculosum:0.1009174312,(Amphicorina_mobilis:0.003058103976,Amphicorina_bicoloris:0.003058103976)Amphicorina:0.09785932722,Sabellastarte_spectabilis:0.1009174312,(Euchone_analis:0.003058103976,Euchone_pallida:0.003058103976)Euchone:0.09785932722,(Branchiomma_bairdi:0.003058103976,Branchiomma_luctuosum:0.003058103976)Branchiomma:0.09785932722,(Myxicola_infundibulum:0.003058103976,Myxicola_sulcata:0.003058103976)Myxicola:0.09785932722,(Sabella_spallanzanii:0.003058103976,Sabella_pavonina:0.003058103976)Sabella:0.09785932722,Chone_duneri:0.1009174312,(Pseudopotamilla_reniformis:0.006116207951,Pseudopotamilla_occelata:0.006116207951,Pseudopotamilla_myriops:0.006116207951)Pseudopotamilla:0.09480122324,(Amphiglena_terebro:0.009174311927,Amphiglena_mediterranea:0.009174311927,Amphiglena_lindae:0.009174311927,Amphiglena_nathae:0.009174311927)Amphiglena:0.09174311927,(Potamilla_torelli:0.003058103976,Potamilla_neglecta:0.003058103976)Potamilla:0.09785932722,Eudistylia_vancouveri:0.1009174312,(Parasabella_microphthalma:0.006116207951,Parasabella_media:0.006116207951,Parasabella_polarsterni:0.006116207951)Parasabella:0.09480122324,Notaulax_nudicollis:0.1009174312,Acromegalomma_vesiculosum:0.1009174312,Paradialychone_ecaudata:0.1009174312,Aracia_riwo:0.1009174312,(Perkinsiana_rubra:0.003058103976,Perkinsiana_antarctica:0.003058103976)Perkinsiana:0.09785932722,Laonome_albicingillum:0.1009174312)Sabellidae:0.1498470948)mrcaott2010ott82781:0.1590214067,((Marenzelleria_viridis:0.1376146789,(Dipolydora_quadrilobata:0.01834862385,Dipolydora_caulleryi:0.01834862385,Dipolydora_socialis:0.01834862385,Dipolydora_armata:0.01834862385,Dipolydora_concharum:0.01834862385,Dipolydora_commensalis:0.01834862385,Dipolydora_melanopalpa:0.01834862385)Dipolydora:0.119266055,Spiophanes_bombyx:0.1376146789,(Polydora_giardi:0.03975535168,Polydora_cornuta:0.03975535168,Polydora_hoplura:0.03975535168,Polydora_websteri:0.03975535168,Polydora_ciliata:0.03975535168,Polydora_curiosa:0.03975535168,Polydora_spongicola:0.03975535168,Polydora_ecuadoriana:0.03975535168,Polydora_aggregata:0.03975535168,Polydora_nuchalis:0.03975535168,Polydora_variegata:0.03975535168,Polydora_carinhosa:0.03975535168,Polydora_rickettsi:0.03975535168,Polydora_neocaeca:0.03975535168)Polydora_-genus_in_Opisthokonta:0.09785932722,Streblospio_benedicti:0.1376146789,Scolelepis_squamata:0.1376146789,(Boccardia_proboscidea:0.003058103976,Boccardia_polybranchia:0.003058103976)Boccardia:0.1345565749,(Spio_filicornis:0.003058103976,Spio_decoratus:0.003058103976)Spio:0.1345565749,(Laonice_brevicornis:0.003058103976,Laonice_branchiata:0.003058103976)Laonice:0.1345565749,(Boccardiella_ligerica:0.003058103976,Boccardiella_hamata:0.003058103976)Boccardiella:0.1345565749,(Prionospio_cirrifera:0.0122324159,Prionospio_pygmaeus:0.0122324159,Prionospio_malmgreni:0.0122324159,Prionospio_fallax:0.0122324159,Prionospio_patagonica:0.0122324159)Prionospio:0.125382263,((Pseudopolydora_paucibranchiata:0.006116207951,Pseudopolydora_kempi:0.006116207951,Pseudopolydora_rosebelae:0.006116207951)Pseudopolydora:0.003058103976,Malacoceros_fuliginosus:0.009174311927)mrcaott278269ott559877:0.128440367,(Pygospio_elegans:0.003058103976,Pygospio_californica:0.003058103976)Pygospio:0.1345565749,Aurospio_dibranchiata:0.1376146789,Rhynchospio_nhatrangi:0.1376146789)Spionidae:0.01834862385,((Phragmatopoma_caudata:0.003058103976,Phragmatopoma_californica:0.003058103976)Phragmatopoma:0.0122324159,Neosabellaria_cementarium:0.01529051988,(Sabellaria_alveolata:0.006116207951,Sabellaria_spinulosa:0.006116207951,Sabellaria_floridensis:0.006116207951)Sabellaria:0.009174311927)Sabellariidae:0.1406727829)mrcaott4314ott45998:0.25382263)mrcaott2010ott4314:0.02752293578,(Riftia_pachyptila:0.0244648318,(Flabelligera_pennigera:0.02140672783,(Chaetozone_setosa:0.01834862385,(Cirriformia_tentaculata:0.006116207951,Cirriformia_luxuriosa:0.006116207951,Cirriformia_moorei:0.006116207951)Cirriformia:0.0122324159,Cirratulus_cirratus:0.01834862385,Aphelochaeta_marioni:0.01834862385,Raphidrilus_nemasoma:0.01834862385)Cirratulidae:0.003058103976)mrcaott26841ott40428:0.003058103976)mrcaott11669ott26841:0.4128440367)mrcaott2010ott11669:0.1498470948)mrcaott519ott2010:0.02752293578,(((Leitoscoloplos_pugettensis:0.003058103976,Leitoscoloplos_kerguelensis:0.003058103976)Leitoscoloplos:0.0122324159,Naineris_laevigata:0.01529051988,(Scoloplos_acmeceps:0.003058103976,Scoloplos_armiger:0.003058103976)Scoloplos:0.0122324159,Methanoaricia_dendrobranchiata:0.01529051988)Orbiniidae:0.009174311927,(Dinophilus_vorticoides:0.006116207951,(Trilobodrilus_axi:0.003058103976,Trilobodrilus_heideri:0.003058103976)Trilobodrilus:0.003058103976)mrcaott376892ott388564:0.01834862385)mrcaott60509ott376892:0.5902140673)mrcaott519ott60509:0.2844036697,(((((Bylgides_sarsi:0.04281345566,((Lepidonotus_squamatus:0.003058103976,Gattyana_cirrhosa:0.003058103976)mrcaott9423ott229254:0.01529051988,(Harmothoe_imbricata:0.0122324159,Harmothoe_impar:0.0122324159,Harmothoe_spinosa:0.0122324159,Harmothoe_extenuata:0.0122324159,Harmothoe_magellanica:0.0122324159)Harmothoe:0.006116207951)mrcaott9423ott229247:0.0244648318,(Arctonoe_pulchra:0.006116207951,Arctonoe_vittata:0.006116207951,Arctonoe_fragilis:0.006116207951)Arctonoe:0.03669724771,Branchipolynoe_seepensis:0.04281345566,Halosydna_brevisetosa:0.04281345566,Branchinotogluma_segonzaci:0.04281345566,Macellicephala_violacea:0.04281345566)Polynoidae:0.003058103976,Aphrodita_aculeata:0.04587155963)mrcaott2534ott258826:0.03669724771,(((Exogone_naidina:0.003058103976,Exogone_breviantennata:0.003058103976)Exogone:0.003058103976,Syllis_variegata:0.006116207951)mrcaott60929ott105944:0.02752293578,Amblyosyllis_speciosa:0.03363914373,Salvatoria_clavata:0.03363914373,(Sphaerosyllis_hystrix:0.006116207951,Sphaerosyllis_hermaphrodita:0.006116207951,Sphaerosyllis_bulbosa:0.006116207951)Sphaerosyllis:0.02752293578,Myrianida_prolifera:0.03363914373,Parapionosyllis_gestans:0.03363914373,Proceraea_fasciata:0.03363914373,Typosyllis_pulchra:0.03363914373)Syllidae:0.04892966361)mrcaott2534ott15236:0.1039755352,((((((Nereis_vexillosa:0.009174311927,Nereis_pelagica:0.009174311927,Nereis_falcaria:0.009174311927,Nereis_procera:0.009174311927)Nereis:0.0122324159,(Platynereis_bicanaliculata:0.009174311927,Platynereis_dumerilii:0.009174311927,Platynereis_massiliensis:0.009174311927,Platynereis_megalops:0.009174311927)Platynereis:0.0122324159)mrcaott17814ott112860:0.006116207951,(Alitta_virens:0.003058103976,Alitta_succinea:0.003058103976)Alitta:0.0244648318)mrcaott17814ott986619:0.02752293578,(Hediste_japonica:0.003058103976,Hediste_diversicolor:0.003058103976)Hediste:0.05198776758,(Perinereis_nuntia:0.003058103976,Perinereis_brevicirris:0.003058103976)Perinereis:0.05198776758,(Neanthes_acuminata:0.003058103976,Neanthes_nubila:0.003058103976)Neanthes:0.05198776758,Simplisetia_limnetica:0.05504587156,Laeonereis_culveri:0.05504587156,Nicon_aestuariensis:0.05504587156)Nereididae:0.009174311927,(Nephtys_hombergii:0.006116207951,Nephtys_caecoides:0.006116207951,Nephtys_incisa:0.006116207951)Nephtys:0.05810397554)mrcaott2537ott69290:0.03669724771,((Eteone_longa:0.0122324159,Eulalia_microphylla:0.0122324159,Eteone_flava:0.0122324159,(Phyllodoce_maculata:0.003058103976,Phyllodoce_williamsi:0.003058103976)Phyllodoce_-genus_in_Opisthokonta:0.009174311927)Phyllodocidae:0.02140672783,((Glycera_dibranchiata:0.006116207951,Glycera_tridactyla:0.006116207951,Glycera_americana:0.006116207951)Glycera:0.0122324159,(Tomopteris_pacifica:0.009174311927,Tomopteris_nisseni:0.009174311927,Tomopteris_carpenteri:0.009174311927,Tomopteris_helgolandica:0.009174311927)Tomopteris:0.009174311927)mrcaott40425ott4981938:0.01529051988)mrcaott19215ott40425:0.06727828746)mrcaott2537ott19215:0.08562691131)mrcaott2534ott2537:0.09480122324,(((Ophryotrocha_diadema:0.0244648318,Ophryotrocha_cosmetandra:0.0244648318,Ophryotrocha_baccii:0.0244648318,((Ophryotrocha_gracilis:0.006116207951,(Ophryotrocha_maculata:0.003058103976,Ophryotrocha_hartmanni:0.003058103976)mrcaott665748ott1025742:0.003058103976)mrcaott665748ott1025741:0.009174311927,(Ophryotrocha_labronica:0.003058103976,Ophryotrocha_notoglandulata:0.003058103976)mrcaott399252ott399253:0.0122324159,Ophryotrocha_puerilis:0.01529051988)mrcaott143298ott143300:0.009174311927)mrcaott143298ott206025:0.003058103976,Schistomeringos_rudolphi:0.02752293578)Dorvilleidae:0.06422018349,((((Marphysa_sanguinea:0.003058103976,Marphysa_borradailei:0.003058103976)Marphysa:0.006116207951,Eunice_kobiensis:0.009174311927,Leodice_valens:0.009174311927)mrcaott42379ott113093:0.01834862385,((Diopatra_marocensis:0.009174311927,Diopatra_cuprea:0.009174311927,Diopatra_ornata:0.009174311927,Diopatra_neapolitana:0.009174311927)Diopatra:0.006116207951,(Lumbrineris_japonica:0.003058103976,Lumbrineris_latreilli:0.003058103976)Lumbrineris:0.0122324159)mrcaott100392ott163939:0.0122324159)mrcaott42379ott100392:0.03363914373,(Onuphis_elegans:0.003058103976,Onuphis_iridescens:0.003058103976)Onuphis:0.05810397554,(Hyalinoecia_tubicola:0.003058103976,Hyalinoecia_araucana:0.003058103976)Hyalinoecia:0.05810397554,Mooreonuphis_jonesi:0.06116207951,Hirsutonuphis_mariahirsuta:0.06116207951,(Kinbergonuphis_simoni:0.006116207951,Kinbergonuphis_pulchra:0.006116207951,Kinbergonuphis_taeniata:0.006116207951)Kinbergonuphis:0.05504587156,Brevibrachium_maculatum:0.06116207951,Rhamphobrachium_bipes:0.06116207951)mrcaott42379ott140961:0.03058103976)mrcaott34491ott42379:0.1896024465)mrcaott2534ott34491:0.6177370031)mrcaott519ott2534:0.006116207951,Eurythoe_complanata:0.9051987768,Trichobranchus_glacialis:0.9051987768)mrcaott519ott6914:0.05504587156,(Gyptis_rosea:0.02752293578,Ophiodromus_flexuosus:0.02752293578,Syllidia_armata:0.02752293578,Nereimyra_punctata:0.02752293578,Oxydromus_pugettensis:0.02752293578,(Microphthalmus_listensis:0.006116207951,Microphthalmus_carolinensis:0.006116207951,Microphthalmus_nahantensis:0.006116207951)Microphthalmus:0.02140672783,Hesionides_arenaria:0.02752293578,Sirsoe_methanicola:0.02752293578)Hesionidae:0.9327217125,Sphaerodorum_gracilis:0.9602446483,Chrysopetalum_debile:0.9602446483,Myzostoma_cirriferum:0.9602446483,(Pholoe_minuta:0.006116207951,Pholoe_inornata:0.006116207951,Pholoe_anoculata:0.006116207951)Pholoe:0.9541284404,Thelepus_crispus:0.9602446483,Alciopa_reynaudii:0.9602446483)mrcaott519ott17816:0.006116207951,(Chaetopterus_variopedatus:0.003058103976,Spiochaetopterus_typicus:0.003058103976)Chaetopteridae:0.9633027523)mrcaott519ott42113:0.03363914373,(Questa_ersei:0.003058103976,Questa_caudicirra:0.003058103976)Questa:0.996941896,Sternaspis_fossor:1,(Cossura_coasta:0.003058103976,Cossura_longocirrata:0.003058103976)Cossura:0.996941896,(Trochochaeta_multisetosa:0.003058103976,Trochochaeta_carica:0.003058103976)Trochochaeta:0.996941896,(Owenia_fusiformis:0.003058103976,Magelona_sacculata:0.003058103976)mrcaott250702ott1067340:0.996941896,Amaeana_occidentalis:1,Poeobius_meseres:1)Annelida;
