# Supplementary material for: Macroevolutionary patterns in marine hermaphroditism
Source: Evolution. 2022 Oct 13;76(12):3014–25. doi: 10.1111/evo.14639 (PMC10091813; doi:10.1111/evo.14639)
Supplement: Supplementary file 2 [file EVO-76-3014-s003.zip › macro_herm_R_v1/herm_phylo_trees_for_R_analyses/e_tree2.txt]

(((((((((((((Abatus_nimrodi:0.004962779156,Abatus_shackletoni:0.004962779156,Abatus_cordatus:0.004962779156)Abatus:0.002481389578,Brisaster_latifrons:0.007444168734)Schizasteridae:0.03722084367,((Echinocardium_flavescens:0.002481389578,Echinocardium_cordatum:0.002481389578)Echinocardium:0.004962779156,Lovenia_elongata:0.007444168734,Breynia_australasiae:0.007444168734)Loveniidae:0.03722084367,(Brissus_obesus:0.01488833747,(Brissopsis_lyrifera:0.002481389578,Brissopsis_luzonica:0.002481389578)Brissopsis:0.01240694789,Metalia_nobilis:0.01488833747,Plagiobrissus_grandis:0.01488833747,Meoma_ventricosa:0.01488833747,Nudechinus_scotiopremnus:0.01488833747)Brissidae:0.02977667494,Heterobrissus_hystrix:0.04466501241,(Linopneustes_fragilis:0.002481389578,Linopneustes_longispinus:0.002481389578)Linopneustes:0.04218362283,Palaeobrissus_hilgardi:0.04466501241)Spatangoida:0.007444168734,((Cassidulus_mitis:0.002481389578,Cassidulus_caribaearum:0.002481389578)Pugilina:0.002481389578,Echinolampas_crassa:0.004962779156)Cassiduloida:0.04714640199)Atelostomata:0.05955334988,((Peronella_japonica:0.002481389578,Jacksonaster_depressum:0.002481389578)Laganidae:0.05459057072,(Encope_michelini:0.007444168734,Mellita_tenuis:0.007444168734,Leodia_sexiesperforata:0.007444168734,Mellitella_stokesii:0.007444168734)Mellitidae:0.04962779156,(Echinocyamus_pusillus:0.007444168734,(Fibularia_ovulum:0.004962779156,Fibularia_nutriens:0.004962779156,Fibularia_japonica:0.004962779156)Fibularia:0.002481389578)Fibulariidae:0.04962779156,(Dendraster_terminalis:0.002481389578,Dendraster_excentricus:0.002481389578)Dendraster:0.05459057072,Sinaechinocyamus_mai:0.0570719603,Astriclypeus_manni:0.0570719603,((Clypeaster_ravenelii:0.009925558313,Clypeaster_australasiae:0.009925558313,Clypeaster_japonicus:0.009925558313,Clypeaster_subdepressus:0.009925558313,Clypeaster_humilis:0.009925558313)Clypeaster:0.002481389578,Arachnoides_placenta:0.01240694789)Clypeasteridae:0.04466501241,(Scaphechinus_mirabilis:0.002481389578,Scaphechinus_tenuis:0.002481389578)Scaphechinus:0.05459057072,Echinarachnius_parma:0.0570719603,Fellaster_zelandiae:0.0570719603)Clypeasteroida:0.05459057072)mrcaott360ott113001:0.05459057072,(((Diadema_antillarum:0.004962779156,Diadema_setosum:0.004962779156,Diadema_mexicanum:0.004962779156)Garrettia_-genus_in_Opisthokonta:0.01488833747,(Astropyga_magnifica:0.002481389578,Astropyga_pulvinata:0.002481389578)Astropyga:0.01736972705,(Echinothrix_diadema:0.002481389578,Echinothrix_calamaris:0.002481389578)Echinothrix:0.01736972705,(Centrostephanus_coronatus:0.002481389578,Centrostephanus_rodgersii:0.002481389578)Centrostephanus:0.01736972705)Diadematidae:0.03225806452,((Sperosoma_grimaldii:0.01488833747,((Araeosoma_fenestratum:0.002481389578,Araeosoma_belli:0.002481389578)Araeosoma:0.007444168734,(Asthenosoma_varium:0.002481389578,Asthenosoma_ijimai:0.002481389578)Asthenosoma:0.007444168734,Calveriosoma_hystrix:0.009925558313)Echinothuriinae:0.004962779156,Hygrosoma_petersii:0.01488833747)Echinothuriidae:0.004962779156,(Phormosoma_placenta:0.002481389578,Phormosoma_bursarium:0.002481389578)Phormosoma:0.01736972705)Echinothurioida:0.03225806452,(Aspidodiadema_jacobyi:0.004962779156,Aspidodiadema_hawaiiense:0.004962779156,Aspidodiadema_meijerei:0.004962779156)Aspidodiadema:0.04714640199,Micropyga_tuberculata:0.05210918114)Acroechinoidea:0.1141439206)mrcaott360ott362:0.08188585608,((((Goniocidaris_tubaria:0.002481389578,Goniocidaris_umbraculum:0.002481389578)Goniocidaris:0.04962779156,Prionocidaris_baculosa:0.05210918114,Stereocidaris_hawaiiensis:0.05210918114,(Cidaris_cidaris:0.002481389578,Cidaris_blakei:0.002481389578)Cidaris_-genus_in_Holozoa:0.04962779156,(Eucidaris_thouarsii:0.004962779156,Eucidaris_metularia:0.004962779156,Eucidaris_tribuloides:0.004962779156)Eucidaris:0.04714640199,Calocidaris_micans:0.05210918114,(Ctenocidaris_perrieri:0.004962779156,Ctenocidaris_geliberti:0.004962779156,Ctenocidaris_nutrix:0.004962779156)Ctenocidaris:0.04714640199,(Phyllacanthus_imperialis:0.002481389578,Phyllacanthus_parvispinus:0.002481389578)Phyllacanthus_-genus_in_Opisthokonta:0.04962779156,Maretia_planulata:0.05210918114,(Stylocidaris_affinis:0.007444168734,Stylocidaris_lineata:0.007444168734,Stylocidaris_calacantha:0.007444168734,Stylocidaris_rufa:0.007444168734)Stylocidaris:0.04466501241,(Austrocidaris_spinulosa:0.002481389578,Austrocidaris_canaliculata:0.002481389578)Austrocidaris:0.04962779156)Cidaridae:0.009925558313,(Histocidaris_variabilis:0.002481389578,Histocidaris_purpurata:0.002481389578)Histocidaris:0.05955334988,(Notocidaris_gaussensis:0.002481389578,Aporocidaris_antarctica:0.002481389578)Ctenocidaridae:0.05955334988)Cidaroida:0.01736972705,((Arbacia_lixula:0.009925558313,Arbacia_spatuligera:0.009925558313,Arbacia_punctulata:0.009925558313,Arbacia_dufresnii:0.009925558313,Arbacia_stellata:0.009925558313)Arbacia:0.004962779156,Tetrapygus_niger:0.01488833747,Coelopleurus_floridanus:0.01488833747)Arbaciidae:0.06451612903)mrcaott367ott172957:0.1687344913)mrcaott360ott367:0.009925558313,(Paracentrotus_lividus:0.007444168734,(Sphaerechinus_granularis:0.004962779156,(Psammechinus_miliaris:0.002481389578,Psammechinus_microtuberculatus:0.002481389578)Psammechinus:0.002481389578)mrcaott255748ott564707:0.002481389578)mrcaott3985ott255748:0.2506203474)mrcaott360ott3985:0.1017369727,((Allocentrotus_fragilis:0.01736972705,(Strongylocentrotus_pallidus:0.007444168734,Strongylocentrotus_droebachiensis:0.007444168734,Strongylocentrotus_purpuratus:0.007444168734,Strongylocentrotus_intermedius:0.007444168734)Strongylocentrotus:0.009925558313,Hemicentrotus_pulcherrimus:0.01736972705,(Mesocentrotus_franciscanus:0.002481389578,Mesocentrotus_nudus:0.002481389578)Mesocentrotus:0.01488833747)Strongylocentrotidae:0.002481389578,Echinus_esculentus:0.01985111663)mrcaott26831ott616586:0.3399503722,((((((Temnopleurus_hardwickii:0.007444168734,Temnopleurus_toreumaticus:0.007444168734,Temnopleurus_reevesii:0.007444168734,Temnopleurus_michaelseni:0.007444168734)Temnopleurus:0.004962779156,(Salmacis_bicolor:0.002481389578,Salmaciella_dussumieri:0.002481389578)mrcaott238317ott238318:0.009925558313)mrcaott35614ott238317:0.004962779156,(Temnotrema_sculptum:0.002481389578,Temnotrema_scillae:0.002481389578)Temnotrema:0.01488833747)mrcaott35614ott288997:0.002481389578,Mespilia_globulus:0.01985111663)mrcaott35614ott830192:0.01736972705,((Amblypneustes_formosus:0.007444168734,Amblypneustes_ovum:0.007444168734,Amblypneustes_pachistus:0.007444168734,Amblypneustes_pallidus:0.007444168734)Amblypneustes:0.007444168734,(Holopneustes_inflatus:0.004962779156,Holopneustes_porosissimus:0.004962779156,Holopneustes_purpurascens:0.004962779156)Holopneustes:0.009925558313)mrcaott187528ott339935:0.0223325062)mrcaott35614ott187528:0.01240694789,(Pseudechinus_novaezealandiae:0.007444168734,Pseudechinus_huttoni:0.007444168734,Pseudechinus_albocinctus:0.007444168734,Pseudechinus_magellanicus:0.007444168734)Pseudechinus:0.04218362283,Microcyphus_keiensis:0.04962779156)Temnopleuridae:0.3101736973,Parechinus_angulosus:0.3598014888,Pseudocentrotus_depressus:0.3598014888,(Colobocentrotus_atratus:0.002481389578,Colobocentrotus_mertensii:0.002481389578)Colobocentrotus:0.3573200993,(Gracilechinus_acutus:0.004962779156,Gracilechinus_alexandri:0.004962779156,Gracilechinus_affinis:0.004962779156)Gracilechinus:0.3548387097,(Sterechinus_antarcticus:0.007444168734,Sterechinus_neumayeri:0.007444168734,Sterechinus_agassizii:0.007444168734,Sterechinus_diadema:0.007444168734)Sterechinus:0.3523573201)mrcaott360ott26831:0.07196029777,((Heliocidaris_tuberculata:0.007444168734,Heliocidaris_bajulus:0.007444168734,Heliocidaris_crassispina:0.007444168734,Heliocidaris_erythrogramma:0.007444168734)Heliocidaris:0.01736972705,Heterocentrotus_mammillatus:0.02481389578,(Echinometra_viridis:0.007444168734,Echinometra_vanbrunti:0.007444168734,Echinometra_lucunter:0.007444168734,Echinometra_mathaei:0.007444168734)Echinometra:0.01736972705,Echinostrephus_aciculatus:0.02481389578,Evechinus_chloroticus:0.02481389578)Echinometridae:0.4069478908,(Toxopneustes_pileolus:0.002481389578,Toxopneustes_roseus:0.002481389578)Toxopneustes:0.429280397,((Tripneustes_ventricosus:0.002481389578,Tripneustes_gratilla:0.002481389578)Tripneustes:0.002481389578,Genocidaris_maculata:0.004962779156)mrcaott395682ott812950:0.4267990074,(Lytechinus_anamesus:0.009925558313,Lytechinus_pictus:0.009925558313,Lytechinus_williamsi:0.009925558313,Lytechinus_euerces:0.009925558313,Lytechinus_variegatus:0.009925558313)Lytechinus:0.4218362283,(Antrechinus_mortenseni:0.009925558313,((Pourtalesia_miranda:0.004962779156,Pourtalesia_jeffreysi:0.004962779156,Pourtalesia_laguncula:0.004962779156)Pourtalesia:0.002481389578,Echinosigra_phiale:0.007444168734)Pourtalesiidae:0.002481389578)Holasteroida:0.4218362283,Pseudoboletia_maculata:0.4317617866,Bathysalenia_goesiana:0.4317617866,Parasalenia_gratiosa:0.4317617866)Echinoidea:0.09925558313,((((((Holothuria_tubulosa:0.01736972705,Holothuria_poli:0.01736972705,Holothuria_forskali:0.01736972705,Holothuria_leucospilota:0.01736972705,Holothuria_edulis:0.01736972705,Holothuria_fuscogilva:0.01736972705,Holothuria_scabra:0.01736972705,Holothuria_atra:0.01736972705)Holothuria:0.002481389578,Actinopyga_mauritiana:0.01985111663)Holothuriidae:0.004962779156,(Mesothuria_intestinalis:0.002481389578,Mesothuria_cathedralis:0.002481389578)Mesothuria:0.0223325062)mrcaott3338ott175517:0.0570719603,((((Stichopus_chloronotus:0.002481389578,Stichopus_herrmanni:0.002481389578)Stichopus:0.007444168734,(Apostichopus_japonicus:0.002481389578,Apostichopus_californicus:0.002481389578)Apostichopus:0.007444168734,Neostichopus_grammatus:0.009925558313)mrcaott18332ott220366:0.002481389578,Molpadia_intermedia:0.01240694789)mrcaott18332ott212841:0.04218362283,(((Cucumaria_curata:0.01736972705,Cucumaria_piperata:0.01736972705,Cucumaria_lubrica:0.01736972705,Cucumaria_sykion:0.01736972705,Cucumaria_pseudocurata:0.01736972705,Cucumaria_frondosa:0.01736972705,Cucumaria_miniata:0.01736972705,Cucumaria_fallax:0.01736972705)Cucumaria:0.009925558313,(Psolidium_bullatum:0.007444168734,(Psolus_chitonoides:0.004962779156,Psolus_fabricii:0.004962779156,Psolus_phantapus:0.004962779156)Psolus:0.002481389578)mrcaott169877ott213565:0.01985111663)mrcaott20549ott169877:0.01240694789,Heterocucumis_steineni:0.03970223325,(Eupentacta_quinquesemita:0.002481389578,Eupentacta_pseudoquinquesemita:0.002481389578)Eupentacta:0.03722084367,Ocnus_planci:0.03970223325,Leptopentacta_elongata:0.03970223325)Dendrochirotida:0.01488833747)mrcaott18332ott20549:0.02729528536)mrcaott3338ott18332:0.009925558313,((Benthodytes_gosarsi:0.004962779156,(Peniagone_azorica:0.002481389578,Elpidia_kermadecensis:0.002481389578)Elpidiidae:0.002481389578)mrcaott169873ott363700:0.002481389578,Enypniastes_eximia:0.007444168734)mrcaott169873ott3652414:0.08436724566)mrcaott3338ott169873:0.004962779156,(Leptosynapta_clarki:0.002481389578,Leptosynapta_inhaerens:0.002481389578)Leptosynapta:0.09429280397)Holothuroidea:0.4342431762)Echinozoa:0.4441687345,(((Gorgonocephalus_eucnemis:0.002481389578,Astrobrachion_constrictum:0.002481389578)mrcaott2114ott12801:0.1612903226,(((((((Macrophiothrix_lorioli:0.01736972705,Macrophiothrix_longipeda:0.01736972705,Macrophiothrix_nereidina:0.01736972705,Macrophiothrix_koehleri:0.01736972705,Macrophiothrix_caenosa:0.01736972705,Macrophiothrix_rhabdota:0.01736972705,Macrophiothrix_belli:0.01736972705,Macrophiothrix_spongicola:0.01736972705)Macrophiothrix:0.004962779156,Ophiothrix_caespitosa:0.0223325062,Ophiomaza_cacaotica:0.0223325062)Ophiotrichidae:0.01240694789,((Ophiactis_savignyi:0.002481389578,Ophiactis_resiliens:0.002481389578)Ophiactis:0.007444168734,Ophiopholis_aculeata:0.009925558313,Hemipholis_elongata:0.009925558313,Ophiodaphne_formata:0.009925558313)Ophiactidae:0.02481389578)mrcaott26594ott66285:0.01985111663,((Amphipholis_kochii:0.002481389578,Amphipholis_squamata:0.002481389578)Amphipholis:0.01488833747,(Amphiura_chiajei:0.007444168734,Amphiura_filiformis:0.007444168734,Amphiura_carchara:0.007444168734,Amphiura_stimpsonii:0.007444168734)Amphiura:0.009925558313,Amphiodia_occidentalis:0.01736972705,Acrocnida_brachiata:0.01736972705)Amphiuridae:0.03722084367)mrcaott26594ott35432:0.007444168734,(Ophionereis_schayeri:0.004962779156,Ophionereis_vivipara:0.004962779156,Ophionereis_olivacea:0.004962779156)Ophionereis_-genus_in_family_Ophionereidae:0.0570719603)mrcaott26594ott34968:0.02481389578,(Ophiocomina_nigra:0.0223325062,(Ophiocoma_echinata:0.009925558313,Ophiocoma_wendtii:0.009925558313,Ophiocoma_pumila:0.009925558313,Ophiocoma_scolopendrina:0.009925558313,Ophiocoma_dentata:0.009925558313)Ophiocoma:0.01240694789,Ophiocomella_ophiactoides:0.0223325062,(Clarkcoma_canaliculata:0.002481389578,Clarkcoma_pulchra:0.002481389578)Clarkcoma:0.01985111663,Ophiomastix_venosa:0.0223325062)Ophiocominae:0.06451612903)Gnathophiurina:0.07196029777,((Ophiura_ophiura:0.01240694789,Ophiura_albida:0.01240694789,Ophiura_sarsii:0.01240694789,Ophiura_ljungmani:0.01240694789,Ophiura_robusta:0.01240694789,Ophiura_meridionalis:0.01240694789)Ophiura:0.02481389578,(Amphiophiura_rowetti:0.002481389578,Amphiophiura_bullata:0.002481389578)Amphiophiura:0.03473945409,(Stegophiura_nodosa:0.002481389578,Stegophiura_vivipara:0.002481389578)Stegophiura:0.03473945409,(Ophioplinthus_gelida:0.002481389578,Ophioplinthus_tessellata:0.002481389578)Ophioplinthus:0.03473945409,Ophionotus_hexactis:0.03722084367,(Ophiocten_hastatum:0.002481389578,Ophiocten_gracilis:0.002481389578)Ophiocten:0.03473945409,Ophiophycis_gracilis:0.03722084367)Ophiurinae:0.1215880893,(Ophioplocus_japonicus:0.01240694789,Ophiomusium_lymani:0.01240694789,(Ophiolepis_elegans:0.007444168734,Ophiolepis_paucispina:0.007444168734,Ophiolepis_kieri:0.007444168734,Ophiolepis_impressa:0.007444168734)Ophiolepis:0.004962779156)Ophiolepididae:0.1464019851,(Ophiarachnella_gorgonia:0.004962779156,(Ophiomyxa_brevirima:0.002481389578,Ophiomyxa_flaccida:0.002481389578)Ophiomyxa:0.002481389578)mrcaott318679ott469628:0.1538461538,((Ophiacantha_bidentata:0.004962779156,Ophiacantha_anomala:0.004962779156,Ophiacantha_imago:0.004962779156)Ophiacantha:0.002481389578,Ophiomitrella_clavigera:0.007444168734)Ophiacanthidae:0.1513647643)mrcaott26594ott60289:0.004962779156)Ophiuridea:0.2779156328,(((((((Hippasteria_phrygiana:0.004962779156,(Mediaster_ornatus:0.002481389578,Mediaster_aequalis:0.002481389578)Mediaster:0.002481389578)Goniasteridae:0.01240694789,((Acodontaster_conspicuus:0.004962779156,Acodontaster_hodgsoni:0.004962779156,Acodontaster_elongatus:0.004962779156)Acodontaster:0.004962779156,(Odontaster_validus:0.002481389578,Odontaster_meridionalis:0.002481389578)Odontaster:0.007444168734)Odontasteridae:0.007444168734)mrcaott2304ott59939:0.05955334988,(((Parvulastra_exigua:0.04962779156,(Asterina_gibbosa:0.004962779156,Asterina_phylactica:0.004962779156,Asterina_stellifera:0.004962779156)Asterina_-genus_in_Holozoa:0.04466501241,((Patiria_miniata:0.002481389578,Patiria_pectinifera:0.002481389578)Patiria:0.002481389578,Cycethra_macquariensis:0.004962779156)mrcaott174354ott347610:0.04466501241,Patiriella_regularis:0.04962779156,Nepanthia_belcheri:0.04962779156,(Cryptasterina_pacifica:0.004962779156,Cryptasterina_hystera:0.004962779156,Cryptasterina_pentagona:0.004962779156)Cryptasterina:0.04466501241,(Aquilonastra_batheri:0.007444168734,Aquilonastra_scobinata:0.007444168734,Aquilonastra_minor:0.007444168734,Aquilonastra_burtoni:0.007444168734)Aquilonastra:0.04218362283,(Meridiastra_calcar:0.007444168734,Meridiastra_gunnii:0.007444168734,Meridiastra_oriens:0.007444168734,Meridiastra_mortenseni:0.007444168734)Meridiastra:0.04218362283,Pseudonepanthia_troughtoni:0.04962779156)mrcaott4288ott84519:0.004962779156,(Lophaster_gaini:0.002481389578,Crossaster_papposus:0.002481389578)Solasteridae:0.05210918114)mrcaott4288ott24894:0.002481389578,Dermasterias_imbricata:0.0570719603)mrcaott4288ott370601:0.01985111663)mrcaott2304ott4288:0.04962779156,(((Luidia_sarsi:0.01240694789,Luidia_maculata:0.01240694789,Luidia_foliolata:0.01240694789,Luidia_ciliaris:0.01240694789,Luidia_clathrata:0.01240694789,Luidia_quinaria:0.01240694789)Luidia:0.002481389578,Macroptychaster_accrescens:0.01488833747)mrcaott14179ott785880:0.03225806452,(Astropecten_aranciacus:0.01488833747,Astropecten_irregularis:0.01488833747,Astropecten_latespinosus:0.01488833747,Astropecten_scoparius:0.01488833747,Astropecten_polyacanthus:0.01488833747,Astropecten_armatus:0.01488833747,Astropecten_gisselbrechti:0.01488833747)Astropecten:0.03225806452,Ctenopleura_fisheri:0.04714640199,(Psilaster_charcoti:0.002481389578,Psilaster_andromeda:0.002481389578)Psilaster:0.04466501241,Ctenodiscus_crispatus:0.04714640199,(Bathybiaster_vexillifer:0.002481389578,Bathybiaster_loripes:0.002481389578)Bathybiaster:0.04466501241)Paxillosida:0.0794044665)mrcaott2304ott14179:0.06451612903,(Linckia_laevigata:0.0223325062,(Fromia_ghardaqana:0.002481389578,Fromia_polypora:0.002481389578)Fromia:0.01985111663,Leiaster_leachi:0.0223325062,(Ophidiaster_hemprichi:0.007444168734,Ophidiaster_cribrarius:0.007444168734,Ophidiaster_granifer:0.007444168734,Ophidiaster_guildingi:0.007444168734)Ophidiaster:0.01488833747,Certonardoa_semiregularis:0.0223325062,Gomophia_egyptiaca:0.0223325062)Ophidiasteridae:0.1687344913,(((Henricia_sanguinolenta:0.009925558313,Henricia_leviuscula:0.009925558313,Henricia_cylindrella:0.009925558313,Henricia_pauperrima:0.009925558313,Henricia_robusta:0.009925558313)Henricia:0.009925558313,(Echinaster_sepositus:0.004962779156,Echinaster_echinophorus:0.004962779156,Echinaster_arcystatus:0.004962779156)Echinaster:0.01488833747,Rhopiella_hirsuta:0.01985111663)Echinasteridae:0.002481389578,Archaster_typicus:0.0223325062)mrcaott30801ott101038:0.1687344913,(Culcita_novaeguineae:0.007444168734,(Nectria_ocellata:0.004962779156,Nectria_wilsoni:0.004962779156,Nectria_macrobrachia:0.004962779156)Nectria_-genus_in_Holozoa:0.002481389578)Oreasteridae:0.1836228288,Asteropsis_carinifera:0.1910669975,Acanthaster_planci:0.1910669975)mrcaott2304ott4277:0.07444168734,(((Coscinasterias_calamaria:0.02481389578,(((Pisaster_ochraceus:0.002481389578,Evasterias_troschelii:0.002481389578)mrcaott76842ott197640:0.01240694789,(Leptasterias_aequalis:0.009925558313,Leptasterias_hexactis:0.009925558313,Leptasterias_ochotensis:0.009925558313,Leptasterias_tenera:0.009925558313,Leptasterias_groenlandica:0.009925558313)Leptasterias:0.004962779156)mrcaott76842ott132857:0.007444168734,(Asterias_rubens:0.004962779156,Asterias_forbesi:0.004962779156,Asterias_amurensis:0.004962779156)Asterias_-genus_in_Opisthokonta:0.01736972705)mrcaott76842ott721252:0.002481389578)mrcaott17646ott76842:0.007444168734,(Diplasterias_meridionalis:0.004962779156,Diplasterias_brucei:0.004962779156,Diplasterias_octoradiata:0.004962779156)Diplasterias:0.02729528536)mrcaott17646ott387199:0.009925558313,((Brisinga_endecacnemos:0.004962779156,Hymenodiscus_coronata:0.004962779156,Freyella_elegans:0.004962779156)Brisingida:0.002481389578,Heliaster_kubiniji:0.007444168734)mrcaott195878ott312509:0.03473945409)mrcaott17646ott195878:0.223325062,Pycnopodia_helianthoides:0.2655086849,(Cheiraster_sepitus:0.007444168734,Benthopecten_simplex:0.007444168734,Pectinaster_filholi:0.007444168734,Pontaster_tenuispinus:0.007444168734)Benthopectinidae:0.2580645161,Lysasterias_perrieri:0.2655086849,(Anasterias_antarctica:0.007444168734,Anasterias_mawsoni:0.007444168734,Anasterias_studeri:0.007444168734,Anasterias_rupicola:0.007444168734)Anasterias:0.2580645161,Notasterias_armata:0.2655086849,Marthasterias_glacialis:0.2655086849)mrcaott2304ott17646:0.009925558313,((Hymenaster_pellucidus:0.002481389578,Hymenaster_rex:0.002481389578)Hymenaster:0.004962779156,(Pteraster_tesselatus:0.002481389578,Pteraster_militaris:0.002481389578)Pteraster:0.004962779156)Pterasteridae:0.2679900744)Asteroidea:0.1662531017)Asterozoa:0.5334987593)Eleutherozoa:0.02481389578,(((Comactinia_echinoptera:0.004962779156,(Davidaster_discoideus:0.002481389578,Davidaster_rubiginosus:0.002481389578)Davidaster:0.002481389578)Comatulidae:0.01240694789,((Antedon_mediterranea:0.004962779156,Antedon_bifida:0.004962779156,Antedon_petasus:0.004962779156)Antedon:0.002481389578,Florometra_serratissima:0.007444168734)Antedonidae:0.009925558313,Himerometra_robustipinna:0.01736972705)Comatulida:0.004962779156,Democrinus_conifer:0.0223325062,Holopus_rangii:0.0223325062)Articulata:0.9776674938)Echinodermata;
