# Supplementary material for: Macroevolutionary patterns in marine hermaphroditism
Source: Evolution. 2022 Oct 13;76(12):3014–25. doi: 10.1111/evo.14639 (PMC10091813; doi:10.1111/evo.14639)
Supplement: Supplementary file 2 [file EVO-76-3014-s003.zip › macro_herm_R_v1/herm_phylo_trees_for_R_analyses/m_tree2.txt]

((((((((((Buccinum_undatum:0.001988071571,Buccinum_cyaneum:0.001988071571)Buccinum:0.001988071571,Colus_gracilis:0.003976143141)Buccinidae:0.01789264414,(((Nassarius_nitidus:0.005964214712,Tritia_reticulata:0.005964214712,(Nassarius_pauperatus:0.001988071571,Nassarius_kraussianus:0.001988071571)mrcaott228482ott2898819:0.003976143141)mrcaott7494ott54414:0.007952286282,(Bullia_rhodostoma:0.005964214712,Bullia_melanoides:0.005964214712,Bullia_pura:0.005964214712,Bullia_digitalis:0.005964214712)Bullia:0.007952286282)mrcaott7494ott445613:0.001988071571,Engoniophos_unicinctus:0.01590457256)mrcaott7494ott86328:0.005964214712)Buccinoidea:0.1431411531,(((Conus_aulicus:0.1133200795,Conus_pertusus:0.1133200795,Conus_capitaneus:0.1133200795,Conus_imperialis:0.1133200795,Conus_glans:0.1133200795,Conus_geographus:0.1133200795,Conus_striatus:0.1133200795,Conus_aristophanes:0.1133200795,Conus_cinereus:0.1133200795,Conus_chaldaeus:0.1133200795,Conus_catus:0.1133200795,Conus_canonicus:0.1133200795,Conus_consors:0.1133200795,Conus_coffeae:0.1133200795,Conus_stercusmuscarum:0.1133200795,Conus_bandanus:0.1133200795,Conus_moreleti:0.1133200795,Conus_leopardus:0.1133200795,Conus_figulinus:0.1133200795,Conus_furvus:0.1133200795,Conus_planorbis:0.1133200795,Conus_sponsalis:0.1133200795,Conus_striatellus:0.1133200795,Conus_ammiralis:0.1133200795,Conus_achatinus:0.1133200795,Conus_omaria:0.1133200795,Conus_eburneus:0.1133200795,Conus_flavidus:0.1133200795,Conus_rattus:0.1133200795,Conus_distans:0.1133200795,Conus_victoriae:0.1133200795,Conus_frigidus:0.1133200795,Conus_varius:0.1133200795,Conus_marmoreus:0.1133200795,Conus_araneosus:0.1133200795,Conus_balteatus:0.1133200795,Conus_miles:0.1133200795,Conus_tessulatus:0.1133200795,Conus_striolatus:0.1133200795,Conus_quercinus:0.1133200795,Conus_obscurus:0.1133200795,Conus_litteratus:0.1133200795,Conus_coronatus:0.1133200795,Conus_ebraeus:0.1133200795,Conus_virgo:0.1133200795,Conus_abbreviatus:0.1133200795,Conus_pulicarius:0.1133200795,Conus_lividus:0.1133200795,Conus_thalassiarchus:0.1133200795,Conus_pennaceus:0.1133200795,Conus_stramineus:0.1133200795,Conus_retifer:0.1133200795,Conus_suratensis:0.1133200795,Conus_biliosus:0.1133200795,Conus_textile:0.1133200795,Conus_magus:0.1133200795,Conus_vexillum:0.1133200795,Conus_miliaris:0.1133200795)Conus_-genus_in_Lophotrochozoa:0.001988071571,Conasprella_dictator:0.1153081511)Conidae:0.001988071571,Raphitoma_echinata:0.1172962227)Conoidea:0.04771371769,((Coralliophila_erosa:0.01988071571,((Nucella_lapillus:0.003976143141,Nucella_canaliculata:0.003976143141,Nucella_emarginata:0.003976143141)Nucella:0.005964214712,Acanthinucella_spirata:0.009940357853,Acanthina_unicornis:0.009940357853,Ocenebra_erinaceus:0.009940357853)Ocenebrinae:0.009940357853,(Concholepas_concholepas:0.001988071571,Thaisella_coronata:0.001988071571)Rapaninae:0.01789264414,Drupella_cornus:0.01988071571,Trophonella_longstaffi:0.01988071571)Muricidae:0.001988071571,Babylonia_areolata:0.02186878728)Muricoidea:0.1431411531)Neogastropoda:0.1550695825,(Monetaria_caputdraconis:0.1530815109,((Crepipatella_peruviana:0.003976143141,Crepipatella_lingulata:0.003976143141,Crepipatella_dilatata:0.003976143141)Crepipatella:0.07952286282,(Crepidula_adunca:0.04970178926,Crepidula_nummaria:0.04970178926,Crepidula_navicula:0.04970178926,Crepidula_naticarum:0.04970178926,Crepidula_plana:0.04970178926,Crepidula_argentina:0.04970178926,Crepidula_arenata:0.04970178926,Crepidula_atrasolea:0.04970178926,Crepidula_onyx:0.04970178926,Crepidula_convexa:0.04970178926,Crepidula_complanata:0.04970178926,Crepidula_coquimbensis:0.04970178926,Crepidula_incurva:0.04970178926,Crepidula_lessoni:0.04970178926,Crepidula_ustulatulina:0.04970178926,Crepidula_williamsi:0.04970178926,Crepidula_protea:0.04970178926,Crepidula_fornicata:0.04970178926,Crepidula_striolata:0.04970178926,Crepidula_cerithicola:0.04970178926,Crepidula_marginalis:0.04970178926,Crepidula_maculosa:0.04970178926,Crepidula_perforans:0.04970178926,Crepidula_aplysioides:0.04970178926,Crepidula_porcellana:0.04970178926,Crepidula_nivea:0.04970178926)Crepidula:0.0337972167,(Crucibulum_auricula:0.005964214712,Crucibulum_radiata:0.005964214712,Crucibulum_spinosum:0.005964214712,Crucibulum_quiriquinae:0.005964214712)Crucibulum_-genus_in_Holozoa:0.07753479125,Ergaea_walshi:0.08349900596,Bostrycapulus_aculeatus:0.08349900596,(Calyptraea_chinensis:0.005964214712,Calyptraea_mamillaris:0.005964214712,Calyptraea_conica:0.005964214712,Calyptraea_pellucida:0.005964214712)Calyptraea:0.07753479125,Trochita_calyptraeformis:0.08349900596,(Maoricrypta_immersa:0.001988071571,Maoricrypta_monoxyla:0.001988071571)Maoricrypta:0.08151093439,Desmaulus_extinctorium:0.08349900596)Calyptraeidae:0.06958250497,Cypraecassis_testiculus:0.1530815109,Caecum_glabrum:0.1530815109,((Echinolittorina_pascua:0.01988071571,(Littorina_scutulata:0.009940357853,Littorina_saxatilis:0.009940357853,Littorina_brevicula:0.009940357853,Littorina_littorea:0.009940357853,Littorina_obtusata:0.009940357853,Littorina_keenae:0.009940357853)Littorina:0.009940357853,Littoraria_articulata:0.01988071571,Peasiella_roepstorffiana:0.01988071571,Austrolittorina_unifasciata:0.01988071571,Melarhaphe_neritoides:0.01988071571)Littorininae:0.01192842942,((Bembicium_nanum:0.005964214712,Bembicium_vittatum:0.005964214712,Bembicium_melanostoma:0.005964214712,Bembicium_flavescens:0.005964214712)Bembicium:0.003976143141,(Lacuna_pallidula:0.001988071571,Lacuna_vincta:0.001988071571)Lacuna:0.007952286282)Lacuninae:0.02186878728)Littorinidae:0.1212723658,((Rissoa_membranacea:0.001988071571,Rissoa_parva:0.001988071571)Rissoa:0.005964214712,Alvania_punctura:0.007952286282,Onoba_semicostata:0.007952286282,Pusillina_inconspicua:0.007952286282)Rissoidae:0.1451292247,Velutina_velutina:0.1530815109,((Dendropoma_corrodens:0.001988071571,Dendropoma_cristatum:0.001988071571)Dendropoma:0.001988071571,Eualetes_tulipa:0.003976143141)Vermetidae:0.1491053678,(Neverita_lewisii:0.005964214712,(Euspira_nitida:0.001988071571,Euspira_catena:0.001988071571)Euspira:0.003976143141,Conuber_sordidum:0.005964214712)Polinicinae:0.1471172962,(Pterotrachea_hippocampus:0.001988071571,Pterotrachea_scutata:0.001988071571)Pterotrachea:0.1510934394)Littorinimorpha:0.1669980119)Caenogastropoda:0.4135188867,((((((((Doriprismatica_atromarginata:0.02385685885,(Goniobranchus_kuniei:0.007952286282,Goniobranchus_leopardus:0.007952286282,Goniobranchus_geometricus:0.007952286282,Goniobranchus_roboi:0.007952286282,Goniobranchus_daphne:0.007952286282)Goniobranchus:0.01590457256,Thorunna_arbuta:0.02385685885,(Chromodoris_elisabethina:0.001988071571,Chromodoris_strigata:0.001988071571)Chromodoris:0.02186878728,(Hypselodoris_obscura:0.001988071571,Hypselodoris_bennetti:0.001988071571)Hypselodoris:0.02186878728,Noumea_norba:0.02385685885,Glossodoris_vespa:0.02385685885)Chromodorididae:0.04174950298,(Jorunna_pantherina:0.02584493042,(Halgerda_gunnessi:0.003976143141,Halgerda_batangas:0.003976143141,Halgerda_theobroma:0.003976143141)Halgerda:0.02186878728,Geitodoris_heathi:0.02584493042,Asteronotus_cespitosus:0.02584493042,(Rostanga_pulchra:0.003976143141,Rostanga_muscula:0.003976143141,Rostanga_arbutus:0.003976143141)Rostanga:0.02186878728,Hoplodoris_nodulosa:0.02584493042,Discodoris_boholiensis:0.02584493042,Diaulula_sandiegensis:0.02584493042,Tayuva_lilacina:0.02584493042,Sclerodoris_apiculata:0.02584493042)Discodorididae:0.03976143141,((Cadlina_luteomarginata:0.001988071571,Cadlina_laevis:0.001988071571)Cadlina:0.001988071571,Aldisa_sanguinea:0.003976143141)Cadlinidae:0.06163021869,(Doris_kerguelenensis:0.005964214712,Doris_verrucosa:0.005964214712,Doris_pseudoargus:0.005964214712,Doris_odhneri:0.005964214712)Doris:0.05964214712)Doridoidea:0.01590457256,((Dendrodoris_nigra:0.003976143141,Dendrodoris_denisoni:0.003976143141,Dendrodoris_krusensternii:0.003976143141)Dendrodoris:0.001988071571,Doriopsilla_miniata:0.005964214712)Dendrodorididae:0.07554671968,(Nembrotha_rosannulata:0.003976143141,(Palio_dubia:0.001988071571,Polycerella_emertoni:0.001988071571)Polycerinae:0.001988071571)Polyceridae:0.07753479125,Acanthodoris_pilosa:0.08151093439)Doridacea:0.005964214712,Ancula_gibbosa:0.08747514911,(Corambe_obscura:0.001988071571,Corambe_steinbergae:0.001988071571)Corambe:0.08548707753)Onchidoridoidea:0.003976143141,Onchidoris_muricata:0.09145129225,Adalaria_proxima:0.09145129225)Onchidorididae:0.06560636183,((Doto_coronata:0.01789264414,(Dendronotus_albopunctatus:0.003976143141,Dendronotus_frondosus:0.003976143141,Dendronotus_iris:0.003976143141)Dendronotus:0.01391650099,((Tritonia_festiva:0.003976143141,Tritonia_tetraquetra:0.003976143141,Tritonia_hombergii:0.003976143141)Tritonia_-genus_in_Opisthokonta:0.001988071571,Tritoniella_belli:0.005964214712)Tritoniidae:0.01192842942,Melibe_leonina:0.01789264414,Bornella_stellifera:0.01789264414)Tritonioidea:0.04572564612,((Flabellina_trilineata:0.001988071571,Cumanotus_beaumonti:0.001988071571)Flabellinidae:0.03976143141,(((Eubranchus_exiguus:0.001988071571,Eubranchus_olivaceus:0.001988071571)Eubranchus:0.02385685885,(Tenellia_lagunae:0.01590457256,Tenellia_columbiana:0.01590457256,Tenellia_albocrusta:0.01590457256,Tenellia_fulgens:0.01590457256,Tenellia_adspersa:0.01590457256,Tenellia_fuscata:0.01590457256,Catriona_aurantia:0.01590457256,Phestilla_melanobranchia:0.01590457256,Tenellia_sibogae:0.01590457256)Tenellia:0.009940357853,Cuthona_divae:0.02584493042,Tergipes_tergipes:0.02584493042,Abronica_abronia:0.02584493042)Fionidae:0.001988071571,Cuthonella_cocoachroma:0.02783300199)Fionoidea:0.01391650099,((Hermissenda_crassicornis:0.005964214712,Cratena_pilata:0.005964214712,Phidiana_lynceus:0.005964214712,Austraeolis_ornata:0.005964214712)Facelinidae:0.001988071571,Aeolidia_papillosa:0.007952286282)Aeolidioidea:0.0337972167)Aeolidida:0.02186878728,Armina_californica:0.06361829026)Cladobranchia:0.09343936382)Nudibranchia:0.2524850895,((((((Elysia_timida:0.05168986083,Elysia_atroviridis:0.05168986083,Elysia_serca:0.05168986083,Elysia_velutinus:0.05168986083,Elysia_pratensis:0.05168986083,Elysia_crispata:0.05168986083,Elysia_ornata:0.05168986083,Elysia_viridis:0.05168986083,Elysia_patina:0.05168986083,Elysia_cornigera:0.05168986083,Elysia_chlorotica:0.05168986083,Elysia_stylifera:0.05168986083,Elysia_subornata:0.05168986083,Elysia_trisinuata:0.05168986083,Elysia_marcusi:0.05168986083,Elysia_papillosa:0.05168986083,Elysia_pusilla:0.05168986083,Elysia_australis:0.05168986083,Elysia_marginata:0.05168986083,Elysia_thompsoni:0.05168986083,Elysia_zuleicae:0.05168986083,Elysia_hamatanii:0.05168986083,Elysia_maoria:0.05168986083,Elysia_evelinae:0.05168986083,Elysia_hedgpethi:0.05168986083,Elysia_japonica:0.05168986083,Elysia_furvacauda:0.05168986083)Elysia_-genus_in_Protostomia:0.007952286282,Plakobranchus_ocellatus:0.05964214712,(Thuridilla_hopei:0.003976143141,Thuridilla_gracilis:0.003976143141,Thuridilla_vatae:0.003976143141)Thuridilla:0.05566600398)Plakobranchidae:0.001988071571,Bosellia_mimetica:0.06163021869)Plakobranchoidea:0.05765407555,((Costasiella_ocellifera:0.003976143141,Costasiella_nonatoi:0.003976143141,Costasiella_usagi:0.003976143141)Costasiella:0.05168986083,((Ercolania_felina:0.009940357853,Ercolania_viridis:0.009940357853,Ercolania_fuscata:0.009940357853,Ercolania_boodleae:0.009940357853,Ercolania_endophytophaga:0.009940357853,Ercolania_coerulea:0.009940357853)Ercolania:0.02385685885,(Placida_kingstoni:0.003976143141,Placida_dendritica:0.003976143141,Placida_cremoniana:0.003976143141)Placida:0.02982107356,(Alderia_modesta:0.001988071571,Alderia_willowi:0.001988071571)Alderia:0.03180914513,(Limapontia_senestra:0.003976143141,Limapontia_capitata:0.003976143141,Limapontia_depressa:0.003976143141)Limapontia:0.02982107356,(Stiliger_fuscovittatus:0.001988071571,Stiliger_berghi:0.001988071571)Stiliger:0.03180914513,Calliopaea_oophaga:0.0337972167,Olea_hansineensis:0.0337972167)Limapontiidae:0.02186878728,((Aplysiopsis_enteromorphae:0.001988071571,Aplysiopsis_formosa:0.001988071571)Aplysiopsis:0.003976143141,(Hermaea_bifida:0.001988071571,Hermaea_cruciata:0.001988071571)Hermaea:0.003976143141)Hermaeidae:0.04970178926,(Caliphylla_mediterranea:0.005964214712,(Cyerce_antillensis:0.001988071571,Cyerce_nigra:0.001988071571)Cyerce:0.003976143141,Mourgona_murca:0.005964214712)Caliphyllidae:0.04970178926)Limapontioidea:0.06361829026)Plakobranchacea:0.02385685885,((Volvatella_bermudae:0.003976143141,(Ascobulla_fischeri:0.001988071571,Ascobulla_ulla:0.001988071571)Ascobulla:0.001988071571)Volvatellidae:0.01789264414,((Oxynoe_antillarum:0.005964214712,Oxynoe_viridis:0.005964214712,Oxynoe_azuropunctata:0.005964214712,Oxynoe_olivacea:0.005964214712)Oxynoe:0.003976143141,(Lobiger_souverbii:0.001988071571,Lobiger_nevilli:0.001988071571)Lobiger:0.007952286282)Oxynoidae:0.01192842942,(Berthelinia_caribbea:0.003976143141,Berthelinia_ganapati:0.003976143141,Berthelinia_limax:0.003976143141)Berthelinia:0.01789264414)Oxynooidea:0.1212723658)Sacoglossa:0.08151093439,(((((((Sagaminopteron_pohnpei:0.001988071571,Sagaminopteron_ornatum:0.001988071571)Sagaminopteron:0.001988071571,Siphopteron_quadrispinosum:0.003976143141)Gastropteridae:0.03180914513,(((Philinopsis_pilsbryi:0.007952286282,Philinopsis_gardineri:0.007952286282,Philinopsis_reticulata:0.007952286282,Philinopsis_lineolata:0.007952286282,Philinopsis_speciosa:0.007952286282)Philinopsis:0.01789264414,((Chelidonura_hirundinina:0.009940357853,Chelidonura_fulvipunctata:0.009940357853,Chelidonura_varians:0.009940357853,Chelidonura_sandrana:0.009940357853,Chelidonura_pallida:0.009940357853,Chelidonura_inornata:0.009940357853)Chelidonura:0.001988071571,Navanax_inermis:0.01192842942)mrcaott253765ott328102:0.01391650099,(Melanochlamys_diomedea:0.001988071571,Melanochlamys_handrecki:0.001988071571)Melanochlamys_-genus_in_Holozoa:0.02385685885)Aglajidae:0.003976143141,(Philine_auriformis:0.001988071571,Philine_aperta:0.001988071571)Philine:0.02783300199)mrcaott42094ott611504:0.005964214712)Philinoidea:0.01391650099,(((Bulla_ampulla:0.001988071571,Bulla_gouldiana:0.001988071571)Bulla:0.001988071571,Acteocina_canaliculata:0.003976143141)Bulloidea:0.007952286282,(Haminoea_virescens:0.005964214712,Haminoea_navicula:0.005964214712,Haminoea_vesicula:0.005964214712,Haminoea_japonica:0.005964214712)Haminoea:0.005964214712)mrcaott13269ott73306:0.03777335984)mrcaott7554ott13269:0.003976143141,(Diaphana_minuta:0.001988071571,Diaphana_californica:0.001988071571)Diaphana:0.05168986083)mrcaott7554ott657334:0.001988071571,Newnesia_antarctica:0.05566600398)Cephalaspidea:0.02385685885,(((Aplysia_californica:0.009940357853,Aplysia_dactylomela:0.009940357853,Aplysia_fasciata:0.009940357853,Aplysia_punctata:0.009940357853,Aplysia_depilans:0.009940357853,Aplysia_juliana:0.009940357853)Aplysia:0.009940357853,Dolabrifera_dolabrifera:0.01988071571,Stylocheilus_longicauda:0.01988071571,Phyllaplysia_taylori:0.01988071571,Dolabella_auricularia:0.01988071571,Bursatella_leachii:0.01988071571)Aplysiidae:0.001988071571,Akera_bullata:0.02186878728)Anaspidea:0.05765407555)mrcaott7554ott51000:0.1451292247)mrcaott5876ott7554:0.1848906561,(Berthella_californica:0.001988071571,Berthella_plumula:0.001988071571)Berthella:0.407554672,(Clione_limacina:0.001988071571,Clione_limacina_anatarctica:0.001988071571)Clione_-genus_in_Opisthokonta:0.407554672,(((Creseis_clava:0.005964214712,Clio_pyramidata:0.005964214712,(Cavolinia_tridentata:0.001988071571,Cavolinia_inflexa:0.001988071571)Cavolinia:0.003976143141)Cavolinioidea:0.005964214712,(Limacina_helicina:0.003976143141,Limacina_retroversa:0.003976143141,Limacina_rangii:0.003976143141)Limacina:0.007952286282)Euthecosomata:0.001988071571,Corolla_spectabilis:0.01391650099)Thecosomata:0.3956262425,Umbraculum_umbraculum:0.4095427435)Opisthobranchia:0.001988071571,Hydatina_physis:0.4115308151)Heterobranchia:0.3220675944)mrcaott56ott1590:0.06163021869,(((Scutus_unguis:0.007952286282,((Fissurella_barbadensis:0.003976143141,Fissurella_mutabilis:0.003976143141,Fissurella_natalensis:0.003976143141)Fissurella:0.001988071571,Dendrofissurella_scutellum:0.005964214712)Fissurellinae:0.001988071571)Fissurellidae:0.02982107356,((((Gibbula_cineraria:0.003976143141,Gibbula_umbilicalis:0.003976143141,Gibbula_magus:0.003976143141)Gibbula:0.001988071571,Phorcus_lineatus:0.005964214712)Cantharidinae:0.001988071571,Monodonta_australis:0.007952286282)Trochidae:0.005964214712,Tegula_funebralis:0.01391650099,(Calliostoma_zizyphinum:0.001988071571,Calliostoma_militare:0.001988071571)Calliostoma:0.01192842942)Trochoidea_-superfamily_in_subclass_Vetigastropoda:0.02385685885,(Haliotis_corrugata:0.01192842942,Haliotis_fulgens:0.01192842942,Haliotis_cracherodii:0.01192842942,Haliotis_rubra:0.01192842942,Haliotis_midae:0.01192842942,Haliotis_laevigata:0.01192842942,Haliotis_coccoradiata:0.01192842942)Haliotis:0.02584493042)Vetigastropoda:0.01192842942,(((Lottia_kogamogai:0.001988071571,Testudinalia_testudinalis:0.001988071571)Lottiidae:0.003976143141,(Cellana_radiata:0.001988071571,Nacella_concinna:0.001988071571)Nacellidae:0.003976143141)Lottioidea:0.003976143141,(Patella_pellucida:0.001988071571,Patella_vulgata:0.001988071571)Patella:0.007952286282)Patellogastropoda:0.03976143141)mrcaott750ott50483:0.745526839,(Nerita_versicolor:0.007952286282,Nerita_atramentosa:0.007952286282,Nerita_tessellata:0.007952286282,Nerita_balteata:0.007952286282,Nerita_peloronta:0.007952286282)Nerita:0.7872763419)Gastropoda:0.001988071571,Antalis_entalis:0.7972166998)mrcaott56ott111501:0.1630218688,(((Yoldia_hyperborea:0.005964214712,((Nucula_sulcata:0.001988071571,Nucula_nucleus:0.001988071571)Nucula:0.001988071571,Aequiyoldia_eightsii:0.003976143141)Nuculida:0.001988071571)mrcaott1589ott2916:0.005964214712,((Glycymeris_glycymeris:0.001988071571,Glycymeris_holoserica:0.001988071571)Glycymerididae:0.001988071571,Senilia_senilis:0.003976143141)Arcida:0.007952286282)mrcaott1589ott48710:0.1491053678,((Mytilus_trossulus:0.0675944334,((((Pecten_maximus:0.001988071571,Pecten_albicans:0.001988071571)Pecten:0.01590457256,(Argopecten_irradians:0.003976143141,Mimachlamys_asperrima:0.003976143141,Aequipecten_opercularis:0.003976143141)Pedinae:0.01391650099,((Zygochlamys_patagonica:0.001988071571,Chlamys_islandica:0.001988071571)Chlamydini:0.001988071571,Mizuhopecten_yessoensis:0.003976143141)Chlamydinae:0.01391650099,Placopecten_magellanicus:0.01789264414,Adamussium_colbecki:0.01789264414)Pectinidae:0.001988071571,Acesta_excavata:0.01988071571)mrcaott2556ott16075:0.01391650099,((Pinctada_margaritifera:0.001988071571,Pinctada_maxima:0.001988071571)Pinctada:0.009940357853,((Crassostrea_virginica:0.003976143141,(Magallana_gigas:0.001988071571,Magallana_ariakensis:0.001988071571)Magallana_-genus_in_Opisthokonta:0.001988071571)Crassostreinae:0.001988071571,Ostrea_edulis:0.005964214712)Ostreidae:0.005964214712,Pinna_nobilis:0.01192842942)Ostreida:0.02186878728)mrcaott2556ott2567:0.0337972167,(Bathymodiolus_thermophilus:0.001988071571,Bathymodiolus_childressi:0.001988071571)Bathymodiolus:0.06560636183,(Mytilus_edulis:0.003976143141,(Modiolus_modiolus:0.001988071571,Mercenaria_mercenaria:0.001988071571)mrcaott7603ott80121:0.001988071571)mrcaott7603ott499751:0.06361829026,(Perna_canaliculus:0.001988071571,Perna_viridis:0.001988071571)Perna:0.06560636183,Choromytilus_chorus:0.0675944334,Geukensia_demissa:0.0675944334,(Mytilus_galloprovincialis:0.001988071571,Mytilus_californianus:0.001988071571)mrcaott139733ott423885:0.06560636183,Musculus_discors:0.0675944334,Aulacomya_atra:0.0675944334,Perumytilus_purpuratus:0.0675944334,Semimytilus_algosus:0.0675944334,Gibbomodiola_adriatica:0.0675944334)mrcaott2556ott3381:0.07952286282,((Ciliatocardium_ciliatum:0.009940357853,Fragum_unedo:0.009940357853,(Tridacna_gigas:0.001988071571,Tridacna_squamosa:0.001988071571)Tridacna:0.007952286282,(Cerastoderma_edule:0.001988071571,Cerastoderma_glaucum:0.001988071571)Cerastoderma:0.007952286282)Cardiidae:0.02385685885,((Donax_vittatus:0.007952286282,Donax_spiculum:0.007952286282,Donax_sordidus:0.007952286282,Donax_serra:0.007952286282,Donax_incarnatus:0.007952286282)Donax_-genus_in_Opisthokonta:0.01391650099,((Macomangulus_tenuis:0.003976143141,Ameritella_mitchelli:0.003976143141,Fabulina_fabula:0.003976143141)Tellininae:0.003976143141,(Macoma_calcarea:0.001988071571,Limecola_balthica:0.001988071571)Macominae:0.005964214712)Tellinidae:0.01391650099,Scrobicularia_plana:0.02186878728,Plebidonax_deltoides:0.02186878728)Tellinoidea:0.01192842942)Cardiida:0.1133200795,(Mya_arenaria:0.007952286282,(Nausitora_hedleyi:0.005964214712,(Lyrodus_pedicellatus:0.003976143141,(Teredo_navalis:0.001988071571,Teredo_furcifera:0.001988071571)Teredo_-genus_in_phylum_Mollusca:0.001988071571)Teredininae:0.001988071571)Teredinidae:0.001988071571)Myida:0.1391650099,((Mulinia_lateralis:0.003976143141,(Spisula_subtruncata:0.001988071571,Spisula_solida:0.001988071571)Spisula:0.001988071571)Mactridae:0.001988071571,Paphies_donacina:0.005964214712)Mactroidea:0.1411530815,Arctica_islandica:0.1471172962,(Astarte_borealis:0.003976143141,Astarte_sulcata:0.003976143141,Astarte_montagui:0.003976143141)Astarte_-genus_in_Lophotrochozoa:0.1431411531,(Laternula_elliptica:0.001988071571,Thracia_phaseolina:0.001988071571)Thracioidea:0.1451292247,(Hiatella_arctica:0.001988071571,Panopea_zelandica:0.001988071571)Hiatellidae:0.1451292247,Dosinia_exoleta:0.1471172962,Meretrix_meretrix:0.1471172962,Nutricola_tantilla:0.1471172962,Turtonia_minuta:0.1471172962,Gaimardia_trapesina:0.1471172962)mrcaott2556ott6150:0.01391650099)Bivalvia:0.7992047714)mrcaott56ott1589:0.03976143141,((((Ischnochiton_maorianus:0.005964214712,((Sypharochiton_pelliserpentis:0.001988071571,Chiton_glaucus:0.001988071571)Chitoninae:0.001988071571,Onithochiton_neglectus:0.003976143141)Chitonidae:0.001988071571)mrcaott1621ott9374:0.02584493042,((((((Mopalia_lignosa:0.003976143141,Mopalia_muscosa:0.003976143141,Mopalia_ferreirai:0.003976143141)Mopalia:0.001988071571,Katharina_tunicata:0.005964214712)mrcaott8788ott837687:0.003976143141,(Tonicella_lineata:0.001988071571,Tonicella_marmorea:0.001988071571)Tonicella:0.007952286282)mrcaott8788ott472459:0.001988071571,Placiphorella_velata:0.01192842942)mrcaott8788ott581545:0.003976143141,(Cyanoplax_dentiens:0.001988071571,Lepidochitona_cinerea:0.001988071571)mrcaott34392ott472453:0.01391650099)mrcaott8788ott34392:0.007952286282,((Acanthochitona_crinita:0.003976143141,Acanthochitona_zelandica:0.003976143141,Cryptoconchus_porosus:0.003976143141)Acanthochitonidae:0.001988071571,Nuttallochiton_mirandus:0.005964214712)mrcaott90028ott1048969:0.01789264414)mrcaott8788ott90028:0.007952286282)mrcaott1621ott8788:0.003976143141,(Leptochiton_asellus:0.001988071571,Leptochiton_rugatus:0.001988071571)Leptochiton_-genus_in_Opisthokonta:0.0337972167)Neoloricata:0.001988071571,Chaetoderma_nitidulum:0.03777335984)mrcaott1621ott21902:0.9622266402)Mollusca;
