# Supplementary material for: Macroevolutionary patterns in marine hermaphroditism
Source: Evolution. 2022 Oct 13;76(12):3014–25. doi: 10.1111/evo.14639 (PMC10091813; doi:10.1111/evo.14639)
Supplement: Supplementary file 2 [file EVO-76-3014-s003.zip › macro_herm_R_v1/herm_R_script/herm_analyses_v5.R]

# --------------------------------------
# Description: Script for analyses from 'Macroevolutionary patterns in marine hermaphroditism'
# Author: George C. Jarvis
# Date: Tue Aug 02 13:52:05 2022

# --------------------------------------

# Notes: 
#
# 1) Contains code for standard and phylogenetic analyses reported in manuscript
# 
# 2) Throughout script, 'a'/'ann' = Annelids, 'e'/'ech' = Echinoderms, 'm_nc'/'moll_nc' = Molluscs, excluding Conus spp.
#
# 3) See 'herm_metadata_for_R_analyses.csv' in project folder for explanations of column headings
#
# 4) For any questions, please feel free to email me at georgecjarvis (at) gmail.com
#
# --------------------------------------

# loading libraries ----------------

library(tidyverse) # v. 1.3.1
library(car) # v. 3.0-11
library(ape) # reading in phylogenetic trees - v. 5.6-1
library(phylolm) # phylogenetic logistic regression - v. 2.6.2

# loading raw data and phylogenetic trees ----------------

# dataset with all phyla combined

df <- read.csv("herm_csv_files_for_R_analyses/hermaphroditism_data_all_phyla_v4.csv")

# datasets broken down by phylum

dfa_h <- read.csv("herm_csv_files_for_R_analyses/dfa_h_v1.csv")
dfe_h <- read.csv("herm_csv_files_for_R_analyses/dfe_h.csv")
dfm_nc_h <- read.csv("herm_csv_files_for_R_analyses/dfm_nc_h.csv")

# datasets broken down by phylum and developmental mode

# Annelids

dfa_A_h <- read.csv("herm_csv_files_for_R_analyses/dfa_A_h_v1.csv")
dfa_PNF_h <- read.csv("herm_csv_files_for_R_analyses/dfa_PNF_h.csv")
dfa_PF_h <- read.csv("herm_csv_files_for_R_analyses/dfa_PF_h.csv")


# Echinoderms

dfe_A_h <- read.csv("herm_csv_files_for_R_analyses/dfe_A_h.csv")
dfe_PNF_h <- read.csv("herm_csv_files_for_R_analyses/dfe_PNF_h.csv")
dfe_PF_h <- read.csv("herm_csv_files_for_R_analyses/dfe_PF_h.csv")


# Molluscs

dfm_nc_A_h <- read.csv("herm_csv_files_for_R_analyses/dfm_nc_A_h.csv")
dfm_nc_PNF_h <- read.csv("herm_csv_files_for_R_analyses/dfm_nc_PNF_h.csv")
dfm_nc_PF_h <- read.csv("herm_csv_files_for_R_analyses/dfm_nc_PF_h.csv")

# phylo trees for each phylum, analyses will remove species that don't match up automatically

a_tree2 <- ape::read.tree(file= "herm_phylo_trees_for_R_analyses/a_tree2.txt")
e_tree2 <- ape::read.tree(file= "herm_phylo_trees_for_R_analyses/e_tree2.txt")
m_tree2 <- ape::read.tree(file= "herm_phylo_trees_for_R_analyses/m_tree2.txt")

# matching row names to tip labels in phylogenetic trees (needed for phylogenetic logistic regressions) ------

# main effects df's

row.names(dfa_h) <- dfa_h$X
row.names(dfe_h) <- dfe_h$X
row.names(dfm_nc_h) <- dfm_nc_h$X

# effects within phyla and dev modes

# ann

row.names(dfa_A_h) <- dfa_A_h$X
row.names(dfa_PNF_h) <- dfa_PNF_h$X
row.names(dfa_PF_h) <- dfa_PF_h$X

# ech

row.names(dfe_A_h) <- dfe_A_h$X
row.names(dfe_PNF_h) <- dfe_PNF_h$X
row.names(dfe_PF_h) <- dfe_PF_h$X

# moll_nc

row.names(dfm_nc_A_h) <- dfm_nc_A_h$X
row.names(dfm_nc_PNF_h) <- dfm_nc_PNF_h$X
row.names(dfm_nc_PF_h) <- dfm_nc_PF_h$X

# run all code before this line prior to any analyses -----------


# standard logistic regressions ---------------------------------

# testing reproductive mode effects across all three phyla --------------

mod <- glm(repro ~ phylum, data = df, family = "binomial")

Anova(mod, type = "III")

# Analysis of Deviance Table (Type III tests)
# 
# Response: repro
#        LR Chisq Df Pr(>Chisq)    
# phylum   374.52  2  < 2.2e-16 ***
#   ---
# Signif. codes:  0 ‘***’ 0.001 ‘**’ 0.01 ‘*’ 0.05 ‘.’ 0.1 ‘ ’ 1

# justification to analyze each phylum separately

# main effects of developmental mode, fert. mode, adult mass, and lat within each phylum --------

# developmental mode effects -----

# annelids ------

ado <- glm(repro ~ dev, data = dfa_h, family = "binomial")

Anova(ado, type = "III")

# Analysis of Deviance Table (Type III tests)
# 
# Response: repro
# LR Chisq Df Pr(>Chisq)  
# dev   8.1498  2    0.01699 *
#   ---
#   Signif. codes:  0 ‘***’ 0.001 ‘**’ 0.01 ‘*’ 0.05 ‘.’ 0.1 ‘ ’ 1

summary(ado)

# Call:
#   glm(formula = repro ~ dev, family = "binomial", data = dfa_h)
# 
# Deviance Residuals: 
#   Min       1Q   Median       3Q      Max  
# -0.6917  -0.6917  -0.6152  -0.4345   2.1941  
# 
# Coefficients:
#   Estimate Std. Error z value Pr(>|z|)   
# (Intercept)  -1.5686     0.4916  -3.191  0.00142 **
#   devPF        -0.7439     0.5929  -1.255  0.20958   
# devPNF        0.2603     0.5229   0.498  0.61865   
# ---
#   Signif. codes:  0 ‘***’ 0.001 ‘**’ 0.01 ‘*’ 0.05 ‘.’ 0.1 ‘ ’ 1
# 
# (Dispersion parameter for binomial family taken to be 1)
# 
# Null deviance: 296.64  on 327  degrees of freedom
# Residual deviance: 288.49  on 325  degrees of freedom
# AIC: 294.49
# 
# Number of Fisher Scoring iterations: 4

# echino -------

edo <- glm(repro ~ dev, data = dfe_h, family = "binomial")

Anova(edo, type = "III")

# Analysis of Deviance Table (Type III tests)
# 
# Response: repro
# LR Chisq Df Pr(>Chisq)    
# dev   65.353  2  6.439e-15 ***
#   ---
#   Signif. codes:  0 ‘***’ 0.001 ‘**’ 0.01 ‘*’ 0.05 ‘.’ 0.1 ‘ ’ 1

summary(edo)

# Call:
#   glm(formula = repro ~ dev, family = "binomial", data = dfe_h)
# 
# Deviance Residuals: 
#   Min        1Q    Median        3Q       Max  
# -0.86567  -0.27578  -0.00005  -0.00005   2.56453  
# 
# Coefficients:
#   Estimate Std. Error z value Pr(>|z|)    
# (Intercept)   -0.7885     0.2697  -2.924  0.00346 ** 
#   devPF        -19.7776  1235.3334  -0.016  0.98723    
# devPNF        -2.4619     0.5296  -4.649 3.34e-06 ***
#   ---
#   Signif. codes:  0 ‘***’ 0.001 ‘**’ 0.01 ‘*’ 0.05 ‘.’ 0.1 ‘ ’ 1
# 
# (Dispersion parameter for binomial family taken to be 1)
# 
# Null deviance: 187.55  on 403  degrees of freedom
# Residual deviance: 122.19  on 401  degrees of freedom
# AIC: 128.19
# 
# Number of Fisher Scoring iterations: 19

# moll, no conus -------

mncdo <- glm(repro ~ dev, data = dfm_nc_h, family = "binomial")

Anova(mncdo, type = "III")

# Analysis of Deviance Table (Type III tests)
# 
# Response: repro
# LR Chisq Df Pr(>Chisq)    
# dev   15.095  2  0.0005273 ***
#   ---
#   Signif. codes:  0 ‘***’ 0.001 ‘**’ 0.01 ‘*’ 0.05 ‘.’ 0.1 ‘ ’ 1

summary(mncdo)

# Call:
#   glm(formula = repro ~ dev, family = "binomial", data = dfm_nc_h)
# 
# Deviance Residuals: 
#   Min      1Q  Median      3Q     Max  
# -1.530  -1.258   0.862   0.862   1.215  
# 
# Coefficients:
#   Estimate Std. Error z value Pr(>|z|)  
# (Intercept)   0.1881     0.2511   0.749    0.454  
# devPF         0.6105     0.2814   2.170    0.030 *
#   devPNF       -0.2751     0.3265  -0.842    0.400  
# ---
#   Signif. codes:  0 ‘***’ 0.001 ‘**’ 0.01 ‘*’ 0.05 ‘.’ 0.1 ‘ ’ 1
# 
# (Dispersion parameter for binomial family taken to be 1)
# 
# Null deviance: 589.86  on 445  degrees of freedom
# Residual deviance: 574.76  on 443  degrees of freedom
# AIC: 580.76
# 
# Number of Fisher Scoring iterations: 4


# fertilization mode effects ------

# ann -----

afo <- glm(repro ~ fert, data = dfa_h, family = "binomial")

Anova(afo, type = "III")

# Analysis of Deviance Table (Type III tests)
# 
# Response: repro
# LR Chisq Df Pr(>Chisq)    
# fert   12.127  1  0.0004969 ***
#   ---
#   Signif. codes:  0 ‘***’ 0.001 ‘**’ 0.01 ‘*’ 0.05 ‘.’ 0.1 ‘ ’ 1

summary(afo)

# Call:
#   glm(formula = repro ~ fert, family = "binomial", data = dfa_h)
# 
# Deviance Residuals: 
#   Min       1Q   Median       3Q      Max  
# -0.7445  -0.7445  -0.4576  -0.4576   2.1487  
# 
# Coefficients:
#   Estimate Std. Error z value Pr(>|z|)    
# (Intercept)  -1.1415     0.1863  -6.126 8.99e-10 ***
#   fert       -1.0622     0.3163  -3.359 0.000783 ***
#   ---
#   Signif. codes:  0 ‘***’ 0.001 ‘**’ 0.01 ‘*’ 0.05 ‘.’ 0.1 ‘ ’ 1
# 
# (Dispersion parameter for binomial family taken to be 1)
# 
# Null deviance: 296.64  on 327  degrees of freedom
# Residual deviance: 284.51  on 326  degrees of freedom
# AIC: 288.51
# 
# Number of Fisher Scoring iterations: 4


# echino -------

efo <- glm(repro ~ fert, data = dfe_h, family = "binomial")

Anova(efo, type = "III")

# Analysis of Deviance Table (Type III tests)
# 
# Response: repro
# LR Chisq Df Pr(>Chisq)    
# fert    42.79  1  6.095e-11 ***
#   ---
#   Signif. codes:  0 ‘***’ 0.001 ‘**’ 0.01 ‘*’ 0.05 ‘.’ 0.1 ‘ ’ 1

summary(efo)

# Call:
#   glm(formula = repro ~ fert, family = "binomial", data = dfe_h)
# 
# Deviance Residuals: 
#   Min       1Q   Median       3Q      Max  
# -0.9331  -0.1691  -0.1691  -0.1691   2.9169  
# 
# Coefficients:
#   Estimate Std. Error z value Pr(>|z|)    
# (Intercept)  -0.6061     0.3589  -1.689   0.0912 .  
# fert       -3.6338     0.5759  -6.310  2.8e-10 ***
#   ---
#   Signif. codes:  0 ‘***’ 0.001 ‘**’ 0.01 ‘*’ 0.05 ‘.’ 0.1 ‘ ’ 1
# 
# (Dispersion parameter for binomial family taken to be 1)
# 
# Null deviance: 139.409  on 385  degrees of freedom
# Residual deviance:  96.619  on 384  degrees of freedom
# (18 observations deleted due to missingness)
# AIC: 100.62
# 
# Number of Fisher Scoring iterations: 7

# moll, no conus -------

mncfo <- glm(repro ~ fert, data = dfm_nc_h, family = "binomial")

Anova(mncfo, type = "III")

# Analysis of Deviance Table (Type III tests)
# 
# Response: repro
# LR Chisq Df Pr(>Chisq)    
# fert   138.57  1  < 2.2e-16 ***
#   ---
#   Signif. codes:  0 ‘***’ 0.001 ‘**’ 0.01 ‘*’ 0.05 ‘.’ 0.1 ‘ ’ 1

summary(mncfo)

# Call:
#   glm(formula = repro ~ fert, family = "binomial", data = dfm_nc_h)
# 
# Deviance Residuals: 
#   Min       1Q   Median       3Q      Max  
# -1.7737  -0.6320   0.6819   0.6819   1.8488  
# 
# Coefficients:
#   Estimate Std. Error z value Pr(>|z|)    
# (Intercept)   1.3405     0.1372   9.768   <2e-16 ***
#   fert       -2.8498     0.2774 -10.272   <2e-16 ***
#   ---
#   Signif. codes:  0 ‘***’ 0.001 ‘**’ 0.01 ‘*’ 0.05 ‘.’ 0.1 ‘ ’ 1
# 
# (Dispersion parameter for binomial family taken to be 1)
# 
# Null deviance: 578.10  on 438  degrees of freedom
# Residual deviance: 439.53  on 437  degrees of freedom
# (7 observations deleted due to missingness)
# AIC: 443.53
# 
# Number of Fisher Scoring iterations: 4

# mass ----

# ann -----

amo <- glm(repro ~ ln_mass, data = dfa_h, family = "binomial")

Anova(amo, type = "III")

# Analysis of Deviance Table (Type III tests)
# 
# Response: repro
# LR Chisq Df Pr(>Chisq)    
# ln_mass   29.361  1  6.006e-08 ***
#   ---
#   Signif. codes:  0 ‘***’ 0.001 ‘**’ 0.01 ‘*’ 0.05 ‘.’ 0.1 ‘ ’ 1

summary(amo)

# Call:
#   glm(formula = repro ~ ln_mass, family = "binomial", data = dfa_h)
# 
# Deviance Residuals: 
#   Min       1Q   Median       3Q      Max  
# -1.2579  -0.6178  -0.4643  -0.3045   2.6318  
# 
# Coefficients:
#   Estimate Std. Error z value Pr(>|z|)    
# (Intercept)  -3.0162     0.3548  -8.502  < 2e-16 ***
#   ln_mass      -0.2317     0.0458  -5.058 4.23e-07 ***
#   ---
#   Signif. codes:  0 ‘***’ 0.001 ‘**’ 0.01 ‘*’ 0.05 ‘.’ 0.1 ‘ ’ 1
# 
# (Dispersion parameter for binomial family taken to be 1)
# 
# Null deviance: 296.64  on 327  degrees of freedom
# Residual deviance: 267.28  on 326  degrees of freedom
# AIC: 271.28
# 
# Number of Fisher Scoring iterations: 5


# echino -------

emo <- glm(repro ~ ln_mass, data = dfe_h, family = "binomial")

Anova(emo, type = "III")

# Analysis of Deviance Table (Type III tests)
# 
# Response: repro
# LR Chisq Df Pr(>Chisq)    
# ln_mass   50.844  1  9.998e-13 ***
#   ---
#   Signif. codes:  0 ‘***’ 0.001 ‘**’ 0.01 ‘*’ 0.05 ‘.’ 0.1 ‘ ’ 1

summary(emo)

# Call:
#   glm(formula = repro ~ ln_mass, family = "binomial", data = dfe_h)
# 
# Deviance Residuals: 
#   Min       1Q   Median       3Q      Max  
# -1.5307  -0.2950  -0.1781  -0.1130   3.0749  
# 
# Coefficients:
#   Estimate Std. Error z value Pr(>|z|)    
# (Intercept)  -2.3019     0.2398  -9.600  < 2e-16 ***
#   ln_mass      -0.6135     0.1022  -6.005 1.91e-09 ***
#   ---
#   Signif. codes:  0 ‘***’ 0.001 ‘**’ 0.01 ‘*’ 0.05 ‘.’ 0.1 ‘ ’ 1
# 
# (Dispersion parameter for binomial family taken to be 1)
# 
# Null deviance: 187.55  on 403  degrees of freedom
# Residual deviance: 136.70  on 402  degrees of freedom
# AIC: 140.7
# 
# Number of Fisher Scoring iterations: 7

# moll, no conus -------

mncmo <- glm(repro ~ ln_mass, data = dfm_nc_h, family = "binomial")

Anova(mncmo, type = "III")

# Analysis of Deviance Table (Type III tests)
# 
# Response: repro
# LR Chisq Df Pr(>Chisq)    
# ln_mass   49.325  1  2.168e-12 ***
#   ---
#   Signif. codes:  0 ‘***’ 0.001 ‘**’ 0.01 ‘*’ 0.05 ‘.’ 0.1 ‘ ’ 1

summary(mncmo)

# Call:
#   glm(formula = repro ~ ln_mass, family = "binomial", data = dfm_nc_h)
# 
# Deviance Residuals: 
#   Min       1Q   Median       3Q      Max  
# -2.0575  -1.2135   0.6232   0.9623   1.7165  
# 
# Coefficients:
#   Estimate Std. Error z value Pr(>|z|)    
# (Intercept)  0.47434    0.10353   4.582 4.61e-06 ***
#   ln_mass     -0.22568    0.03495  -6.457 1.07e-10 ***
#   ---
#   Signif. codes:  0 ‘***’ 0.001 ‘**’ 0.01 ‘*’ 0.05 ‘.’ 0.1 ‘ ’ 1
# 
# (Dispersion parameter for binomial family taken to be 1)
# 
# Null deviance: 589.86  on 445  degrees of freedom
# Residual deviance: 540.53  on 444  degrees of freedom
# AIC: 544.53
# 
# Number of Fisher Scoring iterations: 3

# lat ----

# ann -----

ann_lo <- glm(repro ~ lat, data = dfa_h, family = "binomial")

Anova(ann_lo, type = "III")

# Analysis of Deviance Table (Type III tests)
# 
# Response: repro
# LR Chisq Df Pr(>Chisq)  
# lat    5.735  1    0.01663 *
#   ---
#   Signif. codes:  0 ‘***’ 0.001 ‘**’ 0.01 ‘*’ 0.05 ‘.’ 0.1 ‘ ’ 1

summary(ann_lo)

# Call:
#   glm(formula = repro ~ lat, family = "binomial", data = dfa_h)
# 
# Deviance Residuals: 
#   Min       1Q   Median       3Q      Max  
# -0.8999  -0.6263  -0.5659  -0.4941   2.1203  
# 
# Coefficients:
#   Estimate Std. Error z value Pr(>|z|)  
# (Intercept) -0.56849    0.44248  -1.285    0.199  
# lat         -0.02528    0.01059  -2.387    0.017 *
#   ---
#   Signif. codes:  0 ‘***’ 0.001 ‘**’ 0.01 ‘*’ 0.05 ‘.’ 0.1 ‘ ’ 1
# 
# (Dispersion parameter for binomial family taken to be 1)
# 
# Null deviance: 296.64  on 327  degrees of freedom
# Residual deviance: 290.90  on 326  degrees of freedom
# AIC: 294.9
# 
# Number of Fisher Scoring iterations: 4

# echino -------

ech_lo <- glm(repro ~ lat, data = dfe_h, family = "binomial")

Anova(ech_lo, type = "III")

# Analysis of Deviance Table (Type III tests)
# 
# Response: repro
# LR Chisq Df Pr(>Chisq)
# lat  0.31519  1     0.5745

summary(ech_lo)

# Call:
#   glm(formula = repro ~ lat, family = "binomial", data = dfe_h)
# 
# Deviance Residuals: 
#   Min       1Q   Median       3Q      Max  
# -0.4072  -0.3687  -0.3535  -0.3379   2.4152  
# 
# Coefficients:
#   Estimate Std. Error z value Pr(>|z|)    
# (Intercept) -2.973983   0.507149  -5.864 4.52e-09 ***
#   lat          0.006651   0.011795   0.564    0.573    
# ---
#   Signif. codes:  0 ‘***’ 0.001 ‘**’ 0.01 ‘*’ 0.05 ‘.’ 0.1 ‘ ’ 1
# 
# (Dispersion parameter for binomial family taken to be 1)
# 
# Null deviance: 187.55  on 403  degrees of freedom
# Residual deviance: 187.23  on 402  degrees of freedom
# AIC: 191.23
# 
# Number of Fisher Scoring iterations: 5


# moll, no conus -------

mnc_lo <- glm(repro ~ lat, data = dfm_nc_h, family = "binomial")

Anova(mnc_lo, type = "III")

# Analysis of Deviance Table (Type III tests)
# 
# Response: repro
# LR Chisq Df Pr(>Chisq)    
# lat   16.915  1   3.91e-05 ***
#   ---
#   Signif. codes:  0 ‘***’ 0.001 ‘**’ 0.01 ‘*’ 0.05 ‘.’ 0.1 ‘ ’ 1

summary(mnc_lo)

# Call:
#   glm(formula = repro ~ lat, family = "binomial", data = dfm_nc_h)
# 
# Deviance Residuals: 
#   Min       1Q   Median       3Q      Max  
# -1.8439  -1.2615   0.8307   0.9771   1.4413  
# 
# Coefficients:
#   Estimate Std. Error z value Pr(>|z|)    
# (Intercept)  1.498162   0.269582   5.557 2.74e-08 ***
#   lat         -0.026583   0.006632  -4.009 6.11e-05 ***
#   ---
#   Signif. codes:  0 ‘***’ 0.001 ‘**’ 0.01 ‘*’ 0.05 ‘.’ 0.1 ‘ ’ 1
# 
# (Dispersion parameter for binomial family taken to be 1)
# 
# Null deviance: 589.86  on 445  degrees of freedom
# Residual deviance: 572.94  on 444  degrees of freedom
# AIC: 576.94
# 
# Number of Fisher Scoring iterations: 4

# effects of life history and ecology on hermaphroditism within phyla and dev modes -----------

# fert x mass -------

# ann ------

# ann adev (internal fertilizers only) ------

# mass effects only

ann_adev_fmo <- glm(repro ~ ln_mass, data = dfa_A_h, family = "binomial")

Anova(ann_adev_fmo, type = "III")

# Analysis of Deviance Table (Type III tests)
# 
# Response: repro
# LR Chisq Df Pr(>Chisq)
# ln_mass  0.39865  1     0.5278

summary(ann_adev_fmo)

# Call:
#   glm(formula = repro ~ ln_mass, family = "binomial", data = dfa_A_h)
# 
# Deviance Residuals: 
#   Min       1Q   Median       3Q      Max  
# -0.7919  -0.7210  -0.6383  -0.4520   1.9820  
# 
# Coefficients:
#   Estimate Std. Error z value Pr(>|z|)
# (Intercept) -2.17643    1.47715  -1.473    0.141
# ln_mass     -0.08516    0.14354  -0.593    0.553
# 
# (Dispersion parameter for binomial family taken to be 1)
# 
# Null deviance: 25.020  on 24  degrees of freedom
# Residual deviance: 24.621  on 23  degrees of freedom
# AIC: 28.621
# 
# Number of Fisher Scoring iterations: 4

# ann pnfdev ------

# fert x mass, full model

ann_pnfdev_fmo <- glm(repro ~ fert + ln_mass + fert*ln_mass, data = dfa_PNF_h, family = "binomial")

Anova(ann_pnfdev_fmo, type = "III")

# Analysis of Deviance Table (Type III tests)
# 
# Response: repro
# LR Chisq Df Pr(>Chisq)    
# fert           0.0544  1  0.8156553    
# ln_mass        14.8515  1  0.0001163 ***
#   fert:ln_mass   0.0003  1  0.9853431    
# ---
#   Signif. codes:  0 ‘***’ 0.001 ‘**’ 0.01 ‘*’ 0.05 ‘.’ 0.1 ‘ ’ 1

summary(ann_pnfdev_fmo)

# Call:
#   glm(formula = repro ~ fert + ln_mass + fert * ln_mass, family = "binomial", 
#       data = dfa_PNF_h)
# 
# Deviance Residuals: 
#   Min       1Q   Median       3Q      Max  
# -1.5402  -0.6639  -0.4586  -0.2484   2.6249  
# 
# Coefficients:
#   Estimate Std. Error z value Pr(>|z|)    
# (Intercept)    -2.922599   0.684776  -4.268 1.97e-05 ***
#   fert         -0.223800   0.960908  -0.233 0.815835    
# ln_mass        -0.280973   0.082535  -3.404 0.000663 ***
#   fert:ln_mass  0.002544   0.138442   0.018 0.985341    
# ---
#   Signif. codes:  0 ‘***’ 0.001 ‘**’ 0.01 ‘*’ 0.05 ‘.’ 0.1 ‘ ’ 1
# 
# (Dispersion parameter for binomial family taken to be 1)
# 
# Null deviance: 194.62  on 187  degrees of freedom
# Residual deviance: 165.38  on 184  degrees of freedom
# AIC: 173.38
# 
# Number of Fisher Scoring iterations: 5

# ann, fert + mass, reduced model ---------

ann_pnfdev_fmo1 <- glm(repro ~ fert + ln_mass, data = dfa_PNF_h, family = "binomial")

Anova(ann_pnfdev_fmo1, type = "III")

# Analysis of Deviance Table (Type III tests)
# 
# Response: repro
# LR Chisq Df Pr(>Chisq)    
# fert     0.2902  1     0.5901    
# ln_mass  21.7689  1  3.075e-06 ***
#   ---
#   Signif. codes:  0 ‘***’ 0.001 ‘**’ 0.01 ‘*’ 0.05 ‘.’ 0.1 ‘ ’ 1

summary(ann_pnfdev_fmo1)

# Call:
#   glm(formula = repro ~ fert + ln_mass, family = "binomial", data = dfa_PNF_h)
# 
# Deviance Residuals: 
#   Min       1Q   Median       3Q      Max  
# -1.5379  -0.6645  -0.4588  -0.2471   2.6287  
# 
# Coefficients:
#   Estimate Std. Error z value Pr(>|z|)    
# (Intercept) -2.91557    0.56726  -5.140 2.75e-07 ***
#   fert      -0.23944    0.44557  -0.537    0.591    
# ln_mass     -0.28007    0.06624  -4.228 2.36e-05 ***
#   ---
#   Signif. codes:  0 ‘***’ 0.001 ‘**’ 0.01 ‘*’ 0.05 ‘.’ 0.1 ‘ ’ 1
# 
# (Dispersion parameter for binomial family taken to be 1)
# 
# Null deviance: 194.62  on 187  degrees of freedom
# Residual deviance: 165.39  on 185  degrees of freedom
# AIC: 171.39
# 
# Number of Fisher Scoring iterations: 5

# ann pfdev ------

# fert x mass, full model

ann_pfdev_fmo <- glm(repro ~ fert + ln_mass + fert*ln_mass, data = dfa_PF_h, family = "binomial")

Anova(ann_pfdev_fmo, type = "III")

# Analysis of Deviance Table (Type III tests)
# 
# Response: repro
# LR Chisq Df Pr(>Chisq)   
# fert           5.1603  1   0.023109 * 
#   ln_mass         8.9944  1   0.002708 **
#   fert:ln_mass   8.1773  1   0.004242 **
#   ---
#   Signif. codes:  0 ‘***’ 0.001 ‘**’ 0.01 ‘*’ 0.05 ‘.’ 0.1 ‘ ’ 1

summary(ann_pfdev_fmo)

# Call:
#   glm(formula = repro ~ fert + ln_mass + fert * ln_mass, family = "binomial", 
#       data = dfa_PF_h)
# 
# Deviance Residuals: 
#   Min       1Q   Median       3Q      Max  
# -0.8044  -0.4159  -0.3673  -0.3087   2.9588  
# 
# Coefficients:
#   Estimate Std. Error z value Pr(>|z|)   
# (Intercept)     -6.3953     2.3129  -2.765  0.00569 **
# fert           4.2926     2.3941   1.793  0.07297 . 
# ln_mass         -0.6407     0.2850  -2.248  0.02457 * 
# fert:ln_mass   0.7542     0.3179   2.373  0.01766 * 
#   ---
# Signif. codes:  0 ‘***’ 0.001 ‘**’ 0.01 ‘*’ 0.05 ‘.’ 0.1 ‘ ’ 1
# 
# (Dispersion parameter for binomial family taken to be 1)
# 
# Null deviance: 67.210  on 110  degrees of freedom
# Residual deviance: 56.822  on 107  degrees of freedom
# AIC: 64.822
# 
# Number of Fisher Scoring iterations: 6


# echino -------

# ech adev ------

# fert x mass, full model

ech_adev_fmo <- glm(repro ~ fert + ln_mass + fert*ln_mass, data = dfe_A_h, family = "binomial")

Anova(ech_adev_fmo, type = "III")

# Analysis of Deviance Table (Type III tests)
# 
# Response: repro
# LR Chisq Df Pr(>Chisq)  
# fert           3.3287  1    0.06808 .
# ln_mass         6.5511  1    0.01048 *
#   fert:ln_mass   0.0324  1    0.85723  
# ---
#   Signif. codes:  0 ‘***’ 0.001 ‘**’ 0.01 ‘*’ 0.05 ‘.’ 0.1 ‘ ’ 1

summary(ech_adev_fmo)

# Call:
#   glm(formula = repro ~ fert + ln_mass + fert * ln_mass, family = "binomial", 
#       data = dfe_A_h)
# 
# Deviance Residuals: 
#   Min       1Q   Median       3Q      Max  
# -1.7670  -0.6325  -0.2712  -0.1626   2.3289  
# 
# Coefficients:
#   Estimate Std. Error z value Pr(>|z|)  
# (Intercept)    -0.77343    0.47239  -1.637   0.1016  
# fert         -1.55139    0.91492  -1.696   0.0899 .
# ln_mass        -0.54734    0.25072  -2.183   0.0290 *
#   fert:ln_mass  0.07684    0.42557   0.181   0.8567  
# ---
#   Signif. codes:  0 ‘***’ 0.001 ‘**’ 0.01 ‘*’ 0.05 ‘.’ 0.1 ‘ ’ 1
# 
# (Dispersion parameter for binomial family taken to be 1)
# 
# Null deviance: 60.687  on 55  degrees of freedom
# Residual deviance: 43.358  on 52  degrees of freedom
# (8 observations deleted due to missingness)
# AIC: 51.358
# 
# Number of Fisher Scoring iterations: 6

# fert + mass

ech_adev_fmo1 <- glm(repro ~ fert + ln_mass, data = dfe_A_h, family = "binomial")

Anova(ech_adev_fmo1, type = "III")

# Analysis of Deviance Table (Type III tests)
# 
# Response: repro
# LR Chisq Df Pr(>Chisq)   
# fert     3.6917  1   0.054683 . 
# ln_mass   8.5403  1   0.003474 **
#   ---
#   Signif. codes:  0 ‘***’ 0.001 ‘**’ 0.01 ‘*’ 0.05 ‘.’ 0.1 ‘ ’ 1

summary(ech_adev_fmo1)

# Call:
#   glm(formula = repro ~ fert + ln_mass, family = "binomial", data = dfe_A_h)
# 
# Deviance Residuals: 
#   Min       1Q   Median       3Q      Max  
# -1.7310  -0.6477  -0.2545  -0.1442   2.3527  
# 
# Coefficients:
#   Estimate Std. Error z value Pr(>|z|)   
# (Intercept)  -0.7552     0.4564  -1.655   0.0980 . 
# fert       -1.5945     0.8939  -1.784   0.0745 . 
# ln_mass      -0.5216     0.2014  -2.590   0.0096 **
#   ---
#   Signif. codes:  0 ‘***’ 0.001 ‘**’ 0.01 ‘*’ 0.05 ‘.’ 0.1 ‘ ’ 1
# 
# (Dispersion parameter for binomial family taken to be 1)
# 
# Null deviance: 60.687  on 55  degrees of freedom
# Residual deviance: 43.390  on 53  degrees of freedom
# (8 observations deleted due to missingness)
# AIC: 49.39
# 
# Number of Fisher Scoring iterations: 5

# ech pnfdev ------

# fert x mass, full model

ech_pnfdev_fmo <- glm(repro ~ fert + ln_mass + fert*ln_mass, 
                      data = dfe_PNF_h, family = "binomial")

Anova(ech_pnfdev_fmo, type = "III")

# Analysis of Deviance Table (Type III tests)
# 
# Response: repro
# LR Chisq Df Pr(>Chisq)
# fert          1.56062  1     0.2116
# ln_mass        0.53745  1     0.4635
# fert:ln_mass  0.03736  1     0.8467

summary(ech_pnfdev_fmo)

# Call:
#   glm(formula = repro ~ fert + ln_mass + fert * ln_mass, family = "binomial", 
#       data = dfe_PNF_h)
# 
# Deviance Residuals: 
#   Min        1Q    Median        3Q       Max  
# -1.35262  -0.19779  -0.11194  -0.06888   2.78086  
# 
# Coefficients:
#   Estimate Std. Error z value Pr(>|z|)
# (Intercept)     -0.8909     1.6198  -0.550    0.582
# fert          -2.1429     1.7490  -1.225    0.221
# ln_mass         -1.2365     3.1852  -0.388    0.698
# fert:ln_mass   0.5569     3.1961   0.174    0.862
# 
# (Dispersion parameter for binomial family taken to be 1)
# 
# Null deviance: 35.788  on 130  degrees of freedom
# Residual deviance: 25.094  on 127  degrees of freedom
# (3 observations deleted due to missingness)
# AIC: 33.094
# 
# Number of Fisher Scoring iterations: 7

# fert + mass, reduced model

ech_pnfdev_fmo1 <- glm(repro ~ fert + ln_mass, data = dfe_PNF_h, family = "binomial")

Anova(ech_pnfdev_fmo1, type = "III")

# Analysis of Deviance Table (Type III tests)
# 
# Response: repro
# LR Chisq Df Pr(>Chisq)   
# fert     1.7090  1   0.191114   
# ln_mass   8.5808  1   0.003397 **
#   ---
#   Signif. codes:  0 ‘***’ 0.001 ‘**’ 0.01 ‘*’ 0.05 ‘.’ 0.1 ‘ ’ 1

summary(ech_pnfdev_fmo1)

# Call:
#   glm(formula = repro ~ fert + ln_mass, family = "binomial", data = dfe_PNF_h)
# 
# Deviance Residuals: 
#   Min       1Q   Median       3Q      Max  
# -1.3640  -0.1968  -0.1108  -0.0691   2.7842  
# 
# Coefficients:
#   Estimate Std. Error z value Pr(>|z|)   
# (Intercept)  -1.1065     1.1271  -0.982   0.3263   
# fert       -1.9302     1.3191  -1.463   0.1434   
# ln_mass      -0.6852     0.2631  -2.604   0.0092 **
#   ---
#   Signif. codes:  0 ‘***’ 0.001 ‘**’ 0.01 ‘*’ 0.05 ‘.’ 0.1 ‘ ’ 1
# 
# (Dispersion parameter for binomial family taken to be 1)
# 
# Null deviance: 35.788  on 130  degrees of freedom
# Residual deviance: 25.132  on 128  degrees of freedom
# (3 observations deleted due to missingness)
# AIC: 31.132
# 
# Number of Fisher Scoring iterations: 7

# ech pfdev (did not test) ------

# moll_nc ------

# moll_nc adev (internal fertilizers only) ------

# mass effects only

moll_nc_adev_fmo <- glm(repro ~ ln_mass, data = dfm_nc_A_h, family = "binomial")

Anova(moll_nc_adev_fmo, type = "III")

# Analysis of Deviance Table (Type III tests)
# 
# Response: repro
# LR Chisq Df Pr(>Chisq)
# ln_mass  0.16734  1     0.6825

summary(moll_nc_adev_fmo)

# Call:
#   glm(formula = repro ~ ln_mass, family = "binomial", data = dfm_nc_A_h)
# 
# Deviance Residuals: 
#   Min      1Q  Median      3Q     Max  
# -1.313  -1.241   1.052   1.098   1.234  
# 
# Coefficients:
#   Estimate Std. Error z value Pr(>|z|)
# (Intercept)  0.14638    0.26088   0.561    0.575
# ln_mass      0.05493    0.13443   0.409    0.683
# 
# (Dispersion parameter for binomial family taken to be 1)
# 
# Null deviance: 84.154  on 60  degrees of freedom
# Residual deviance: 83.986  on 59  degrees of freedom
# AIC: 87.986
# 
# Number of Fisher Scoring iterations: 3

# moll_nc pnfdev (I went with the full mass range for the OG MS) ------

# fert x mass, full model

moll_nc_pnfdev_fmo <- glm(repro ~ fert + ln_mass + fert*ln_mass, 
                          data = dfm_nc_PNF_h, family = "binomial")

Anova(moll_nc_pnfdev_fmo, type = "III")

# Analysis of Deviance Table (Type III tests)
# 
# Response: repro
# LR Chisq Df Pr(>Chisq)    
# fert           39.537  1  3.219e-10 ***
#   ln_mass          1.656  1    0.19817    
# fert:ln_mass    3.376  1    0.06617 .  
# ---
#   Signif. codes:  0 ‘***’ 0.001 ‘**’ 0.01 ‘*’ 0.05 ‘.’ 0.1 ‘ ’ 1

summary(moll_nc_pnfdev_fmo)

# Call:
#   glm(formula = repro ~ fert + ln_mass + fert * ln_mass, family = "binomial", 
#       data = dfm_nc_PNF_h)
# 
# Deviance Residuals: 
#   Min       1Q   Median       3Q      Max  
# -2.1131  -0.4487  -0.2674   0.5288   2.4020  
# 
# Coefficients:
#   Estimate Std. Error z value Pr(>|z|)    
# (Intercept)      1.4921     0.4883   3.056  0.00224 ** 
#   fert          -4.0956     0.8419  -4.865 1.15e-06 ***
#   ln_mass         -0.1846     0.1503  -1.228  0.21951    
# fert:ln_mass   0.4514     0.2553   1.769  0.07697 .  
# ---
#   Signif. codes:  0 ‘***’ 0.001 ‘**’ 0.01 ‘*’ 0.05 ‘.’ 0.1 ‘ ’ 1
# 
# (Dispersion parameter for binomial family taken to be 1)
# 
# Null deviance: 125.878  on 90  degrees of freedom
# Residual deviance:  63.457  on 87  degrees of freedom
# (1 observation deleted due to missingness)
# AIC: 71.457
# 
# Number of Fisher Scoring iterations: 5

# fert + mass, reduced model

moll_nc_pnfdev_fmo1 <- glm(repro ~ fert + ln_mass, 
                           data = dfm_nc_PNF_h, family = "binomial")

Anova(moll_nc_pnfdev_fmo1, type = "III")

# Analysis of Deviance Table (Type III tests)
# 
# Response: repro
# LR Chisq Df Pr(>Chisq)    
# fert     40.344  1  2.129e-10 ***
# ln_mass    0.073  1     0.7865    
# ---
# Signif. codes:  0 ‘***’ 0.001 ‘**’ 0.01 ‘*’ 0.05 ‘.’ 0.1 ‘ ’ 1

summary(moll_nc_pnfdev_fmo1)

# Call:
#   glm(formula = repro ~ fert + ln_mass, family = "binomial", data = dfm_nc_PNF_h)
# 
# Deviance Residuals: 
#   Min       1Q   Median       3Q      Max  
# -2.0083  -0.4807  -0.4446   0.5436   2.1605  
# 
# Coefficients:
#   Estimate Std. Error z value Pr(>|z|)    
# (Intercept)  1.77095    0.51286   3.453 0.000554 ***
#   fert      -3.86588    0.74913  -5.160 2.46e-07 ***
#   ln_mass     -0.03025    0.11194  -0.270 0.786956    
# ---
#   Signif. codes:  0 ‘***’ 0.001 ‘**’ 0.01 ‘*’ 0.05 ‘.’ 0.1 ‘ ’ 1
# 
# (Dispersion parameter for binomial family taken to be 1)
# 
# Null deviance: 125.878  on 90  degrees of freedom
# Residual deviance:  66.833  on 88  degrees of freedom
# (1 observation deleted due to missingness)
# AIC: 72.833
# 
# Number of Fisher Scoring iterations: 4

# moll_nc pfdev ------

# fert x mass, full model

moll_nc_pfdev_fmo <- glm(repro ~ fert + ln_mass + fert*ln_mass, 
                         data = dfm_nc_PF_h, family = "binomial")

Anova(moll_nc_pfdev_fmo, type = "III")

# Analysis of Deviance Table (Type III tests)
# 
# Response: repro
# LR Chisq Df Pr(>Chisq)    
# fert           55.685  1  8.508e-14 ***
#   ln_mass          0.943  1    0.33149    
# fert:ln_mass    6.552  1    0.01048 *  
#   ---
#   Signif. codes:  0 ‘***’ 0.001 ‘**’ 0.01 ‘*’ 0.05 ‘.’ 0.1 ‘ ’ 1

summary(moll_nc_pfdev_fmo)

# Call:
#   glm(formula = repro ~ fert + ln_mass + fert * ln_mass, family = "binomial", 
#       data = dfm_nc_PF_h)
# 
# Deviance Residuals: 
#   Min       1Q   Median       3Q      Max  
# -1.8781  -0.6530   0.6198   0.7091   2.1623  
# 
# Coefficients:
#   Estimate Std. Error z value Pr(>|z|)    
# (Intercept)     1.42482    0.25385   5.613 1.99e-08 ***
#   fert         -3.65107    0.62107  -5.879 4.13e-09 ***
#   ln_mass        -0.09903    0.10139  -0.977   0.3287    
# fert:ln_mass  0.45651    0.18524   2.464   0.0137 *  
#   ---
#   Signif. codes:  0 ‘***’ 0.001 ‘**’ 0.01 ‘*’ 0.05 ‘.’ 0.1 ‘ ’ 1
# 
# (Dispersion parameter for binomial family taken to be 1)
# 
# Null deviance: 259.05  on 190  degrees of freedom
# Residual deviance: 191.61  on 187  degrees of freedom
# (4 observations deleted due to missingness)
# AIC: 199.61
# 
# Number of Fisher Scoring iterations: 4

# fert x lat effects ------------------------------------------------------

# ann ------

# ann adev (internal fertilizers only) ------

# lat effects only

ann_adev_flo <- glm(repro ~ lat, data = dfa_A_h, family = "binomial")

Anova(ann_adev_flo, type = "III")

# Analysis of Deviance Table (Type III tests)
# 
# Response: repro
# LR Chisq Df Pr(>Chisq)
# lat   2.1879  1     0.1391

summary(ann_adev_flo)

# Call:
#   glm(formula = repro ~ lat, family = "binomial", data = dfa_A_h)
# 
# Deviance Residuals: 
#   Min       1Q   Median       3Q      Max  
# -1.2014  -0.7305  -0.5602  -0.3300   1.9645  
# 
# Coefficients:
#   Estimate Std. Error z value Pr(>|z|)  
# (Intercept) -3.99373    2.11837  -1.885   0.0594 .
# lat          0.06532    0.04841   1.349   0.1772  
# ---
#   Signif. codes:  0 ‘***’ 0.001 ‘**’ 0.01 ‘*’ 0.05 ‘.’ 0.1 ‘ ’ 1
# 
# (Dispersion parameter for binomial family taken to be 1)
# 
# Null deviance: 25.020  on 24  degrees of freedom
# Residual deviance: 22.832  on 23  degrees of freedom
# AIC: 26.832
# 
# Number of Fisher Scoring iterations: 5

# ann pnfdev ------

# fert x lat, full model

ann_pnfdev_flo <- glm(repro ~ fert + lat + fert*lat, data = dfa_PNF_h, family = "binomial")

Anova(ann_pnfdev_flo, type = "III")

# Analysis of Deviance Table (Type III tests)
# 
# Response: repro
# LR Chisq Df Pr(>Chisq)  
# fert       1.1984  1    0.27365  
# lat         0.0707  1    0.79029  
# fert:lat   4.2990  1    0.03814 *
#   ---
#   Signif. codes:  0 ‘***’ 0.001 ‘**’ 0.01 ‘*’ 0.05 ‘.’ 0.1 ‘ ’ 1

summary(ann_pnfdev_flo)

# Call:
#   glm(formula = repro ~ fert + lat + fert * lat, family = "binomial", 
#       data = dfa_PNF_h)
# 
# Deviance Residuals: 
#   Min       1Q   Median       3Q      Max  
# -1.1950  -0.8184  -0.4794  -0.3292   2.4693  
# 
# Coefficients:
#   Estimate Std. Error z value Pr(>|z|)  
# (Intercept) -0.745492   0.651475  -1.144   0.2525  
# fert       1.204345   1.098237   1.097   0.2728  
# lat         -0.004101   0.015412  -0.266   0.7902  
# fert:lat  -0.055535   0.027076  -2.051   0.0403 *
#   ---
#   Signif. codes:  0 ‘***’ 0.001 ‘**’ 0.01 ‘*’ 0.05 ‘.’ 0.1 ‘ ’ 1
# 
# (Dispersion parameter for binomial family taken to be 1)
# 
# Null deviance: 194.62  on 187  degrees of freedom
# Residual deviance: 179.72  on 184  degrees of freedom
# AIC: 187.72
# 
# Number of Fisher Scoring iterations: 5


# ann pfdev ------

# fert x lat, full model

ann_pfdev_flo <- glm(repro ~ fert + lat + fert*lat, data = dfa_PF_h, family = "binomial")

Anova(ann_pfdev_flo, type = "III")

# Analysis of Deviance Table (Type III tests)
# 
# Response: repro
# LR Chisq Df Pr(>Chisq)
# fert      0.19314  1     0.6603
# lat        1.02820  1     0.3106
# fert:lat  0.02968  1     0.8632

summary(ann_pfdev_flo)

# Call:
#   glm(formula = repro ~ fert + lat + fert * lat, family = "binomial", 
#       data = dfa_PF_h)
# 
# Deviance Residuals: 
#   Min       1Q   Median       3Q      Max  
# -0.8213  -0.5080  -0.3549  -0.2720   2.4717  
# 
# Coefficients:
#   Estimate Std. Error z value Pr(>|z|)
# (Intercept)  0.58347    2.68666   0.217    0.828
# fert      -1.26920    2.95498  -0.430    0.668
# lat         -0.05758    0.06370  -0.904    0.366
# fert:lat   0.01208    0.07105   0.170    0.865
# 
# (Dispersion parameter for binomial family taken to be 1)
# 
# Null deviance: 67.210  on 110  degrees of freedom
# Residual deviance: 63.258  on 107  degrees of freedom
# AIC: 71.258
# 
# Number of Fisher Scoring iterations: 5

# fert + lat, reduced model

ann_pfdev_flo1 <- glm(repro ~ fert + lat, data = dfa_PF_h, family = "binomial")

Anova(ann_pfdev_flo1, type = "III")

# Analysis of Deviance Table (Type III tests)
# 
# Response: repro
# LR Chisq Df Pr(>Chisq)  
# fert   1.1591  1    0.28164  
# lat     3.1757  1    0.07474 .
# ---
#   Signif. codes:  0 ‘***’ 0.001 ‘**’ 0.01 ‘*’ 0.05 ‘.’ 0.1 ‘ ’ 1

summary(ann_pfdev_flo1)

# Call:
#   glm(formula = repro ~ fert + lat, family = "binomial", data = dfa_PF_h)
# 
# Deviance Residuals: 
#   Min       1Q   Median       3Q      Max  
# -0.6642  -0.4666  -0.4072  -0.3436   2.6133  
# 
# Coefficients:
#   Estimate Std. Error z value Pr(>|z|)   
# (Intercept)  -2.7290     0.9058  -3.013  0.00259 **
#   fert       -0.4061     0.7070  -0.574  0.56570   
# lat      -0.1374     0.1138  -1.207  0.22757   
# ---
#   Signif. codes:  0 ‘***’ 0.001 ‘**’ 0.01 ‘*’ 0.05 ‘.’ 0.1 ‘ ’ 1
# 
# (Dispersion parameter for binomial family taken to be 1)
# 
# Null deviance: 67.21  on 110  degrees of freedom
# Residual deviance: 65.00  on 108  degrees of freedom
# AIC: 71
# 
# Number of Fisher Scoring iterations: 5


# echino -------

# ech adev ------

# fert x lat, full model

ech_adev_flo <- glm(repro ~ fert + lat + fert*lat, data = dfe_A_h, family = "binomial")

Anova(ech_adev_flo, type = "III")

# Analysis of Deviance Table (Type III tests)
# 
# Response: repro
# LR Chisq Df Pr(>Chisq)   
# fert       1.4618  1   0.226651   
# lat         7.8230  1   0.005159 **
#   fert:lat   0.1589  1   0.690142   
# ---
#   Signif. codes:  0 ‘***’ 0.001 ‘**’ 0.01 ‘*’ 0.05 ‘.’ 0.1 ‘ ’ 1

summary(ech_adev_flo)

# Call:
#   glm(formula = repro ~ fert + lat + fert * lat, family = "binomial", 
#       data = dfe_A_h)
# 
# Deviance Residuals: 
#   Min       1Q   Median       3Q      Max  
# -1.7112  -0.5274  -0.3271  -0.1963   2.2625  
# 
# Coefficients:
#   Estimate Std. Error z value Pr(>|z|)  
# (Intercept)  2.34462    1.20026   1.953   0.0508 .
# fert      -2.76930    2.32816  -1.189   0.2343  
# lat         -0.06727    0.02873  -2.342   0.0192 *
#   fert:lat   0.02162    0.05333   0.405   0.6851  
# ---
#   Signif. codes:  0 ‘***’ 0.001 ‘**’ 0.01 ‘*’ 0.05 ‘.’ 0.1 ‘ ’ 1
# 
# (Dispersion parameter for binomial family taken to be 1)
# 
# Null deviance: 60.687  on 55  degrees of freedom
# Residual deviance: 42.954  on 52  degrees of freedom
# (8 observations deleted due to missingness)
# AIC: 50.954
# 
# Number of Fisher Scoring iterations: 6


# fert + lat

ech_adev_flo1 <- glm(repro ~ fert + lat, data = dfe_A_h, family = "binomial")

Anova(ech_adev_flo1, type = "III")

# Analysis of Deviance Table (Type III tests)
# 
# Response: repro
# LR Chisq Df Pr(>Chisq)   
# fert   5.7726  1   0.016278 * 
#   lat     8.8178  1   0.002983 **
#   ---
#   Signif. codes:  0 ‘***’ 0.001 ‘**’ 0.01 ‘*’ 0.05 ‘.’ 0.1 ‘ ’ 1

summary(ech_adev_flo1)

# Call:
#   glm(formula = repro ~ fert + lat, family = "binomial", data = dfe_A_h)
# 
# Deviance Residuals: 
#   Min       1Q   Median       3Q      Max  
# -1.6553  -0.5532  -0.3366  -0.1458   2.2984  
# 
# Coefficients:
#   Estimate Std. Error z value Pr(>|z|)  
# (Intercept)  2.12404    1.03509   2.052   0.0402 *
#   fert      -1.91938    0.88269  -2.174   0.0297 *
#   lat         -0.06160    0.02397  -2.570   0.0102 *
#   ---
#   Signif. codes:  0 ‘***’ 0.001 ‘**’ 0.01 ‘*’ 0.05 ‘.’ 0.1 ‘ ’ 1
# 
# (Dispersion parameter for binomial family taken to be 1)
# 
# Null deviance: 60.687  on 55  degrees of freedom
# Residual deviance: 43.113  on 53  degrees of freedom
# (8 observations deleted due to missingness)
# AIC: 49.113
# 
# Number of Fisher Scoring iterations: 5

# ech pnfdev ------

# fert x lat, full model

ech_pnfdev_flo <- glm(repro ~ fert + lat + fert*lat, 
                      data = dfe_PNF_h, family = "binomial")

Anova(ech_pnfdev_flo, type = "III")

# Analysis of Deviance Table (Type III tests)
# 
# Response: repro
# LR Chisq Df Pr(>Chisq)
# fert     0.000188  1     0.9890
# lat       0.091734  1     0.7620
# fert:lat 0.173319  1     0.6772

summary(ech_pnfdev_flo)

# Call:
#   glm(formula = repro ~ fert + lat + fert * lat, family = "binomial", 
#       data = dfe_PNF_h)
# 
# Deviance Residuals: 
#   Min       1Q   Median       3Q      Max  
# -0.7491  -0.2396  -0.2213  -0.2028   2.7909  
# 
# Coefficients:
#   Estimate Std. Error z value Pr(>|z|)
# (Intercept) -3.06568    5.14451  -0.596    0.551
# fert      -0.07364    5.35491  -0.014    0.989
# lat          0.03286    0.11056   0.297    0.766
# fert:lat  -0.04755    0.11664  -0.408    0.684
# 
# (Dispersion parameter for binomial family taken to be 1)
# 
# Null deviance: 35.788  on 130  degrees of freedom
# Residual deviance: 33.460  on 127  degrees of freedom
# (3 observations deleted due to missingness)
# AIC: 41.46
# 
# Number of Fisher Scoring iterations: 6

# fert + lat, reduced model

ech_pnfdev_flo1 <- glm(repro ~ fert + lat, data = dfe_PNF_h, family = "binomial")

Anova(ech_pnfdev_flo1, type = "III")

# Analysis of Deviance Table (Type III tests)
#
# Response: repro
# LR Chisq Df Pr(>Chisq)
# fert     1.7090  1   0.191114
# lat   8.5808  1   0.003397 **
#   ---
#   Signif. codes:  0 ‘***’ 0.001 ‘**’ 0.01 ‘*’ 0.05 ‘.’ 0.1 ‘ ’ 1

summary(ech_pnfdev_flo1)

# Call:
#   glm(formula = repro ~ fert + lat, family = "binomial", data = dfe_PNF_h)
#
# Deviance Residuals:
#   Min       1Q   Median       3Q      Max
# -1.3640  -0.1968  -0.1108  -0.0691   2.7842
#
# Coefficients:
#   Estimate Std. Error z value Pr(>|z|)
# (Intercept)  -1.1065     1.1271  -0.982   0.3263
# fert       -1.9302     1.3191  -1.463   0.1434
# lat      -0.6852     0.2631  -2.604   0.0092 **
#   ---
#   Signif. codes:  0 ‘***’ 0.001 ‘**’ 0.01 ‘*’ 0.05 ‘.’ 0.1 ‘ ’ 1
#
# (Dispersion parameter for binomial family taken to be 1)
#
# Null deviance: 35.788  on 130  degrees of freedom
# Residual deviance: 25.132  on 128  degrees of freedom
# (3 observations deleted due to missingness)
# AIC: 31.132
#
# Number of Fisher Scoring iterations: 7


# ech pfdev (did not test f x lat) ------

# moll_nc ------

# moll_nc adev (internal fertilizers only) ------

# lat effects only

moll_nc_adev_flo <- glm(repro ~ lat, data = dfm_nc_A_h, family = "binomial")

Anova(moll_nc_adev_flo, type = "III")

# Analysis of Deviance Table (Type III tests)
# 
# Response: repro
# LR Chisq Df Pr(>Chisq)
# lat   2.3514  1     0.1252

summary(moll_nc_adev_flo)

# Call:
#   glm(formula = repro ~ lat, family = "binomial", data = dfm_nc_A_h)
# 
# Deviance Residuals: 
#   Min       1Q   Median       3Q      Max  
# -1.5516  -1.1386   0.8447   1.0586   1.4478  
# 
# Coefficients:
#   Estimate Std. Error z value Pr(>|z|)
# (Intercept)  1.09092    0.67560   1.615    0.106
# lat         -0.02439    0.01628  -1.498    0.134
# 
# (Dispersion parameter for binomial family taken to be 1)
# 
# Null deviance: 84.154  on 60  degrees of freedom
# Residual deviance: 81.802  on 59  degrees of freedom
# AIC: 85.802
# 
# Number of Fisher Scoring iterations: 4


# moll_nc pnfdev ------

# fert x lat, full model

moll_nc_pnfdev_flo <- glm(repro ~ fert + lat + fert*lat, 
                          data = dfm_nc_PNF_h, family = "binomial")

Anova(moll_nc_pnfdev_flo, type = "III")

# Analysis of Deviance Table (Type III tests)
# 
# Response: repro
# LR Chisq Df Pr(>Chisq)    
# fert      14.6095  1  0.0001322 ***
#   lat         0.1893  1  0.6634673    
# fert:lat   3.3534  1  0.0670664 .  
# ---
#   Signif. codes:  0 ‘***’ 0.001 ‘**’ 0.01 ‘*’ 0.05 ‘.’ 0.1 ‘ ’ 1

summary(moll_nc_pnfdev_flo)

# Call:
#   glm(formula = repro ~ fert + lat + fert * lat, family = "binomial", 
#       data = dfm_nc_PNF_h)
# 
# Deviance Residuals: 
#   Min       1Q   Median       3Q      Max  
# -2.1206  -0.4397  -0.2117   0.5315   2.6467  
# 
# Coefficients:
#   Estimate Std. Error z value Pr(>|z|)   
# (Intercept)  2.25381    1.05015   2.146  0.03186 * 
#   fert      -8.40929    2.65902  -3.163  0.00156 **
#   lat         -0.01168    0.02647  -0.441  0.65900   
# fert:lat   0.09061    0.05115   1.772  0.07646 . 
# ---
#   Signif. codes:  0 ‘***’ 0.001 ‘**’ 0.01 ‘*’ 0.05 ‘.’ 0.1 ‘ ’ 1
# 
# (Dispersion parameter for binomial family taken to be 1)
# 
# Null deviance: 125.878  on 90  degrees of freedom
# Residual deviance:  62.935  on 87  degrees of freedom
# (1 observation deleted due to missingness)
# AIC: 70.935
# 
# Number of Fisher Scoring iterations: 5


# fert + lat, reduced model

moll_nc_pnfdev_flo1 <- glm(repro ~ fert + lat, 
                           data = dfm_nc_PNF_h, family = "binomial")

Anova(moll_nc_pnfdev_flo1, type = "III")

# Analysis of Deviance Table (Type III tests)
# 
# Response: repro
# LR Chisq Df Pr(>Chisq)    
# fert   53.248  1   2.94e-13 ***
#   lat      0.618  1     0.4318    
# ---
#   Signif. codes:  0 ‘***’ 0.001 ‘**’ 0.01 ‘*’ 0.05 ‘.’ 0.1 ‘ ’ 1

summary(moll_nc_pnfdev_flo1)

# Call:
#   glm(formula = repro ~ fert + lat, family = "binomial", data = dfm_nc_PNF_h)
# 
# Deviance Residuals: 
#   Min       1Q   Median       3Q      Max  
# -2.1809  -0.4796  -0.4064   0.5507   2.2217  
# 
# Coefficients:
#   Estimate Std. Error z value Pr(>|z|)    
# (Intercept)  1.25535    0.85596   1.467    0.142    
# fert      -4.25733    0.77875  -5.467 4.58e-08 ***
#   lat          0.01831    0.02387   0.767    0.443    
# ---
#   Signif. codes:  0 ‘***’ 0.001 ‘**’ 0.01 ‘*’ 0.05 ‘.’ 0.1 ‘ ’ 1
# 
# (Dispersion parameter for binomial family taken to be 1)
# 
# Null deviance: 125.878  on 90  degrees of freedom
# Residual deviance:  66.288  on 88  degrees of freedom
# (1 observation deleted due to missingness)
# AIC: 72.288
# 
# Number of Fisher Scoring iterations: 5


# moll_nc pfdev ------

# fert x lat, full model

moll_nc_pfdev_flo <- glm(repro ~ fert + lat + fert*lat, 
                         data = dfm_nc_PF_h, family = "binomial")

Anova(moll_nc_pfdev_flo, type = "III")

# Analysis of Deviance Table (Type III tests)
# 
# Response: repro
# LR Chisq Df Pr(>Chisq)
# fert      2.52703  1     0.1119
# lat        0.62979  1     0.4274
# fert:lat  1.70677  1     0.1914

summary(moll_nc_pfdev_flo)

# Call:
#   glm(formula = repro ~ fert + lat + fert * lat, family = "binomial", 
#       data = dfm_nc_PF_h)
# 
# Deviance Residuals: 
#   Min       1Q   Median       3Q      Max  
# -1.8828  -0.7048   0.6274   0.7017   1.8621  
# 
# Coefficients:
#   Estimate Std. Error z value Pr(>|z|)  
# (Intercept)  0.94161    0.51290   1.836   0.0664 .
# fert      -1.44571    0.92306  -1.566   0.1173  
# lat          0.01216    0.01536   0.792   0.4286  
# fert:lat  -0.03133    0.02406  -1.303   0.1927  
# ---
#   Signif. codes:  0 ‘***’ 0.001 ‘**’ 0.01 ‘*’ 0.05 ‘.’ 0.1 ‘ ’ 1
# 
# (Dispersion parameter for binomial family taken to be 1)
# 
# Null deviance: 259.05  on 190  degrees of freedom
# Residual deviance: 196.93  on 187  degrees of freedom
# (4 observations deleted due to missingness)
# AIC: 204.93
# 
# Number of Fisher Scoring iterations: 4


# fert + lat, reduced model

moll_nc_pfdev_flo_r <- glm(repro ~ fert + lat, 
                         data = dfm_nc_PF_h, family = "binomial")

Anova(moll_nc_pfdev_flo_r, type = "III")

# Analysis of Deviance Table (Type III tests)
# 
# Response: repro
# LR Chisq Df Pr(>Chisq)    
# fert   55.410  1  9.784e-14 ***
#   lat      0.003  1     0.9586    
# ---
#   Signif. codes:  0 ‘***’ 0.001 ‘**’ 0.01 ‘*’ 0.05 ‘.’ 0.1 ‘ ’ 1

summary(moll_nc_pfdev_flo_r)

# Call:
#   glm(formula = repro ~ fert + lat, family = "binomial", data = dfm_nc_PF_h)
# 
# Deviance Residuals: 
#   Min       1Q   Median       3Q      Max  
# -1.7714  -0.7062   0.6859   0.6905   1.7423  
# 
# Coefficients:
#   Estimate Std. Error z value Pr(>|z|)    
# (Intercept)  1.3359961  0.4339133   3.079  0.00208 ** 
#   fert      -2.5732100  0.3819897  -6.736 1.62e-11 ***
#   lat         -0.0006133  0.0118054  -0.052  0.95857    
# ---
#   Signif. codes:  0 ‘***’ 0.001 ‘**’ 0.01 ‘*’ 0.05 ‘.’ 0.1 ‘ ’ 1
# 
# (Dispersion parameter for binomial family taken to be 1)
# 
# Null deviance: 259.05  on 190  degrees of freedom
# Residual deviance: 198.64  on 188  degrees of freedom
# (4 observations deleted due to missingness)
# AIC: 204.64
# 
# Number of Fisher Scoring iterations: 4


# phylogenetic logistic regressions --------------------------------------------------

# Notes: 
# 1) results are based on 1k bootstrapped confidence intervals, so quantitative results are expected to change when code is rerun
# 2) Significance of predictors based on 1k bootstrapped confidence intervals that do not overlap 0
# - Based on this scheme, confidence intervals = 0.00 were considered nonsignificant

# see MS for more details on the phylogenetic logistic regressions

# main effects of dev mode, fert modes, mass, and latitude ------------------------------------------------------

# main effects within each phylum --------

# dev -----

# ann ------

adop <- phyloglm(repro ~ dev, data = dfa_h, 
           boot = 1000, phy = a_tree2, method = 'logistic_MPLE', btol = 50)


summary(adop)

# Call:
#   phyloglm(formula = repro ~ dev, data = dfa_h, phy = a_tree2, method = "logistic_MPLE", 
#            btol = 50, boot = 1000)
# AIC     logLik Pen.logLik 
# 258.0     -125.0     -121.8 
# 
# Method: logistic_MPLE
# Mean tip height: 1
# Parameter estimate(s):
#   alpha: 14.33813 
# bootstrap mean: 14.4095 (on log scale, then back transformed)
# so possible upward bias.
# bootstrap 95% CI: (5.484793,35.46109)
# 
# Coefficients:
#   Estimate   StdErr  z.value lowerbootCI upperbootCI  p.value   
# (Intercept) -1.35365  0.46489 -2.91179    -2.03263     -0.5670 0.003594 **
#   devPF       -0.71225  0.51145 -1.39261    -1.49364      0.0293 0.163738   
# devPNF       0.13169  0.42363  0.31086    -0.51574      0.6735 0.755909   
# ---
#   Signif. codes:  0 ‘***’ 0.001 ‘**’ 0.01 ‘*’ 0.05 ‘.’ 0.1 ‘ ’ 1
# 
# Note: Wald-type p-values for coefficients, conditional on alpha=14.33813
# Parametric bootstrap results based on 1000 fitted replicates

# echino -------


edo <- phyloglm(repro ~ dev, data = dfe_h, boot = 1000, phy = e_tree2, method = "logistic_MPLE", btol = 50)

summary(edo)

# Call:
#   phyloglm(formula = repro ~ dev, data = dfe_h, phy = e_tree2, method = "logistic_MPLE", 
#            btol = 50, boot = 1000)
# AIC     logLik Pen.logLik 
# 126.36     -59.18     -58.04 
# 
# Method: logistic_MPLE
# Mean tip height: 1
# Parameter estimate(s):
#   alpha: 21.88055 
# bootstrap mean: 0 (on log scale, then back transformed)
# so possible downward bias.
# bootstrap 95% CI: (0.01833401,54.59034)
# 
# Coefficients:
#   Estimate    StdErr   z.value lowerbootCI upperbootCI   p.value    
# (Intercept)  -0.83143   0.29032  -2.86383    -1.42652      0.1396 0.0041855 ** 
#   devPF        -5.15520   1.48179  -3.47903   -19.21341     -0.7671 0.0005032 ***
#   devPNF       -2.90242   0.77057  -3.76657    -4.74824     -0.6296 0.0001655 ***
#   ---
#   Signif. codes:  0 ‘***’ 0.001 ‘**’ 0.01 ‘*’ 0.05 ‘.’ 0.1 ‘ ’ 1
# 
# Note: Wald-type p-values for coefficients, conditional on alpha=21.88055
# Parametric bootstrap results based on 1000 fitted replicates

# moll, no conus -------


mncdop <- phyloglm(repro ~ dev, data = dfm_nc_h, boot = 1000, phy = m_tree2, method = "logistic_MPLE", btol = 50)

summary(mncdop)

# Call:
#   phyloglm(formula = repro ~ dev, data = dfm_nc_h, phy = m_tree2, 
#            method = "logistic_MPLE", btol = 50, boot = 1000)
# AIC     logLik Pen.logLik 
# 183.84     -87.92     -84.07 
# 
# Method: logistic_MPLE
# Mean tip height: 1
# Parameter estimate(s):
#   alpha: 1.639231 
# bootstrap mean: 1.199756 (on log scale, then back transformed)
# so possible downward bias.
# bootstrap 95% CI: (0.3245423,3.25201)
# 
# Coefficients:
#                Estimate      StdErr     z.value lowerbootCI upperbootCI p.value
# (Intercept)  1.03813972  0.76372858  1.35930454 -0.00225640      1.4762  0.1741
# devPF        0.34721231  0.25429997  1.36536516  0.00406105      0.5964  0.1721
# devPNF       0.33412840  0.27260568  1.22568391  0.00010387      0.5933  0.2203
# 
# Note: Wald-type p-values for coefficients, conditional on alpha=1.639231
# Parametric bootstrap results based on 1000 fitted replicates


# fert ------

# ann -----


afop <- phyloglm(repro ~ fert, data = dfa_h, boot = 1000, phy = a_tree2, method = "logistic_MPLE", btol = 50)

summary(afop)

# Call:
#   phyloglm(formula = repro ~ fert, data = dfa_h, phy = a_tree2, 
#            method = "logistic_MPLE", btol = 50, boot = 1000)
# AIC     logLik Pen.logLik 
# 237.4     -115.7     -113.6 
# 
# Method: logistic_MPLE
# Mean tip height: 1
# Parameter estimate(s):
#   alpha: 7.596216 
# bootstrap mean: 7.902775 (on log scale, then back transformed)
# so possible upward bias.
# bootstrap 95% CI: (1.214381,40.45218)
# 
# Coefficients:
#   Estimate   StdErr  z.value lowerbootCI upperbootCI   p.value    
# (Intercept) -1.29323  0.34667 -3.73050    -1.89244     -0.6284 0.0001911 ***
#   fert        -1.33865  0.37198 -3.59869    -2.20939     -0.7061 0.0003198 ***
#   ---
#   Signif. codes:  0 ‘***’ 0.001 ‘**’ 0.01 ‘*’ 0.05 ‘.’ 0.1 ‘ ’ 1
# 
# Note: Wald-type p-values for coefficients, conditional on alpha=7.596216
# Parametric bootstrap results based on 1000 fitted replicates


# echino -------


efop <- phyloglm(repro ~ fert, data = dfe_h, boot = 1000, phy = e_tree2, method = "logistic_MPLE", btol = 50)

summary(efop)

# Call:
#   phyloglm(formula = repro ~ fert, data = dfe_h, phy = e_tree2, 
#            method = "logistic_MPLE", btol = 50, boot = 1000)
# AIC     logLik Pen.logLik 
# 89.59     -41.79     -40.40 
# 
# Method: logistic_MPLE
# Mean tip height: 1
# Parameter estimate(s):
#   alpha: 20.64942 
# bootstrap mean: 24.38835 (on log scale, then back transformed)
# so possible upward bias.
# bootstrap 95% CI: (3.275371,54.56303)
# 
# Coefficients:
#   Estimate   StdErr  z.value lowerbootCI upperbootCI  p.value    
# (Intercept) -0.68404  0.37806 -1.80932    -1.54798      0.0162   0.0704 .  
# fert        -3.52412  0.72529 -4.85892    -5.57745     -2.2617 1.18e-06 ***
#   ---
#   Signif. codes:  0 ‘***’ 0.001 ‘**’ 0.01 ‘*’ 0.05 ‘.’ 0.1 ‘ ’ 1
# 
# Note: Wald-type p-values for coefficients, conditional on alpha=20.64942
# Parametric bootstrap results based on 1000 fitted replicates


# moll, no conus -------


mncfop <- phyloglm(repro ~ fert, data = dfm_nc_h, boot = 1000, phy = m_tree2, method = "logistic_MPLE", btol = 50)

summary(mncfop)

# Call:
#   phyloglm(formula = repro ~ fert, data = dfm_nc_h, phy = m_tree2, 
#            method = "logistic_MPLE", btol = 50, boot = 1000)
# AIC     logLik Pen.logLik 
# 189.53     -91.76     -90.13 
# 
# Method: logistic_MPLE
# Mean tip height: 1
# Parameter estimate(s):
#   alpha: 1.940863 
# bootstrap mean: 2.107183 (on log scale, then back transformed)
# so possible upward bias.
# bootstrap 95% CI: (0.9207485,4.180667)
# 
# Coefficients:
#   Estimate   StdErr  z.value lowerbootCI upperbootCI p.value  
# (Intercept)  0.32422  0.65254  0.49686    -0.38625      1.1186 0.61929  
# fert        -0.70857  0.33636 -2.10658    -1.18726     -0.4570 0.03515 *
#   ---
#   Signif. codes:  0 ‘***’ 0.001 ‘**’ 0.01 ‘*’ 0.05 ‘.’ 0.1 ‘ ’ 1
# 
# Note: Wald-type p-values for coefficients, conditional on alpha=1.940863
# Parametric bootstrap results based on 1000 fitted replicates


# mass ----

# ann -----


amop <- phyloglm(repro ~ ln_mass, data = dfa_h, boot = 1000, phy = a_tree2, method = "logistic_MPLE", btol = 50)


summary(amop)

# Call:
#   phyloglm(formula = repro ~ ln_mass, data = dfa_h, phy = a_tree2, 
#            method = "logistic_MPLE", btol = 50, boot = 1000)
# AIC     logLik Pen.logLik 
# 256.0     -125.0     -120.3 
# 
# Method: logistic_MPLE
# Mean tip height: 1
# Parameter estimate(s):
#   alpha: 44.99782 
# bootstrap mean: 0 (on log scale, then back transformed)
# so possible downward bias.
# bootstrap 95% CI: (2.86555,54.58169)
# 
# Coefficients:
#   Estimate    StdErr   z.value lowerbootCI upperbootCI   p.value    
# (Intercept) -2.960291  0.411290 -7.197569   -3.699601     -1.3022 6.130e-13 ***
#   ln_mass     -0.204841  0.050258 -4.075774   -0.287484     -0.0397 4.586e-05 ***
#   ---
#   Signif. codes:  0 ‘***’ 0.001 ‘**’ 0.01 ‘*’ 0.05 ‘.’ 0.1 ‘ ’ 1
# 
# Note: Wald-type p-values for coefficients, conditional on alpha=44.99782
# Parametric bootstrap results based on 1000 fitted replicates


# echino -------


emop <- phyloglm(repro ~ ln_mass, data = dfe_h, boot = 1000, phy = e_tree2, method = "logistic_MPLE", btol = 50)


summary(emop)

# Call:
#   phyloglm(formula = repro ~ ln_mass, data = dfe_h, phy = e_tree2, 
#            method = "logistic_MPLE", btol = 50, boot = 1000)
# AIC     logLik Pen.logLik 
# 141.82     -67.91     -64.31 
# 
# Method: logistic_MPLE
# Mean tip height: 1
# Parameter estimate(s):
#   alpha: 53.57961 
# bootstrap mean: 0 (on log scale, then back transformed)
# so possible downward bias.
# bootstrap 95% CI: (0.09010255,54.58619)
# 
# Coefficients:
#   Estimate   StdErr  z.value lowerbootCI upperbootCI   p.value    
# (Intercept) -2.31550  0.27917 -8.29429    -2.78344     -0.2515 < 2.2e-16 ***
#   ln_mass     -0.53651  0.10180 -5.26997    -0.72224     -0.1224 1.364e-07 ***
#   ---
#   Signif. codes:  0 ‘***’ 0.001 ‘**’ 0.01 ‘*’ 0.05 ‘.’ 0.1 ‘ ’ 1
# 
# Note: Wald-type p-values for coefficients, conditional on alpha=53.57961
# Parametric bootstrap results based on 1000 fitted replicates


# moll, no conus -------


mncmop <- phyloglm(repro ~ ln_mass, data = dfm_nc_h, boot = 1000, phy = m_tree2, method = "logistic_MPLE", btol = 50)


summary(mncmop)

# Call:
#   phyloglm(formula = repro ~ ln_mass, data = dfm_nc_h, phy = m_tree2, 
#            method = "logistic_MPLE", btol = 50, boot = 1000)
# AIC     logLik Pen.logLik 
# 194.66     -94.33     -90.01 
# 
# Method: logistic_MPLE
# Mean tip height: 1
# Parameter estimate(s):
#   alpha: 2.154857 
# bootstrap mean: 1.374661 (on log scale, then back transformed)
# so possible downward bias.
# bootstrap 95% CI: (0.9966913,3.907938)
# 
# Coefficients:
#   Estimate    StdErr   z.value lowerbootCI upperbootCI p.value
# (Intercept)  0.916315  0.637855  1.436556    0.112432      1.2867  0.1508
# ln_mass     -0.032569  0.021150 -1.539951   -0.060800     -0.0023  0.1236
# 
# Note: Wald-type p-values for coefficients, conditional on alpha=2.154857
# Parametric bootstrap results based on 1000 fitted replicates

# lat ----

# ann -----

ann_lop <- phyloglm(repro ~ lat, data = dfa_h, boot = 1000, phy = a_tree2, method = "logistic_MPLE", btol = 50)

summary(ann_lop)

# Call:
#   phyloglm(formula = repro ~ lat, data = dfa_h, phy = a_tree2, 
#            method = "logistic_MPLE", btol = 50, boot = 1000)
# AIC     logLik Pen.logLik 
# 246.3     -120.1     -114.2 
# 
# Method: logistic_MPLE
# Mean tip height: 1
# Parameter estimate(s):
#   alpha: 11.39732 
# bootstrap mean: 0 (on log scale, then back transformed)
# so possible downward bias.
# bootstrap 95% CI: (1.000315,16.83588)
# 
# Coefficients:
#   Estimate     StdErr    z.value lowerbootCI upperbootCI   p.value    
# (Intercept) -0.1388681  0.4017940 -0.3456201  -0.5682102      1.1320 0.7296282    
# lat         -0.0328426  0.0095387 -3.4431062  -0.0557552     -0.0096 0.0005751 ***
#   ---
#   Signif. codes:  0 ‘***’ 0.001 ‘**’ 0.01 ‘*’ 0.05 ‘.’ 0.1 ‘ ’ 1
# 
# Note: Wald-type p-values for coefficients, conditional on alpha=11.39732
# Parametric bootstrap results based on 1000 fitted replicates

# echino -------

ech_lo <- phyloglm(repro ~ lat, data = dfe_h, boot = 1000, phy = e_tree2, method = "logistic_MPLE", btol = 50)

summary(ech_lo)

# Call:
#   phyloglm(formula = repro ~ lat, data = dfe_h, phy = e_tree2, 
#            method = "logistic_MPLE", btol = 50, boot = 1000)
# AIC     logLik Pen.logLik 
# 179.58     -86.79     -80.89 
# 
# Method: logistic_MPLE
# Mean tip height: 1
# Parameter estimate(s):
#   alpha: 33.70519 
# bootstrap mean: 0 (on log scale, then back transformed)
# so possible downward bias.
# bootstrap 95% CI: (1.000389,36.26782)
# 
# Coefficients:
#   Estimate     StdErr    z.value lowerbootCI upperbootCI   p.value    
# (Intercept) -2.6250757  0.5019343 -5.2299189  -2.9736563     -1.2677 1.696e-07 ***
#   lat          0.0103917  0.0098619  1.0537189  -0.0063733      0.0386     0.292    
# ---
#   Signif. codes:  0 ‘***’ 0.001 ‘**’ 0.01 ‘*’ 0.05 ‘.’ 0.1 ‘ ’ 1
# 
# Note: Wald-type p-values for coefficients, conditional on alpha=33.70519
# Parametric bootstrap results based on 1000 fitted replicates


# moll, no conus -------

# reduced btol from 30 to 50 because model would not converge otherwise

mnc_lop <- phyloglm(repro ~ lat, data = dfm_nc_h, boot = 1000, phy = m_tree2, method = "logistic_MPLE", btol = 30)


# summary(mnc_lop)
# 
# Call:
#   phyloglm(formula = repro ~ lat, data = dfm_nc_h, phy = m_tree2, 
#            method = "logistic_MPLE", btol = 30, boot = 1000)
# AIC     logLik Pen.logLik 
# 204.84     -99.42     -93.75 
# 
# Method: logistic_MPLE
# Mean tip height: 1
# Parameter estimate(s):
#   alpha: 1.000243 
# bootstrap mean: 1.000366 (on log scale, then back transformed)
# so possible upward bias.
# bootstrap 95% CI: (0.9998224,1.000204)
# 
# Coefficients:
#   Estimate     StdErr    z.value lowerbootCI upperbootCI p.value
# (Intercept)  1.4982429  1.0854013  1.3803584   1.4979456      1.4985  0.1675
# lat         -0.0050144  0.0036595 -1.3702145  -0.0100772      0.0000  0.1706
# 
# Note: Wald-type p-values for coefficients, conditional on alpha=1.000243
# Parametric bootstrap results based on 1000 fitted replicates


# effects of life history and ecology within phyla and dev modes -----------

# ann ------

# ann adev (internal fertilizers only) ------

# mass effects only

ann_adev_fmop <- phyloglm(repro ~ ln_mass, data = dfa_A_h, boot = 1000, phy = a_tree2, method = "logistic_MPLE", btol = 50)


summary(ann_adev_fmop)

# Call:
#   phyloglm(formula = repro ~ ln_mass, data = dfa_A_h, phy = a_tree2, 
#            method = "logistic_MPLE", btol = 50, boot = 1000)
# AIC     logLik Pen.logLik 
# 23.671     -8.835     -6.309 
# 
# Method: logistic_MPLE
# Mean tip height: 1
# Parameter estimate(s):
#   alpha: 16.38062 
# bootstrap mean: 0 (on log scale, then back transformed)
# so possible downward bias.
# bootstrap 95% CI: (0.04713655,54.5526)
# 
# Coefficients:
#   Estimate      StdErr     z.value lowerbootCI upperbootCI p.value
# (Intercept) -1.2884e+00  1.1722e+00 -1.0991e+00 -3.0228e+00      0.4365  0.2717
# ln_mass     -6.3539e-05  1.2849e-01 -4.9451e-04 -2.7555e-01      0.2811  0.9996
# 
# Note: Wald-type p-values for coefficients, conditional on alpha=16.38062
# Parametric bootstrap results based on 1000 fitted replicates

# ann pnfdev ------

# fert x mass, full model

ann_pnfdev_fmop <- phyloglm(repro ~ fert + ln_mass + fert*ln_mass, data = dfa_PNF_h, boot = 1000, phy = a_tree2, method = "logistic_MPLE", btol = 50)


summary(ann_pnfdev_fmop)

# Call:
#   phyloglm(formula = repro ~ fert + ln_mass + fert * ln_mass, data = dfa_PNF_h, 
#            phy = a_tree2, method = "logistic_MPLE", btol = 50, 
#            boot = 1000)
# AIC     logLik Pen.logLik 
# 153.15     -71.57     -64.75 
# 
# Method: logistic_MPLE
# Mean tip height: 1
# Parameter estimate(s):
#   alpha: 9.864748 
# bootstrap mean: 0 (on log scale, then back transformed)
# so possible downward bias.
# bootstrap 95% CI: (1.007043,26.7494)
# 
# Coefficients:
#   Estimate    StdErr   z.value lowerbootCI upperbootCI  p.value   
# (Intercept)  -2.473759  0.781618 -3.164921   -3.237241     -1.2555 0.001551 **
#   fert         -0.122034  0.807511 -0.151124   -1.221003      0.8949 0.879878   
# ln_mass      -0.178001  0.083853 -2.122767   -0.311906     -0.0576 0.033773 * 
#   fert:ln_mass  0.041581  0.120516  0.345028   -0.149414      0.2326 0.730073   
# ---
#   Signif. codes:  0 ‘***’ 0.001 ‘**’ 0.01 ‘*’ 0.05 ‘.’ 0.1 ‘ ’ 1
# 
# Note: Wald-type p-values for coefficients, conditional on alpha=9.864748
# Parametric bootstrap results based on 1000 fitted replicates


# fert + mass, reduced model

ann_pnfdev_fmop1 <- phyloglm(repro ~ fert + ln_mass, data = dfa_PNF_h, boot = 1000, phy = a_tree2, method = "logistic_MPLE", btol = 50)


summary(ann_pnfdev_fmop1)

# Call:
#   phyloglm(formula = repro ~ fert + ln_mass, data = dfa_PNF_h, 
#            phy = a_tree2, method = "logistic_MPLE", btol = 50, 
#            boot = 1000)
# AIC     logLik Pen.logLik 
# 146.94     -69.47     -64.62 
# 
# Method: logistic_MPLE
# Mean tip height: 1
# Parameter estimate(s):
#   alpha: 8.329593 
# bootstrap mean: 0 (on log scale, then back transformed)
# so possible downward bias.
# bootstrap 95% CI: (1.844728,28.93418)
# 
# Coefficients:
#   Estimate    StdErr   z.value lowerbootCI upperbootCI  p.value   
# (Intercept) -1.672224  0.578020 -2.893022   -2.775142     -0.8371 0.003816 **
#   fert        -0.692533  0.386128 -1.793533   -1.388556      0.0592 0.072888 . 
# ln_mass     -0.094006  0.058591 -1.604434   -0.203449     -0.0072 0.108618   
# ---
#   Signif. codes:  0 ‘***’ 0.001 ‘**’ 0.01 ‘*’ 0.05 ‘.’ 0.1 ‘ ’ 1
# 
# Note: Wald-type p-values for coefficients, conditional on alpha=8.329593
# Parametric bootstrap results based on 1000 fitted replicates

# ann pfdev ------

# fert x mass, full model

ann_pfdev_fmop <- phyloglm(repro ~ fert + ln_mass + fert*ln_mass, data = dfa_PF_h, boot = 1000, phy = a_tree2, method = "logistic_MPLE", btol = 50)


summary(ann_pfdev_fmop)

# Call:
#   phyloglm(formula = repro ~ fert + ln_mass + fert * ln_mass, data = dfa_PF_h, 
#            phy = a_tree2, method = "logistic_MPLE", btol = 50, 
#            boot = 1000)
# AIC     logLik Pen.logLik 
# 72.53     -31.27     -26.03 
# 
# Method: logistic_MPLE
# Mean tip height: 1
# Parameter estimate(s):
#   alpha: 54.56642 
# bootstrap mean: 0 (on log scale, then back transformed)
# so possible downward bias.
# bootstrap 95% CI: (0.01920224,54.5932)
# 
# Coefficients:
#   Estimate     StdErr    z.value lowerbootCI upperbootCI p.value  
# (Intercept)  -2.9604320  1.2225443 -2.4215335  -6.3676762      0.0000 0.01546 *
#   fert          0.7648707  1.2951295  0.5905747  -0.5552203      4.9151 0.55481  
# ln_mass      -0.2278682  0.1655052 -1.3768040  -0.8294636      0.0000 0.16857  
# fert:ln_mass  0.2971734  0.2054401  1.4465210  -0.0029589      0.9491 0.14803  
# ---
#   Signif. codes:  0 ‘***’ 0.001 ‘**’ 0.01 ‘*’ 0.05 ‘.’ 0.1 ‘ ’ 1
# 
# Note: Wald-type p-values for coefficients, conditional on alpha=54.56642
# Parametric bootstrap results based on 1000 fitted replicates

# fert + mass, reduced model


ann_pfdev_fmop1 <- phyloglm(repro ~ fert + ln_mass, data = dfa_PF_h, boot = 1000, phy = a_tree2, method = "logistic_MPLE", btol = 50)


summary(ann_pfdev_fmop1)

# Call:
#   phyloglm(formula = repro ~ fert + ln_mass, boot = 1000, phy = a_tree2, method = "logistic_MPLE", btol = 50, data = dfa_PF_h)
# 
# Deviance Residuals: 
#   Min       1Q   Median       3Q      Max  
# -0.6642  -0.4666  -0.4072  -0.3436   2.6133  
# 
# Coefficients:
#   Estimate Std. Error z value Pr(>|z|)   
# (Intercept)  -2.7290     0.9058  -3.013  0.00259 **
#   fert       -0.4061     0.7070  -0.574  0.56570   
# ln_mass      -0.1374     0.1138  -1.207  0.22757   
# ---
#   Signif. codes:  0 ‘***’ 0.001 ‘**’ 0.01 ‘*’ 0.05 ‘.’ 0.1 ‘ ’ 1
# 
# (Dispersion parameter for binomial family taken to be 1)
# 
# Null deviance: 67.21  on 110  degrees of freedom
# Residual deviance: 65.00  on 108  degrees of freedom
# AIC: 71
# 
# Number of Fisher Scoring iterations: 5


# echino -------

# ech adev ------

# fert x mass, full model


ech_adev_fmop <- phyloglm(repro ~ fert + ln_mass + fert*ln_mass, 
                          data = dfe_A_h, boot = 1000, phy = e_tree2, method = "logistic_MPLE", btol = 50)


summary(ech_adev_fmop)

# Call:
#   phyloglm(formula = repro ~ fert + ln_mass + fert * ln_mass, data = dfe_A_h, 
#            phy = e_tree2, method = "logistic_MPLE", btol = 50, 
#            boot = 1000)
# AIC     logLik Pen.logLik 
# 52.83     -21.41     -17.67 
# 
# Method: logistic_MPLE
# Mean tip height: 0.9751861
# Parameter estimate(s):
#   alpha: 12.51114 
# bootstrap mean: 0 (on log scale, then back transformed)
# so possible downward bias.
# bootstrap 95% CI: (0.04013647,55.9392)
# 
# Coefficients:
#   Estimate    StdErr   z.value lowerbootCI upperbootCI p.value  
# (Intercept)  -0.511094  0.534892 -0.955508   -1.305532      0.7194 0.33932  
# fert         -1.504422  0.858290 -1.752813   -3.007812      0.0000 0.07963 .
# ln_mass      -0.315984  0.204444 -1.545577   -0.746095      0.0469 0.12221  
# fert:ln_mass  0.072541  0.375838  0.193012   -0.665405      0.8317 0.84695  
# ---
#   Signif. codes:  0 ‘***’ 0.001 ‘**’ 0.01 ‘*’ 0.05 ‘.’ 0.1 ‘ ’ 1
# 
# Note: Wald-type p-values for coefficients, conditional on alpha=12.51114
# Parametric bootstrap results based on 1000 fitted replicates


# fert + mass

ech_adev_fmop1 <- phyloglm(repro ~ fert + ln_mass, data = dfe_A_h, boot = 1000, 
                           phy = e_tree2, method = "logistic_MPLE", btol = 50)


summary(ech_adev_fmop1)

# Call:
#   phyloglm(formula = repro ~ fert + ln_mass, data = dfe_A_h, phy = e_tree2, 
#            method = "logistic_MPLE", btol = 50, boot = 1000)
# AIC     logLik Pen.logLik 
# 50.69     -21.35     -18.64 
# 
# Method: logistic_MPLE
# Mean tip height: 0.9751861
# Parameter estimate(s):
#   alpha: 14.46847 
# bootstrap mean: 0 (on log scale, then back transformed)
# so possible downward bias.
# bootstrap 95% CI: (0.01964347,55.94641)
# 
# Coefficients:
#   Estimate   StdErr  z.value lowerbootCI upperbootCI p.value  
# (Intercept) -0.55846  0.52366 -1.06646    -1.55359      0.6843 0.28622  
# fert        -1.51059  0.87366 -1.72904    -3.08656      0.0003 0.08380 .
# ln_mass     -0.32480  0.17552 -1.85043    -0.71774      0.0191 0.06425 .
# ---
#   Signif. codes:  0 ‘***’ 0.001 ‘**’ 0.01 ‘*’ 0.05 ‘.’ 0.1 ‘ ’ 1
# 
# Note: Wald-type p-values for coefficients, conditional on alpha=14.46847
# Parametric bootstrap results based on 1000 fitted replicates


# ech pnfdev ------

# fert x mass, full model

ech_pnfdev_fmop <- phyloglm(repro ~ fert + ln_mass + fert*ln_mass, 
                      data = dfe_PNF_h, boot = 1000, phy = e_tree2, method = "logistic_MPLE", btol = 50)


summary(ech_pnfdev_fmop)

# Call:
#   phyloglm(formula = repro ~ fert + ln_mass + fert * ln_mass, data = dfe_PNF_h, 
#            phy = e_tree2, method = "logistic_MPLE", btol = 50, 
#            boot = 1000)
# AIC     logLik Pen.logLik 
# 35.46     -12.73     -10.24 
# 
# Method: logistic_MPLE
# Mean tip height: 1
# Parameter estimate(s):
#   alpha: 53.81376 
# bootstrap mean: 0 (on log scale, then back transformed)
# so possible downward bias.
# bootstrap 95% CI: (0,54.53087)
# 
# Coefficients:
#   Estimate   StdErr  z.value lowerbootCI upperbootCI p.value  
# (Intercept)  -0.75608  1.09270 -0.69193    -2.37560      1.0196 0.48898  
# fert         -2.08519  1.26460 -1.64890    -3.34855      0.5025 0.09917 .
# ln_mass      -0.19005  0.54523 -0.34857    -1.48696      0.4453 0.72741  
# fert:ln_mass -0.44678  0.59826 -0.74681    -1.11016      1.1256 0.45518  
# ---
#   Signif. codes:  0 ‘***’ 0.001 ‘**’ 0.01 ‘*’ 0.05 ‘.’ 0.1 ‘ ’ 1
# 
# Note: Wald-type p-values for coefficients, conditional on alpha=53.81376
# Parametric bootstrap results based on 1000 fitted replicates


# fert + mass, reduced model

ech_pnfdev_fmop1 <- phyloglm(repro ~ fert + ln_mass, data = dfe_PNF_h, boot = 1000, 
                             phy = e_tree2, method = "logistic_MPLE", btol = 50)


summary(ech_pnfdev_fmop1)

# Call:
#   phyloglm(formula = repro ~ fert + ln_mass, data = dfe_PNF_h, 
#            phy = e_tree2, method = "logistic_MPLE", btol = 50, 
#            boot = 1000)
# AIC     logLik Pen.logLik 
# 33.67     -12.84     -10.82 
# 
# Method: logistic_MPLE
# Mean tip height: 1
# Parameter estimate(s):
#   alpha: 54.45716 
# bootstrap mean: 0 (on log scale, then back transformed)
# so possible downward bias.
# bootstrap 95% CI: (0.01861884,54.57683)
# 
# Coefficients:
#   Estimate   StdErr  z.value lowerbootCI upperbootCI p.value  
# (Intercept) -1.15731  1.15192 -1.00467    -2.75706      0.6656 0.31505  
# fert        -1.30613  1.25936 -1.03714    -3.33914      0.8129 0.29967  
# ln_mass     -0.53695  0.20971 -2.56045    -0.97288      0.0000 0.01045 *
#   ---
#   Signif. codes:  0 ‘***’ 0.001 ‘**’ 0.01 ‘*’ 0.05 ‘.’ 0.1 ‘ ’ 1
# 
# Note: Wald-type p-values for coefficients, conditional on alpha=54.45716
# Parametric bootstrap results based on 1000 fitted replicates


# ech pfdev (did not test) ------


# moll_nc ------

# moll_nc adev ------

# mass effects only

moll_nc_adev_fmop <- phyloglm(repro ~ ln_mass, data = dfm_nc_A_h, boot = 1000, phy = m_tree2, method = "logistic_MPLE", btol = 50)


summary(moll_nc_adev_fmop)

# Call:
#   phyloglm(formula = repro ~ ln_mass, data = dfm_nc_A_h, phy = m_tree2, 
#            method = "logistic_MPLE", btol = 50, boot = 1000)
# AIC     logLik Pen.logLik 
# 29.16     -11.58      -8.51 
# 
# Method: logistic_MPLE
# Mean tip height: 0.9602386
# Parameter estimate(s):
#   alpha: 1.041378 
# bootstrap mean: 0 (on log scale, then back transformed)
# so possible downward bias.
# bootstrap 95% CI: (0,4.3317)
# 
# Coefficients:
#   Estimate      StdErr     z.value lowerbootCI upperbootCI p.value
# (Intercept)  0.14771449  1.11255546  0.13277045 -0.96275384      0.9611  0.8944
# ln_mass      0.00004399  0.04163343  0.00105661 -0.07995623      0.0608  0.9992
# 
# Note: Wald-type p-values for coefficients, conditional on alpha=1.041378
# Parametric bootstrap results based on 1000 fitted replicates


# moll_nc pnfdev ------

# fert x mass, full model

moll_nc_pnfdev_fmop <- phyloglm(repro ~ fert + ln_mass + fert*ln_mass, 
                          data = dfm_nc_PNF_h, boot = 1000, phy = m_tree2, method = "logistic_MPLE", btol = 50)


summary(moll_nc_pnfdev_fmop)

# Call:
#   phyloglm(formula = repro ~ fert + ln_mass + fert * ln_mass, data = dfm_nc_PNF_h, 
#            phy = m_tree2, method = "logistic_MPLE", btol = 50, 
#            boot = 1000)
# AIC     logLik Pen.logLik 
# 43.718    -16.859     -8.508 
# 
# Method: logistic_MPLE
# Mean tip height: 1
# Parameter estimate(s):
#   alpha: 0.887687 
# bootstrap mean: 0 (on log scale, then back transformed)
# so possible downward bias.
# bootstrap 95% CI: (0,12.07752)
# 
# Coefficients:
#   Estimate      StdErr     z.value lowerbootCI upperbootCI p.value
# (Intercept)   0.27703359  1.10390823  0.25095708 -2.05269845      3.7150  0.8018
# fert          0.01761350  0.21187137  0.08313300 -3.41628510      0.3155  0.9337
# ln_mass      -0.00013065  0.02462588 -0.00530555 -0.73317510      0.3401  0.9958
# fert:ln_mass -0.01517560  0.04884230 -0.31070613 -0.41858519      0.8133  0.7560
# 
# Note: Wald-type p-values for coefficients, conditional on alpha=0.887687
# Parametric bootstrap results based on 1000 fitted replicates


# fert + mass, reduced model

moll_nc_pnfdev_fmop1 <- phyloglm(repro ~ fert + ln_mass, 
                           data = dfm_nc_PNF_h, boot = 1000, phy = m_tree2, method = "logistic_MPLE", btol = 50)


summary(moll_nc_pnfdev_fmop1)

# Call:
#   phyloglm(formula = repro ~ fert + ln_mass, data = dfm_nc_PNF_h, 
#            phy = m_tree2, method = "logistic_MPLE", btol = 50, 
#            boot = 1000)
# AIC     logLik Pen.logLik 
# 44.51     -18.26     -13.17 
# 
# Method: logistic_MPLE
# Mean tip height: 1
# Parameter estimate(s):
#   alpha: 2.687182 
# bootstrap mean: 0 (on log scale, then back transformed)
# so possible downward bias.
# bootstrap 95% CI: (0.3132417,9.593205)
# 
# Coefficients:
#   Estimate    StdErr   z.value lowerbootCI upperbootCI p.value
# (Intercept)  0.176518  0.650565  0.271331   -0.991664      3.1227  0.7861
# fert         0.011874  0.350658  0.033862   -1.765574      0.2199  0.9730
# ln_mass     -0.001756  0.028048 -0.062609   -0.104822      0.0760  0.9501
# 
# Note: Wald-type p-values for coefficients, conditional on alpha=2.687182
# Parametric bootstrap results based on 1000 fitted replicates

# moll_nc pfdev ------

# fert x mass, full model

moll_nc_pfdev_fmop <- phyloglm(repro ~ fert + ln_mass + fert*ln_mass, 
                         data = dfm_nc_PF_h, boot = 1000, phy = m_tree2, method = "logistic_MPLE", btol = 50)


summary(moll_nc_pfdev_fmop)

# Call:
#   phyloglm(formula = repro ~ fert + ln_mass + fert * ln_mass, data = dfm_nc_PF_h, 
#            phy = m_tree2, method = "logistic_MPLE", btol = 50, 
#            boot = 1000)
# AIC     logLik Pen.logLik 
# 125.75     -57.87     -53.01 
# 
# Method: logistic_MPLE
# Mean tip height: 0.9602386
# Parameter estimate(s):
#   alpha: 0.9308836 
# bootstrap mean: 0 (on log scale, then back transformed)
# so possible downward bias.
# bootstrap 95% CI: (0.465085,3.3243)
# 
# Coefficients:
#   Estimate    StdErr   z.value lowerbootCI upperbootCI  p.value   
# (Intercept)  -0.212409  0.857575 -0.247686   -0.735423      1.1485 0.804377   
# fert         -3.103194  0.972558 -3.190754   -3.992298     -1.8898 0.001419 **
#   ln_mass      -0.100694  0.083747 -1.202362   -0.238561      0.0780 0.229223   
# fert:ln_mass  0.389693  0.196429  1.983891    0.038572      0.6746 0.047268 * 
#   ---
#   Signif. codes:  0 ‘***’ 0.001 ‘**’ 0.01 ‘*’ 0.05 ‘.’ 0.1 ‘ ’ 1
# 
# Note: Wald-type p-values for coefficients, conditional on alpha=0.9308836
# Parametric bootstrap results based on 1000 fitted replicates


# fert x lat effects ------------------------------------------------------

# ann ------

# ann adev ------

# lat effects only

ann_adev_flop <- phyloglm(repro ~ lat, data = dfa_A_h, boot = 1000, phy = a_tree2, method = "logistic_MPLE", btol = 50)


summary(ann_adev_flop)

# Call:
#   phyloglm(formula = repro ~ lat, data = dfa_A_h, phy = a_tree2, 
#            method = "logistic_MPLE", btol = 50, boot = 1000)
# AIC     logLik Pen.logLik 
# 24.057     -9.029     -5.828 
# 
# Method: logistic_MPLE
# Mean tip height: 1
# Parameter estimate(s):
#   alpha: 1.001374 
# bootstrap mean: 0 (on log scale, then back transformed)
# so possible downward bias.
# bootstrap 95% CI: (0.9989546,9.744442)
# 
# Coefficients:
#   Estimate    StdErr   z.value lowerbootCI upperbootCI p.value  
# (Intercept) -3.992967  2.365757 -1.687818   -4.340417     -1.5118 0.09145 .
# lat          0.071562  0.044261  1.616842    0.015176      0.1162 0.10591  
# ---
#   Signif. codes:  0 ‘***’ 0.001 ‘**’ 0.01 ‘*’ 0.05 ‘.’ 0.1 ‘ ’ 1
# 
# Note: Wald-type p-values for coefficients, conditional on alpha=1.001374
# Parametric bootstrap results based on 1000 fitted replicates


# ann pnfdev ------

# fert x lat, full model

ann_pnfdev_flop <- phyloglm(repro ~ fert + lat + fert*lat, data = dfa_PNF_h, boot = 1000, phy = a_tree2, method = "logistic_MPLE", btol = 50)


summary(ann_pnfdev_flop)

# Call:
#   phyloglm(formula = repro ~ fert + lat + fert * lat, data = dfa_PNF_h, 
#            phy = a_tree2, method = "logistic_MPLE", btol = 50, 
#            boot = 1000)
# AIC     logLik Pen.logLik 
# 166.13     -78.06     -68.62 
# 
# Method: logistic_MPLE
# Mean tip height: 1
# Parameter estimate(s):
#   alpha: 1.001754 
# bootstrap mean: 0 (on log scale, then back transformed)
# so possible downward bias.
# bootstrap 95% CI: (0,1.000917)
# 
# Coefficients:
#   Estimate     StdErr    z.value lowerbootCI upperbootCI p.value  
# (Intercept) -0.7453518  0.8591799 -0.8675155  -0.7485455      0.0000 0.38566  
# fert         1.2039982  0.9378633  1.2837673   0.0000000      1.2056 0.19922  
# lat         -0.0075649  0.0118166 -0.6401960  -0.0182842      0.0085 0.52205  
# fert:lat    -0.0598675  0.0248023 -2.4137909  -0.0839881      0.0000 0.01579 *
#   ---
#   Signif. codes:  0 ‘***’ 0.001 ‘**’ 0.01 ‘*’ 0.05 ‘.’ 0.1 ‘ ’ 1
# 
# Note: Wald-type p-values for coefficients, conditional on alpha=1.001754
# Parametric bootstrap results based on 1000 fitted replicates


# ann pfdev ------

# fert x lat, full model

# note: had to reduce btol value from 50 to 40 to get model to run

ann_pfdev_flop <- phyloglm(repro ~ fert + lat + fert*lat, data = dfa_PF_h, boot = 1000, phy = a_tree2, method = "logistic_MPLE", btol = 40)

summary(ann_pfdev_flop)

# Call:
#   phyloglm(formula = repro ~ fert + lat + fert * lat, data = dfa_PF_h, 
#            phy = a_tree2, method = "logistic_MPLE", btol = 40, 
#            boot = 1000)
# AIC     logLik Pen.logLik 
# 88.02     -39.01     -29.85 
# 
# Method: logistic_MPLE
# Mean tip height: 1
# Parameter estimate(s):
#   alpha: 1.000672 
# bootstrap mean: 0 (on log scale, then back transformed)
# so possible downward bias.
# bootstrap 95% CI: (0,1.00084)
# 
# Coefficients:
#   Estimate    StdErr   z.value lowerbootCI upperbootCI p.value
# (Intercept)  0.584761  1.489948  0.392471    0.000000      0.5847  0.6947
# fert        -1.267914  1.560661 -0.812421   -1.270610      0.0000  0.4165
# lat         -0.038227  0.032831 -1.164359   -0.050548      0.0000  0.2443
# fert:lat     0.025637  0.034460  0.743955    0.000000      0.0361  0.4569
# 
# Note: Wald-type p-values for coefficients, conditional on alpha=1.000672
# Parametric bootstrap results based on 1000 fitted replicates

# fert + lat

ann_pfdev_flop1 <- phyloglm(repro ~ fert + lat, data = dfa_PF_h, boot = 1000, phy = a_tree2, method = "logistic_MPLE", btol = 50)


summary(ann_pfdev_flop1)

# Call:
#   phyloglm(formula = repro ~ fert + lat, data = dfa_PF_h, phy = a_tree2, 
#            method = "logistic_MPLE", btol = 50, boot = 1000)
# AIC     logLik Pen.logLik 
# 90.31     -41.16     -35.24 
# 
# Method: logistic_MPLE
# Mean tip height: 1
# Parameter estimate(s):
#   alpha: 1.001221 
# bootstrap mean: 0 (on log scale, then back transformed)
# so possible downward bias.
# bootstrap 95% CI: (0.9353372,1.147798)
# 
# Coefficients:
#   Estimate    StdErr   z.value lowerbootCI upperbootCI p.value  
# (Intercept)  0.186138  0.804509  0.231368    0.066041      0.3217 0.81703  
# fert        -0.777772  0.408939 -1.901928   -0.785745     -0.2540 0.05718 .
# lat         -0.021428  0.011583 -1.849913   -0.037527     -0.0041 0.06433 .
# ---
#   Signif. codes:  0 ‘***’ 0.001 ‘**’ 0.01 ‘*’ 0.05 ‘.’ 0.1 ‘ ’ 1
# 
# Note: Wald-type p-values for coefficients, conditional on alpha=1.001221
# Parametric bootstrap results based on 1000 fitted replicates


# echino -------

# ech adev ------

# fert x lat, full model

# reduced btol from 50 to 40

ech_adev_flop <- phyloglm(repro ~ fert + lat + fert*lat, data = dfe_A_h, boot = 1000, phy = e_tree2, method = "logistic_MPLE", btol = 40)


summary(ech_adev_flop)

# Call:
#   phyloglm(formula = repro ~ fert + lat + fert * lat, data = dfe_A_h, 
#            phy = e_tree2, method = "logistic_MPLE", btol = 40, 
#            boot = 1000)
# AIC     logLik Pen.logLik 
# 64.56     -27.28     -18.92 
# 
# Method: logistic_MPLE
# Mean tip height: 0.9751861
# Parameter estimate(s):
#   alpha: 1.026399 
# bootstrap mean: 0 (on log scale, then back transformed)
# so possible downward bias.
# bootstrap 95% CI: (0,1.02736)
# 
# Coefficients:
#   Estimate    StdErr   z.value lowerbootCI upperbootCI p.value  
# (Intercept)  2.345071  1.132366  2.070948    0.000000      2.3475 0.03836 *
#   fert        -2.768879  1.651950 -1.676128   -2.770251      0.0000 0.09371 .
# lat         -0.046005  0.022378 -2.055772   -0.063526      0.0000 0.03980 *
#   fert:lat     0.030955  0.031112  0.994943    0.000000      0.0525 0.31976  
# ---
#   Signif. codes:  0 ‘***’ 0.001 ‘**’ 0.01 ‘*’ 0.05 ‘.’ 0.1 ‘ ’ 1
# 
# Note: Wald-type p-values for coefficients, conditional on alpha=1.026399
# Parametric bootstrap results based on 1000 fitted replicates


# fert + lat

# reduced btol from 50 to 30

ech_adev_flop1 <- phyloglm(repro ~ fert + lat, data = dfe_A_h, boot = 1000, phy = e_tree2, method = "logistic_MPLE", btol = 30)


summary(ech_adev_flop1)

# Call:
#   phyloglm(formula = repro ~ fert + lat, data = dfe_A_h, phy = e_tree2, 
#            method = "logistic_MPLE", btol = 30, boot = 1000)
# AIC     logLik Pen.logLik 
# 55.58     -23.79     -18.99 
# 
# Method: logistic_MPLE
# Mean tip height: 0.9751861
# Parameter estimate(s):
#   alpha: 1.026463 
# bootstrap mean: 1.011223 (on log scale, then back transformed)
# so possible downward bias.
# bootstrap 95% CI: (0.7612638,1.252837)
# 
# Coefficients:
#   Estimate    StdErr   z.value lowerbootCI upperbootCI  p.value   
# (Intercept)  2.124470  1.010839  2.101689    2.015576      2.6505 0.035581 * 
#   fert        -1.918922  0.674258 -2.845975   -2.493137     -1.5787 0.004428 **
#   lat         -0.036092  0.015777 -2.287542   -0.063060     -0.0194 0.022164 * 
#   ---
#   Signif. codes:  0 ‘***’ 0.001 ‘**’ 0.01 ‘*’ 0.05 ‘.’ 0.1 ‘ ’ 1
# 
# Note: Wald-type p-values for coefficients, conditional on alpha=1.026463
# Parametric bootstrap results based on 1000 fitted replicates


# ech pnfdev ------

# fert x lat, full model

ech_pnfdev_flop <- phyloglm(repro ~ fert + lat + fert*lat, 
                      data = dfe_PNF_h, boot = 1000, phy = e_tree2, method = "logistic_MPLE", btol = 50)


summary(ech_pnfdev_flop)

# Call:
#   phyloglm(formula = repro ~ fert + lat + fert * lat, data = dfe_PNF_h, 
#            phy = e_tree2, method = "logistic_MPLE", btol = 50, 
#            boot = 1000)
# AIC     logLik Pen.logLik 
# 58.85     -24.43     -19.41 
# 
# Method: logistic_MPLE
# Mean tip height: 1
# Parameter estimate(s):
#   alpha: 1.001526 
# bootstrap mean: 0 (on log scale, then back transformed)
# so possible downward bias.
# bootstrap 95% CI: (0,1.002213)
# 
# Coefficients:
#   Estimate     StdErr    z.value lowerbootCI upperbootCI p.value
# (Intercept) -3.0621117  5.4137475 -0.5656178  -3.0629604      0.0000  0.5717
# fert        -0.0691786  5.1834688 -0.0133460  -0.0691537      0.0000  0.9894
# lat          0.0144489  0.1147161  0.1259537  -0.0049095      0.0252  0.8998
# fert:lat    -0.0218810  0.1174948 -0.1862297  -0.0256388      0.0014  0.8523
# 
# Note: Wald-type p-values for coefficients, conditional on alpha=1.001526
# Parametric bootstrap results based on 1000 fitted replicates


# fert + lat, reduced model

ech_pnfdev_flop1 <- phyloglm(repro ~ fert + lat, data = dfe_PNF_h, boot = 1000, phy = e_tree2, method = "logistic_MPLE", btol = 50)


summary(ech_pnfdev_flop1)

# Call:
#   phyloglm(formula = repro ~ fert + lat, data = dfe_PNF_h, phy = e_tree2, 
#            method = "logistic_MPLE", btol = 50, boot = 1000)
# AIC     logLik Pen.logLik 
# 57.11     -24.56     -20.49 
# 
# Method: logistic_MPLE
# Mean tip height: 1
# Parameter estimate(s):
#   alpha: 1.0009 
# bootstrap mean: 0 (on log scale, then back transformed)
# so possible downward bias.
# bootstrap 95% CI: (0.6297877,1.635536)
# 
# Coefficients:
#   Estimate     StdErr    z.value lowerbootCI upperbootCI p.value
# (Intercept) -1.1956545  1.2044458 -0.9927010  -1.1966729     -0.0181  0.3209
# fert        -2.1309074  1.3851316 -1.5384151  -2.8017552     -0.9711  0.1239
# lat          0.0205908  0.0164032  1.2552892  -0.0056622      0.0351  0.2094
# 
# Note: Wald-type p-values for coefficients, conditional on alpha=1.0009
# Parametric bootstrap results based on 1000 fitted replicates


# ech pfdev (did not test f x lat) ------

# moll_nc ------

# moll_nc adev ------

# lat effects only

moll_nc_adev_flop <- phyloglm(repro ~ lat, data = dfm_nc_A_h, boot = 1000, phy = m_tree2, method = "logistic_MPLE", btol = 50)


summary(moll_nc_adev_flop)

# Call:
#   phyloglm(formula = repro ~ lat, data = dfm_nc_A_h, phy = m_tree2, 
#            method = "logistic_MPLE", btol = 50, boot = 1000)
# AIC     logLik Pen.logLik 
# 29.222    -11.611     -6.086 
# 
# Method: logistic_MPLE
# Mean tip height: 0.9602386
# Parameter estimate(s):
#   alpha: 1.040592 
# bootstrap mean: 0 (on log scale, then back transformed)
# so possible downward bias.
# bootstrap 95% CI: (0.02311024,1.065721)
# 
# Coefficients:
#   Estimate      StdErr     z.value lowerbootCI upperbootCI p.value
# (Intercept)  1.0881e+00  1.2856e+00  8.4633e-01  3.3900e-01      1.0962  0.3974
# lat         -1.9924e-09  3.1172e-03 -6.3916e-07 -7.7352e-03      0.0070  1.0000
# 
# Note: Wald-type p-values for coefficients, conditional on alpha=1.040592
# Parametric bootstrap results based on 1000 fitted replicates


# moll_nc pnfdev ------

# fert x lat, full model

moll_nc_pnfdev_flop <- phyloglm(repro ~ fert + lat + fert*lat, 
                          data = dfm_nc_PNF_h, boot = 1000, phy = m_tree2, method = "logistic_MPLE", btol = 50)


summary(moll_nc_pnfdev_flop)

# Call:
#   phyloglm(formula = repro ~ fert + lat + fert * lat, data = dfm_nc_PNF_h, 
#            phy = m_tree2, method = "logistic_MPLE", btol = 50, 
#            boot = 1000)
# AIC     logLik Pen.logLik 
# 53.77     -21.88     -13.87 
# 
# Method: logistic_MPLE
# Mean tip height: 1
# Parameter estimate(s):
#   alpha: 1.000415 
# bootstrap mean: 0 (on log scale, then back transformed)
# so possible downward bias.
# bootstrap 95% CI: (0,1.002364)
# 
# Coefficients:
#   Estimate    StdErr   z.value lowerbootCI upperbootCI   p.value    
# (Intercept)  2.252862  0.913864  2.465204    0.000000      2.2554  0.013694 *  
#   fert        -8.408685  2.143815 -3.922300   -8.409893      0.0000 8.771e-05 ***
#   lat         -0.032432  0.018967 -1.709887   -0.051670      0.0000  0.087287 .  
# fert:lat     0.120567  0.036731  3.282416    0.000000      0.1413  0.001029 ** 
#   ---
#   Signif. codes:  0 ‘***’ 0.001 ‘**’ 0.01 ‘*’ 0.05 ‘.’ 0.1 ‘ ’ 1
# 
# Note: Wald-type p-values for coefficients, conditional on alpha=1.000415
# Parametric bootstrap results based on 1000 fitted replicates

# fert + lat, reduced model

moll_nc_pnfdev_flop1 <- phyloglm(repro ~ fert + lat, 
                           data = dfm_nc_PNF_h, boot = 1000, phy = m_tree2, method = "logistic_MPLE", btol = 50)


summary(moll_nc_pnfdev_flop1)

# Call:
#   phyloglm(formula = repro ~ fert + lat, data = dfm_nc_PNF_h, phy = m_tree2, 
#            method = "logistic_MPLE", btol = 50, boot = 1000)
# AIC     logLik Pen.logLik 
# 62.66     -27.33     -23.18 
# 
# Method: logistic_MPLE
# Mean tip height: 1
# Parameter estimate(s):
#   alpha: 1.001086 
# bootstrap mean: 0 (on log scale, then back transformed)
# so possible downward bias.
# bootstrap 95% CI: (0,1.644363)
# 
# Coefficients:
#   Estimate     StdErr    z.value lowerbootCI upperbootCI   p.value    
# (Intercept)  1.2533969  1.1109392  1.1282318   0.0000000      1.3445    0.2592    
# fert        -4.2554211  1.0461368 -4.0677484  -4.9600692      0.0000 4.747e-05 ***
#   lat          0.0097373  0.0231808  0.4200585  -0.0120511      0.0293    0.6744    
# ---
#   Signif. codes:  0 ‘***’ 0.001 ‘**’ 0.01 ‘*’ 0.05 ‘.’ 0.1 ‘ ’ 1
# 
# Note: Wald-type p-values for coefficients, conditional on alpha=1.001086
# Parametric bootstrap results based on 1000 fitted replicates


# moll_nc pfdev ------

# fert x lat, full model

# btol 50 --> 40

moll_nc_pfdev_flop <- phyloglm(repro ~ fert + lat + fert*lat, 
                         data = dfm_nc_PF_h, boot = 1000, phy = m_tree2, method = "logistic_MPLE", btol = 40)

summary(moll_nc_pfdev_flop)

# Call:
#   phyloglm(formula = repro ~ fert + lat + fert * lat, data = dfm_nc_PF_h, 
#            phy = m_tree2, method = "logistic_MPLE", btol = 40, 
#            boot = 1000)
# AIC     logLik Pen.logLik 
# 125.82     -57.91     -47.69 
# 
# Method: logistic_MPLE
# Mean tip height: 0.9602386
# Parameter estimate(s):
#   alpha: 1.042745 
# bootstrap mean: 0 (on log scale, then back transformed)
# so possible downward bias.
# bootstrap 95% CI: (0,1.044528)
# 
# Coefficients:
#   Estimate    StdErr   z.value lowerbootCI upperbootCI p.value  
# (Intercept)  0.940720  0.781988  1.202985    0.000000      0.9443  0.2290  
# fert        -1.443887  0.734764 -1.965104   -1.445927      0.0000  0.0494 *
#   lat         -0.016940  0.010443 -1.622221   -0.032654      0.0075  0.1048  
# fert:lat     0.012433  0.016649  0.746778   -0.020306      0.0256  0.4552  
# ---
#   Signif. codes:  0 ‘***’ 0.001 ‘**’ 0.01 ‘*’ 0.05 ‘.’ 0.1 ‘ ’ 1
# 
# Note: Wald-type p-values for coefficients, conditional on alpha=1.042745
# Parametric bootstrap results based on 1000 fitted replicates


# fert + lat, reduced model

moll_nc_pfdev_flop_r <- phyloglm(repro ~ fert + lat, 
                           data = dfm_nc_PF_h, boot = 1000, phy = m_tree2, method = "logistic_MPLE", btol = 50)

summary(moll_nc_pfdev_flop_r)

# Call:
#   phyloglm(formula = repro ~ fert + lat, data = dfm_nc_PF_h, phy = m_tree2, 
#            method = "logistic_MPLE", btol = 50, boot = 1000)
# AIC     logLik Pen.logLik 
# 138.22     -65.11     -59.76 
# 
# Method: logistic_MPLE
# Mean tip height: 0.9602386
# Parameter estimate(s):
#   alpha: 1.041945 
# bootstrap mean: 1.046137 (on log scale, then back transformed)
# so possible upward bias.
# bootstrap 95% CI: (1.040886,1.04302)
# 
# Coefficients:
#   Estimate    StdErr   z.value lowerbootCI upperbootCI   p.value    
# (Intercept)  1.333518  0.687241  1.940393    1.334722      1.3365   0.05233 .  
# fert        -2.572572  0.655490 -3.924657   -2.574275     -2.5725 8.685e-05 ***
# lat         -0.025429  0.011396 -2.231336   -0.035981     -0.0106   0.02566 *  
#   ---
#   Signif. codes:  0 ‘***’ 0.001 ‘**’ 0.01 ‘*’ 0.05 ‘.’ 0.1 ‘ ’ 1
# 
# Note: Wald-type p-values for coefficients, conditional on alpha=1.041945
# Parametric bootstrap results based on 1000 fitted replicates

# analyses for patterns in sequential vs. simultaneous hermaphrodites --------------

# loading data for seq. vs. sim. herms. ----------

# NOTES: 

# 1) be sure to load these data separately from the data loading step above (line 24)
# 2) first running original model (with seq. + sim. herms. combined), then run same model with
# - with either sequential or simultaneous hermaphrodites excluded (see Methods for details)

dfa <- read.csv("herm_csv_files_for_R_analyses/dfa_herm.csv")
dfe <- read.csv("herm_csv_files_for_R_analyses/dfe_herm.csv")
dfm_nc <- read.csv("herm_csv_files_for_R_analyses/dfm_nc_herm.csv")

# herm data

dfa_h1 <- read.csv("herm_csv_files_for_R_analyses/dfa_herm_dist.csv")
dfe_h1 <- read.csv("herm_csv_files_for_R_analyses/dfe_herm_dist.csv")
dfm_nc_h1 <- read.csv("herm_csv_files_for_R_analyses/dfm_nc_herm_dist.csv")

# standard regressions for main effects of dev., fert., adult size, and lat within each phylum --------

# developmental mode -----

# ann ------

# original

ado <- glm(repro ~ dev, data = dfa, family = "binomial")

Anova(ado, type = "III")

# Analysis of Deviance Table (Type III tests)
# 
# Response: repro
# LR Chisq Df Pr(>Chisq)  
# dev   8.1498  2    0.01699 *
#   ---
#   Signif. codes:  0 ‘***’ 0.001 ‘**’ 0.01 ‘*’ 0.05 ‘.’ 0.1 ‘ ’ 1

summary(ado)

# Call:
#   glm(formula = repro ~ dev, family = "binomial", data = dfa)
# 
# Deviance Residuals: 
#   Min       1Q   Median       3Q      Max  
# -0.6917  -0.6917  -0.6152  -0.4345   2.1941  
# 
# Coefficients:
#   Estimate Std. Error z value Pr(>|z|)   
# (Intercept)  -1.5686     0.4916  -3.191  0.00142 **
#   devPF        -0.7439     0.5929  -1.255  0.20958   
# devPNF        0.2603     0.5229   0.498  0.61865   
# ---
#   Signif. codes:  0 ‘***’ 0.001 ‘**’ 0.01 ‘*’ 0.05 ‘.’ 0.1 ‘ ’ 1
# 
# (Dispersion parameter for binomial family taken to be 1)
# 
# Null deviance: 296.64  on 327  degrees of freedom
# Residual deviance: 288.49  on 325  degrees of freedom
# AIC: 294.49
# 
# Number of Fisher Scoring iterations: 4

# without seq herm.

adr <- glm(repro ~ dev, data = subset(dfa_h1, herm_type != "seq"), family = "binomial")

Anova(adr, type = "III")

# Analysis of Deviance Table (Type III tests)
# 
# Response: repro
# LR Chisq Df Pr(>Chisq)    
# dev   22.933  2  1.047e-05 ***
#   ---
#   Signif. codes:  0 ‘***’ 0.001 ‘**’ 0.01 ‘*’ 0.05 ‘.’ 0.1 ‘ ’ 1

summary(adr)

# Call:
#   glm(formula = repro ~ dev, family = "binomial", data = subset(dfa_h1, 
#                                                                 herm_type != "seq"))
# 
# Deviance Residuals: 
#   Min       1Q   Median       3Q      Max  
# -0.6619  -0.6619  -0.5553  -0.1980   2.8077  
# 
# Coefficients:
#   Estimate Std. Error z value Pr(>|z|)    
# (Intercept)  -1.7918     0.5401  -3.318 0.000908 ***
#   devPF        -2.1302     0.8953  -2.379 0.017339 *  
#   devPNF        0.3848     0.5712   0.674 0.500456    
# ---
#   Signif. codes:  0 ‘***’ 0.001 ‘**’ 0.01 ‘*’ 0.05 ‘.’ 0.1 ‘ ’ 1
# 
# (Dispersion parameter for binomial family taken to be 1)
# 
# Null deviance: 247.10  on 313  degrees of freedom
# Residual deviance: 224.17  on 311  degrees of freedom
# AIC: 230.17
# 
# Number of Fisher Scoring iterations: 6

# now, without sim herms

adr_seq <- glm(repro ~ dev, data = subset(dfa_h1, herm_type != "sim"), family = "binomial")

Anova(adr_seq, type = "III")

# Analysis of Deviance Table (Type III tests)
# 
# Response: repro
# LR Chisq Df Pr(>Chisq)
# dev   3.1472  2     0.2073

summary(adr_seq)

# Call:
#   glm(formula = repro ~ dev, family = "binomial", data = subset(dfa_h1, 
#                                                                 herm_type != "sim"))
# 
# Deviance Residuals: 
#   Min       1Q   Median       3Q      Max  
# -0.3905  -0.3905  -0.2317  -0.2317   2.6948  
# 
# Coefficients:
#             Estimate Std. Error z value Pr(>|z|)   
# (Intercept)  -3.1781     1.0206  -3.114  0.00185 **
#   devPF       0.6424     1.0847   0.592  0.55371   
# devPNF       -0.4261     1.1395  -0.374  0.70846   
# ---
#   Signif. codes:  0 ‘***’ 0.001 ‘**’ 0.01 ‘*’ 0.05 ‘.’ 0.1 ‘ ’ 1
# 
# (Dispersion parameter for binomial family taken to be 1)
# 
# Null deviance: 105.67  on 284  degrees of freedom
# Residual deviance: 102.53  on 282  degrees of freedom
# AIC: 108.53
# 
# Number of Fisher Scoring iterations: 6


# echino -------

# original

ech_dev <- glm(repro ~ dev, data = dfe, family = "binomial")

Anova(ech_dev, type = "III")

# Analysis of Deviance Table (Type III tests)
# 
# Response: repro
# LR Chisq Df Pr(>Chisq)    
# dev   65.353  2  6.439e-15 ***
#   ---
#   Signif. codes:  0 ‘***’ 0.001 ‘**’ 0.01 ‘*’ 0.05 ‘.’ 0.1 ‘ ’ 1

summary(ech_dev)

# Call:
#   glm(formula = repro ~ dev, family = "binomial", data = dfe)
# 
# Deviance Residuals: 
#   Min        1Q    Median        3Q       Max  
# -0.86567  -0.27578  -0.00005  -0.00005   2.56453  
# 
# Coefficients:
#   Estimate Std. Error z value Pr(>|z|)    
# (Intercept)   -0.7885     0.2697  -2.924  0.00346 ** 
#   devPF        -19.7776  1235.3334  -0.016  0.98723    
# devPNF        -2.4619     0.5296  -4.649 3.34e-06 ***
#   ---
#   Signif. codes:  0 ‘***’ 0.001 ‘**’ 0.01 ‘*’ 0.05 ‘.’ 0.1 ‘ ’ 1
# 
# (Dispersion parameter for binomial family taken to be 1)
# 
# Null deviance: 187.55  on 403  degrees of freedom
# Residual deviance: 122.19  on 401  degrees of freedom
# AIC: 128.19
# 
# Number of Fisher Scoring iterations: 19

# without seq herm.

dfe_sim <- glm(repro ~ dev, data = subset(dfe_h1, herm_type != "seq"), family = "binomial")

Anova(dfe_sim, type = "III")

# Analysis of Deviance Table (Type III tests)
# 
# Response: repro
# LR Chisq Df Pr(>Chisq)    
# dev   49.055  2  2.228e-11 ***
#   ---
#   Signif. codes:  0 ‘***’ 0.001 ‘**’ 0.01 ‘*’ 0.05 ‘.’ 0.1 ‘ ’ 1

summary(dfe_sim)

# Call:
#   glm(formula = repro ~ dev, family = "binomial", data = subset(dfe_h1, 
#                                                                 herm_type != "seq"))
# 
# Deviance Residuals: 
#   Min        1Q    Median        3Q       Max  
# -0.74331  -0.17541  -0.00005  -0.00005   2.89208  
# 
# Coefficients:
#   Estimate Std. Error z value Pr(>|z|)    
# (Intercept)   -1.1451     0.3068  -3.732  0.00019 ***
#   devPF        -19.4209  1238.3428  -0.016  0.98749    
# devPNF        -3.0215     0.7758  -3.895 9.84e-05 ***
#   ---
#   Signif. codes:  0 ‘***’ 0.001 ‘**’ 0.01 ‘*’ 0.05 ‘.’ 0.1 ‘ ’ 1
# 
# (Dispersion parameter for binomial family taken to be 1)
# 
# Null deviance: 133.862  on 393  degrees of freedom
# Residual deviance:  84.807  on 391  degrees of freedom
# AIC: 90.807
# 
# Number of Fisher Scoring iterations: 19

# echinoderms, sim herms removed

dfe_h1_seq <- dfe_h1 %>% 
  filter(herm_type != "sim") %>% 
  select(repro, fertf, dev, ln_mass, lat, herm_type)

# View(dfe_h1_seq)

dfe_seq <- glm(repro ~ dev, data = subset(dfe_h1, herm_type != "sim"), family = "binomial")

Anova(dfe_seq, type = "III")

# Analysis of Deviance Table (Type III tests)
# 
# Response: repro
# LR Chisq Df Pr(>Chisq)    
# dev   20.162  2  4.187e-05 ***
#   ---
#   Signif. codes:  0 ‘***’ 0.001 ‘**’ 0.01 ‘*’ 0.05 ‘.’ 0.1 ‘ ’ 1

summary(dfe_seq)

# Call:
#   glm(formula = repro ~ dev, family = "binomial", data = subset(dfe_h1, 
#                                                                 herm_type != "sim"))
# 
# Deviance Residuals: 
#   Min        1Q    Median        3Q       Max  
# -0.50563  -0.21443  -0.00003  -0.00003   2.75107  
# 
# Coefficients:
#   Estimate Std. Error z value Pr(>|z|)    
# (Intercept)   -1.9924     0.4352  -4.578 4.69e-06 ***
#   devPF        -19.5736  2041.6821  -0.010   0.9924    
# devPNF        -1.7688     0.7283  -2.428   0.0152 *  
#   ---
#   Signif. codes:  0 ‘***’ 0.001 ‘**’ 0.01 ‘*’ 0.05 ‘.’ 0.1 ‘ ’ 1
# 
# (Dispersion parameter for binomial family taken to be 1)
# 
# Null deviance: 85.491  on 386  degrees of freedom
# Residual deviance: 65.329  on 384  degrees of freedom
# AIC: 71.329
# 
# Number of Fisher Scoring iterations: 20


# moll, no conus -------

# original

mncdo <- glm(repro ~ dev, data = dfm_nc, family = "binomial")

Anova(mncdo, type = "III")

# Analysis of Deviance Table (Type III tests)
# 
# Response: repro
# LR Chisq Df Pr(>Chisq)    
# dev   15.095  2  0.0005273 ***
#   ---
#   Signif. codes:  0 ‘***’ 0.001 ‘**’ 0.01 ‘*’ 0.05 ‘.’ 0.1 ‘ ’ 1

summary(mncdo)

# Call:
#   glm(formula = repro ~ dev, family = "binomial", data = dfm_nc)
# 
# Deviance Residuals: 
#   Min      1Q  Median      3Q     Max  
# -1.530  -1.258   0.862   0.862   1.215  
# 
# Coefficients:
#   Estimate Std. Error z value Pr(>|z|)  
# (Intercept)   0.1881     0.2511   0.749    0.454  
# devPF         0.6105     0.2814   2.170    0.030 *
#   devPNF       -0.2751     0.3265  -0.842    0.400  
# ---
#   Signif. codes:  0 ‘***’ 0.001 ‘**’ 0.01 ‘*’ 0.05 ‘.’ 0.1 ‘ ’ 1
# 
# (Dispersion parameter for binomial family taken to be 1)
# 
# Null deviance: 589.86  on 445  degrees of freedom
# Residual deviance: 574.76  on 443  degrees of freedom
# AIC: 580.76
# 
# Number of Fisher Scoring iterations: 4

# without seq herm.

m_nc_h_sim <- glm(repro ~ dev, data = subset(dfm_nc_h1, herm_type != "seq"), family = "binomial")

Anova(m_nc_h_sim, type = "III")

# Analysis of Deviance Table (Type III tests)
# 
# Response: repro
# LR Chisq Df Pr(>Chisq)    
# dev   23.854  2   6.61e-06 ***
#   ---
#   Signif. codes:  0 ‘***’ 0.001 ‘**’ 0.01 ‘*’ 0.05 ‘.’ 0.1 ‘ ’ 1

summary(m_nc_h_sim)

# Call:
#   glm(formula = repro ~ dev, family = "binomial", data = subset(dfm_nc_h1, 
#                                                                 herm_type != "seq"))
# 
# Deviance Residuals: 
#   Min       1Q   Median       3Q      Max  
# -1.4432  -1.1010   0.9331   0.9331   1.5676  
# 
# Coefficients:
#   Estimate Std. Error z value Pr(>|z|)    
# (Intercept)  -0.8824     0.3432  -2.571   0.0101 *  
#   devPF         1.4885     0.3674   4.051 5.09e-05 ***
#   devPNF        0.7001     0.4045   1.731   0.0835 .  
# ---
#   Signif. codes:  0 ‘***’ 0.001 ‘**’ 0.01 ‘*’ 0.05 ‘.’ 0.1 ‘ ’ 1
# 
# (Dispersion parameter for binomial family taken to be 1)
# 
# Null deviance: 525.81  on 383  degrees of freedom
# Residual deviance: 501.95  on 381  degrees of freedom
# AIC: 507.95
# 
# Number of Fisher Scoring iterations: 4

m_nc_h_seq <- glm(repro ~ dev, data = subset(dfm_nc_h1, herm_type != "sim"), family = "binomial")

Anova(m_nc_h_seq, type = "III")

# Analysis of Deviance Table (Type III tests)
# 
# Response: repro
# LR Chisq Df Pr(>Chisq)    
# dev   19.635  2   5.45e-05 ***
#   ---
#   Signif. codes:  0 ‘***’ 0.001 ‘**’ 0.01 ‘*’ 0.05 ‘.’ 0.1 ‘ ’ 1

summary(m_nc_h_seq)

# Call:
#   glm(formula = repro ~ dev, family = "binomial", data = subset(dfm_nc_h1, 
#                                                                 herm_type != "sim"))
# 
# Deviance Residuals: 
#   Min       1Q   Median       3Q      Max  
# -1.0807  -0.8106  -0.8106   1.2773   2.2649  
# 
# Coefficients:
#   Estimate Std. Error z value Pr(>|z|)    
# (Intercept)  -0.2318     0.2792  -0.830 0.406431    
# devPF        -0.7127     0.3430  -2.078 0.037730 *  
#   devPNF       -2.2531     0.5906  -3.815 0.000136 ***
#   ---
#   Signif. codes:  0 ‘***’ 0.001 ‘**’ 0.01 ‘*’ 0.05 ‘.’ 0.1 ‘ ’ 1
# 
# (Dispersion parameter for binomial family taken to be 1)
# 
# Null deviance: 267.47  on 228  degrees of freedom
# Residual deviance: 247.84  on 226  degrees of freedom
# AIC: 253.84
# 
# Number of Fisher Scoring iterations: 5

# fertilization mode ------

# ann -----

# original

afo <- glm(repro ~ fertf, data = dfa, family = "binomial")

Anova(afo, type = "III")

# Analysis of Deviance Table (Type III tests)
# 
# Response: repro
# LR Chisq Df Pr(>Chisq)    
# fertf   12.127  1  0.0004969 ***
#   ---
#   Signif. codes:  0 ‘***’ 0.001 ‘**’ 0.01 ‘*’ 0.05 ‘.’ 0.1 ‘ ’ 1

summary(afo)

# Call:
#   glm(formula = repro ~ fertf, family = "binomial", data = dfa)
# 
# Deviance Residuals: 
#   Min       1Q   Median       3Q      Max  
# -0.7445  -0.7445  -0.4576  -0.4576   2.1487  
# 
# Coefficients:
#   Estimate Std. Error z value Pr(>|z|)    
# (Intercept)  -1.1415     0.1863  -6.126 8.99e-10 ***
#   fertf1       -1.0622     0.3163  -3.359 0.000783 ***
#   ---
#   Signif. codes:  0 ‘***’ 0.001 ‘**’ 0.01 ‘*’ 0.05 ‘.’ 0.1 ‘ ’ 1
# 
# (Dispersion parameter for binomial family taken to be 1)
# 
# Null deviance: 296.64  on 327  degrees of freedom
# Residual deviance: 284.51  on 326  degrees of freedom
# AIC: 288.51
# 
# Number of Fisher Scoring iterations: 4

# without seq herm.

a_fert_sim <- glm(repro ~ fertf, data = subset(dfa_h1, herm_type != "seq"), family = "binomial")

Anova(a_fert_sim, type = "III")

# Analysis of Deviance Table (Type III tests)
# 
# Response: repro
# LR Chisq Df Pr(>Chisq)    
# fertf   15.921  1  6.603e-05 ***
#   ---
#   Signif. codes:  0 ‘***’ 0.001 ‘**’ 0.01 ‘*’ 0.05 ‘.’ 0.1 ‘ ’ 1

summary(a_fert_sim)

# Call:
#   glm(formula = repro ~ fertf, family = "binomial", data = subset(dfa_h1, 
#                                                                   herm_type != "seq"))
# 
# Deviance Residuals: 
#   Min       1Q   Median       3Q      Max  
# -0.6902  -0.6902  -0.3558  -0.3558   2.3627  
# 
# Coefficients:
#   Estimate Std. Error z value Pr(>|z|)    
# (Intercept)  -1.3134     0.1991  -6.596 4.24e-11 ***
#   fertf1       -1.4145     0.3823  -3.699 0.000216 ***
#   ---
#   Signif. codes:  0 ‘***’ 0.001 ‘**’ 0.01 ‘*’ 0.05 ‘.’ 0.1 ‘ ’ 1
# 
# (Dispersion parameter for binomial family taken to be 1)
# 
# Null deviance: 247.10  on 313  degrees of freedom
# Residual deviance: 231.18  on 312  degrees of freedom
# AIC: 235.18
# 
# Number of Fisher Scoring iterations: 5

# ann, fert, no sim herms

a_fert_seq <- glm(repro ~ fertf, data = subset(dfa_h1, herm_type != "sim"), family = "binomial")

Anova(a_fert_seq, type = "III")

# Analysis of Deviance Table (Type III tests)
# 
# Response: repro
# LR Chisq Df Pr(>Chisq)
# fertf 0.029021  1     0.8647

summary(a_fert_seq)

# Call:
#   glm(formula = repro ~ fertf, family = "binomial", data = subset(dfa_h1, 
#                                                                   herm_type != "sim"))
# 
# Deviance Residuals: 
#   Min       1Q   Median       3Q      Max  
# -0.3137  -0.3137  -0.2991  -0.2991   2.5017  
# 
# Coefficients:
#   Estimate Std. Error z value Pr(>|z|)    
# (Intercept) -2.98736    0.41838  -7.140 9.32e-13 ***
#   fertf1      -0.09716    0.56956  -0.171    0.865    
# ---
#   Signif. codes:  0 ‘***’ 0.001 ‘**’ 0.01 ‘*’ 0.05 ‘.’ 0.1 ‘ ’ 1
# 
# (Dispersion parameter for binomial family taken to be 1)
# 
# Null deviance: 105.67  on 284  degrees of freedom
# Residual deviance: 105.64  on 283  degrees of freedom
# AIC: 109.64
# 
# Number of Fisher Scoring iterations: 5


# echino -------

# original

efo <- glm(repro ~ fertf, data = dfe, family = "binomial")

Anova(efo, type = "III")

# Analysis of Deviance Table (Type III tests)
# 
# Response: repro
# LR Chisq Df Pr(>Chisq)    
# fertf    42.79  1  6.095e-11 ***
#   ---
#   Signif. codes:  0 ‘***’ 0.001 ‘**’ 0.01 ‘*’ 0.05 ‘.’ 0.1 ‘ ’ 1

summary(efo)

# Call:
#   glm(formula = repro ~ fertf, family = "binomial", data = dfe)
# 
# Deviance Residuals: 
#   Min       1Q   Median       3Q      Max  
# -0.9331  -0.1691  -0.1691  -0.1691   2.9169  
# 
# Coefficients:
#   Estimate Std. Error z value Pr(>|z|)    
# (Intercept)  -0.6061     0.3589  -1.689   0.0912 .  
# fertf1       -3.6338     0.5759  -6.310  2.8e-10 ***
#   ---
#   Signif. codes:  0 ‘***’ 0.001 ‘**’ 0.01 ‘*’ 0.05 ‘.’ 0.1 ‘ ’ 1
# 
# (Dispersion parameter for binomial family taken to be 1)
# 
# Null deviance: 139.409  on 385  degrees of freedom
# Residual deviance:  96.619  on 384  degrees of freedom
# (18 observations deleted due to missingness)
# AIC: 100.62
# 
# Number of Fisher Scoring iterations: 7

# without seq herm.

e_fert_sim <- glm(repro ~ fertf, data = subset(dfe_h1, herm_type != "seq"), family = "binomial")

Anova(e_fert_sim, type = "III")

# Analysis of Deviance Table (Type III tests)
# 
# Response: repro
# LR Chisq Df Pr(>Chisq)    
# fertf   25.812  1  3.764e-07 ***
#   ---
#   Signif. codes:  0 ‘***’ 0.001 ‘**’ 0.01 ‘*’ 0.05 ‘.’ 0.1 ‘ ’ 1

summary(e_fert_sim)

# Call:
#   glm(formula = repro ~ fertf, family = "binomial", data = subset(dfe_h1, 
#                                                                   herm_type != "seq"))
# 
# Deviance Residuals: 
#   Min       1Q   Median       3Q      Max  
# -0.7433  -0.1314  -0.1314  -0.1314   3.0843  
# 
# Coefficients:
#   Estimate Std. Error z value Pr(>|z|)    
# (Intercept)  -1.1451     0.4339  -2.639  0.00832 ** 
#   fertf1       -3.6027     0.7242  -4.974 6.54e-07 ***
#   ---
#   Signif. codes:  0 ‘***’ 0.001 ‘**’ 0.01 ‘*’ 0.05 ‘.’ 0.1 ‘ ’ 1
# 
# (Dispersion parameter for binomial family taken to be 1)
# 
# Null deviance: 92.379  on 377  degrees of freedom
# Residual deviance: 66.567  on 376  degrees of freedom
# (16 observations deleted due to missingness)
# AIC: 70.567
# 
# Number of Fisher Scoring iterations: 7

# no sim herms

dfe_h1_seq <- dfe_h1 %>% 
  filter(herm_type != "sim") %>% 
  select(repro, fertf, dev, ln_mass, lat, herm_type)

plot(dfe_h1_seq) # seems okay, but no PF that have internal fert, or are herms

e_fert_seq <- glm(repro ~ fertf, data = subset(dfe_h1, herm_type != "sim"), family = "binomial")

Anova(e_fert_seq, type = "III")

# Analysis of Deviance Table (Type III tests)
# 
# Response: repro
# LR Chisq Df Pr(>Chisq)    
# fertf   19.103  1  1.238e-05 ***
#   ---
#   Signif. codes:  0 ‘***’ 0.001 ‘**’ 0.01 ‘*’ 0.05 ‘.’ 0.1 ‘ ’ 1

summary(e_fert_seq)

# Call:
#   glm(formula = repro ~ fertf, family = "binomial", data = subset(dfe_h1, 
#                                                                   herm_type != "sim"))
# 
# Deviance Residuals: 
#   Min       1Q   Median       3Q      Max  
# -0.6400  -0.1074  -0.1074  -0.1074   3.2122  
# 
# Coefficients:
#   Estimate Std. Error z value Pr(>|z|)    
# (Intercept)  -1.4816     0.4954  -2.991  0.00279 ** 
#   fertf1       -3.6717     0.8651  -4.244 2.19e-05 ***
#   ---
#   Signif. codes:  0 ‘***’ 0.001 ‘**’ 0.01 ‘*’ 0.05 ‘.’ 0.1 ‘ ’ 1
# 
# (Dispersion parameter for binomial family taken to be 1)
# 
# Null deviance: 69.603  on 374  degrees of freedom
# Residual deviance: 50.500  on 373  degrees of freedom
# (12 observations deleted due to missingness)
# AIC: 54.5
# 
# Number of Fisher Scoring iterations: 8


# moll, no conus -------

# original

mncfo <- glm(repro ~ fertf, data = dfm_nc, family = "binomial")

Anova(mncfo, type = "III")

# Analysis of Deviance Table (Type III tests)
# 
# Response: repro
# LR Chisq Df Pr(>Chisq)    
# fertf   138.57  1  < 2.2e-16 ***
#   ---
#   Signif. codes:  0 ‘***’ 0.001 ‘**’ 0.01 ‘*’ 0.05 ‘.’ 0.1 ‘ ’ 1

summary(mncfo)

# Call:
#   glm(formula = repro ~ fertf, family = "binomial", data = dfm_nc)
# 
# Deviance Residuals: 
#   Min       1Q   Median       3Q      Max  
# -1.7737  -0.6320   0.6819   0.6819   1.8488  
# 
# Coefficients:
#   Estimate Std. Error z value Pr(>|z|)    
# (Intercept)   1.3405     0.1372   9.768   <2e-16 ***
#   fertf1       -2.8498     0.2774 -10.272   <2e-16 ***
#   ---
#   Signif. codes:  0 ‘***’ 0.001 ‘**’ 0.01 ‘*’ 0.05 ‘.’ 0.1 ‘ ’ 1
# 
# (Dispersion parameter for binomial family taken to be 1)
# 
# Null deviance: 578.10  on 438  degrees of freedom
# Residual deviance: 439.53  on 437  degrees of freedom
# (7 observations deleted due to missingness)
# AIC: 443.53
# 
# Number of Fisher Scoring iterations: 4

# without seq herm.

m_nc_fert_sim <- glm(repro ~ fertf, data = subset(dfm_nc_h1, herm_type != "seq"), family = "binomial")

Anova(m_nc_fert_sim, type = "III")

# Analysis of Deviance Table (Type III tests)
# 
# Response: repro
# LR Chisq Df Pr(>Chisq)    
# fertf   138.04  1  < 2.2e-16 ***
#   ---
#   Signif. codes:  0 ‘***’ 0.001 ‘**’ 0.01 ‘*’ 0.05 ‘.’ 0.1 ‘ ’ 1

summary(m_nc_fert_sim)

# Call:
#   glm(formula = repro ~ fertf, family = "binomial", data = subset(dfm_nc_h1, 
#                                                                   herm_type != "seq"))
# 
# Deviance Residuals: 
#   Min       1Q   Median       3Q      Max  
# -1.6718  -0.4878   0.7537   0.7537   2.0918  
# 
# Coefficients:
#   Estimate Std. Error z value Pr(>|z|)    
# (Intercept)   1.1134     0.1408   7.907 2.63e-15 ***
#   fertf1       -3.1824     0.3372  -9.439  < 2e-16 ***
#   ---
#   Signif. codes:  0 ‘***’ 0.001 ‘**’ 0.01 ‘*’ 0.05 ‘.’ 0.1 ‘ ’ 1
# 
# (Dispersion parameter for binomial family taken to be 1)
# 
# Null deviance: 516.28  on 377  degrees of freedom
# Residual deviance: 378.24  on 376  degrees of freedom
# (6 observations deleted due to missingness)
# AIC: 382.24
# 
# Number of Fisher Scoring iterations: 4

# molluscs without sim herms

m_nc_fert_seq <- glm(repro ~ fertf, data = subset(dfm_nc_h1, herm_type != "sim"), family = "binomial")

Anova(m_nc_fert_seq, type = "III")

# Analysis of Deviance Table (Type III tests)
# 
# Response: repro
# LR Chisq Df Pr(>Chisq)    
# fertf   37.371  1  9.767e-10 ***
#   ---
#   Signif. codes:  0 ‘***’ 0.001 ‘**’ 0.01 ‘*’ 0.05 ‘.’ 0.1 ‘ ’ 1

summary(m_nc_fert_seq)

# Call:
#   glm(formula = repro ~ fertf, family = "binomial", data = subset(dfm_nc_h1, 
#                                                                   herm_type != "sim"))
# 
# Deviance Residuals: 
#   Min       1Q   Median       3Q      Max  
# -1.0718  -1.0718  -0.4255   1.2868   2.2123  
# 
# Coefficients:
#   Estimate Std. Error z value Pr(>|z|)    
# (Intercept)  -0.2534     0.1848  -1.371     0.17    
# fertf1       -2.1032     0.3947  -5.329  9.9e-08 ***
#   ---
#   Signif. codes:  0 ‘***’ 0.001 ‘**’ 0.01 ‘*’ 0.05 ‘.’ 0.1 ‘ ’ 1
# 
# (Dispersion parameter for binomial family taken to be 1)
# 
# Null deviance: 261.69  on 222  degrees of freedom
# Residual deviance: 224.32  on 221  degrees of freedom
# (6 observations deleted due to missingness)
# AIC: 228.32
# 
# Number of Fisher Scoring iterations: 5

# adult size ----

# ann -----

# original

amo <- glm(repro ~ ln_mass, data = dfa, family = "binomial")

Anova(amo, type = "III")

# Analysis of Deviance Table (Type III tests)
# 
# Response: repro
# LR Chisq Df Pr(>Chisq)    
# ln_mass   29.361  1  6.006e-08 ***
#   ---
#   Signif. codes:  0 ‘***’ 0.001 ‘**’ 0.01 ‘*’ 0.05 ‘.’ 0.1 ‘ ’ 1

summary(amo)

# Call:
#   glm(formula = repro ~ ln_mass, family = "binomial", data = dfa)
# 
# Deviance Residuals: 
#   Min       1Q   Median       3Q      Max  
# -1.2579  -0.6178  -0.4643  -0.3045   2.6318  
# 
# Coefficients:
#   Estimate Std. Error z value Pr(>|z|)    
# (Intercept)  -3.0162     0.3548  -8.502  < 2e-16 ***
#   ln_mass      -0.2317     0.0458  -5.058 4.23e-07 ***
#   ---
#   Signif. codes:  0 ‘***’ 0.001 ‘**’ 0.01 ‘*’ 0.05 ‘.’ 0.1 ‘ ’ 1
# 
# (Dispersion parameter for binomial family taken to be 1)
# 
# Null deviance: 296.64  on 327  degrees of freedom
# Residual deviance: 267.28  on 326  degrees of freedom
# AIC: 271.28
# 
# Number of Fisher Scoring iterations: 5

# no seq herms

a_m_sim <- glm(repro ~ ln_mass, data = subset(dfa_h1, herm_type != "seq"), family = "binomial")

Anova(a_m_sim, type = "III")

# Analysis of Deviance Table (Type III tests)
# 
# Response: repro
# LR Chisq Df Pr(>Chisq)    
# ln_mass   33.462  1  7.267e-09 ***
#   ---
#   Signif. codes:  0 ‘***’ 0.001 ‘**’ 0.01 ‘*’ 0.05 ‘.’ 0.1 ‘ ’ 1

summary(a_m_sim)

# Call:
#   glm(formula = repro ~ ln_mass, family = "binomial", data = subset(dfa_h1, 
#                                                                     herm_type != "seq"))
# 
# Deviance Residuals: 
#   Min       1Q   Median       3Q      Max  
# -1.2955  -0.5383  -0.3703  -0.2462   2.5642  
# 
# Coefficients:
#   Estimate Std. Error z value Pr(>|z|)    
# (Intercept) -3.71351    0.44700  -8.308  < 2e-16 ***
#   ln_mass     -0.28833    0.05481  -5.261 1.44e-07 ***
#   ---
#   Signif. codes:  0 ‘***’ 0.001 ‘**’ 0.01 ‘*’ 0.05 ‘.’ 0.1 ‘ ’ 1
# 
# (Dispersion parameter for binomial family taken to be 1)
# 
# Null deviance: 247.10  on 313  degrees of freedom
# Residual deviance: 213.64  on 312  degrees of freedom
# AIC: 217.64
# 
# Number of Fisher Scoring iterations: 5

# no sim herms

a_m_seq <- glm(repro ~ ln_mass, data = subset(dfa_h1, herm_type != "sim"), family = "binomial")

Anova(a_m_seq, type = "III")

# Analysis of Deviance Table (Type III tests)
# 
# Response: repro
# LR Chisq Df Pr(>Chisq)
# ln_mass   1.3298  1     0.2488

summary(a_m_seq)

# Call:
#   glm(formula = repro ~ ln_mass, family = "binomial", data = subset(dfa_h1, 
#                                                                     herm_type != "sim"))
# 
# Deviance Residuals: 
#   Min       1Q   Median       3Q      Max  
# -0.4441  -0.3248  -0.2922  -0.2652   2.7208  
# 
# Coefficients:
#   Estimate Std. Error z value Pr(>|z|)    
# (Intercept) -3.51460    0.53356  -6.587 4.49e-11 ***
#   ln_mass     -0.09022    0.07801  -1.157    0.247    
# ---
#   Signif. codes:  0 ‘***’ 0.001 ‘**’ 0.01 ‘*’ 0.05 ‘.’ 0.1 ‘ ’ 1
# 
# (Dispersion parameter for binomial family taken to be 1)
# 
# Null deviance: 105.67  on 284  degrees of freedom
# Residual deviance: 104.34  on 283  degrees of freedom
# AIC: 108.34
# 
# Number of Fisher Scoring iterations: 6


# echino -------

# original

emo <- glm(repro ~ ln_mass, data = dfe, family = "binomial")

Anova(emo, type = "III")

# Analysis of Deviance Table (Type III tests)
# 
# Response: repro
# LR Chisq Df Pr(>Chisq)    
# ln_mass   50.844  1  9.998e-13 ***
#   ---
#   Signif. codes:  0 ‘***’ 0.001 ‘**’ 0.01 ‘*’ 0.05 ‘.’ 0.1 ‘ ’ 1

summary(emo)

# Call:
#   glm(formula = repro ~ ln_mass, family = "binomial", data = dfe)
# 
# Deviance Residuals: 
#   Min       1Q   Median       3Q      Max  
# -1.5307  -0.2950  -0.1781  -0.1130   3.0749  
# 
# Coefficients:
#   Estimate Std. Error z value Pr(>|z|)    
# (Intercept)  -2.3019     0.2398  -9.600  < 2e-16 ***
#   ln_mass      -0.6135     0.1022  -6.005 1.91e-09 ***
#   ---
#   Signif. codes:  0 ‘***’ 0.001 ‘**’ 0.01 ‘*’ 0.05 ‘.’ 0.1 ‘ ’ 1
# 
# (Dispersion parameter for binomial family taken to be 1)
# 
# Null deviance: 187.55  on 403  degrees of freedom
# Residual deviance: 136.70  on 402  degrees of freedom
# AIC: 140.7
# 
# Number of Fisher Scoring iterations: 7

# without seq herm.

e_mass_sim <- glm(repro ~ ln_mass, data = subset(dfe_h1, herm_type != "seq"), family = "binomial")

Anova(e_mass_sim, type = "III")

# Analysis of Deviance Table (Type III tests)
# 
# Response: repro
# LR Chisq Df Pr(>Chisq)    
# ln_mass   36.667  1  1.401e-09 ***
#   ---
#   Signif. codes:  0 ‘***’ 0.001 ‘**’ 0.01 ‘*’ 0.05 ‘.’ 0.1 ‘ ’ 1

summary(e_mass_sim)

# Call:
#   glm(formula = repro ~ ln_mass, family = "binomial", data = subset(dfe_h1, 
#                                                                     herm_type != "seq"))
# 
# Deviance Residuals: 
#   Min       1Q   Median       3Q      Max  
# -1.3869  -0.2295  -0.1342  -0.0851   3.2666  
# 
# Coefficients:
#   Estimate Std. Error z value Pr(>|z|)    
# (Intercept)  -2.7862     0.3038  -9.170  < 2e-16 ***
#   ln_mass      -0.6459     0.1261  -5.122 3.02e-07 ***
#   ---
#   Signif. codes:  0 ‘***’ 0.001 ‘**’ 0.01 ‘*’ 0.05 ‘.’ 0.1 ‘ ’ 1
# 
# (Dispersion parameter for binomial family taken to be 1)
# 
# Null deviance: 133.862  on 393  degrees of freedom
# Residual deviance:  97.195  on 392  degrees of freedom
# AIC: 101.19
# 
# Number of Fisher Scoring iterations: 7

# without sim herm.

e_mass_seq <- glm(repro ~ ln_mass, data = subset(dfe_h1, herm_type != "sim"), family = "binomial")

Anova(e_mass_seq, type = "III")

# Analysis of Deviance Table (Type III tests)
# 
# Response: repro
# LR Chisq Df Pr(>Chisq)    
# ln_mass   16.958  1  3.822e-05 ***
#   ---
#   Signif. codes:  0 ‘***’ 0.001 ‘**’ 0.01 ‘*’ 0.05 ‘.’ 0.1 ‘ ’ 1

summary(e_mass_seq)

# Call:
#   glm(formula = repro ~ ln_mass, family = "binomial", data = subset(dfe_h1, 
#                                                                     herm_type != "sim"))
# 
# Deviance Residuals: 
#   Min        1Q    Median        3Q       Max  
# -0.96270  -0.19396  -0.12608  -0.08463   3.07579  
# 
# Coefficients:
#   Estimate Std. Error z value Pr(>|z|)    
# (Intercept)  -3.2691     0.3659  -8.935  < 2e-16 ***
#   ln_mass      -0.5419     0.1415  -3.830 0.000128 ***
#   ---
#   Signif. codes:  0 ‘***’ 0.001 ‘**’ 0.01 ‘*’ 0.05 ‘.’ 0.1 ‘ ’ 1
# 
# (Dispersion parameter for binomial family taken to be 1)
# 
# Null deviance: 85.491  on 386  degrees of freedom
# Residual deviance: 68.533  on 385  degrees of freedom
# AIC: 72.533
# 
# Number of Fisher Scoring iterations: 7

# moll, no conus -------

# original

mncmo <- glm(repro ~ ln_mass, data = dfm_nc, family = "binomial")

Anova(mncmo, type = "III")

# Analysis of Deviance Table (Type III tests)
# 
# Response: repro
# LR Chisq Df Pr(>Chisq)    
# ln_mass   49.325  1  2.168e-12 ***
#   ---
#   Signif. codes:  0 ‘***’ 0.001 ‘**’ 0.01 ‘*’ 0.05 ‘.’ 0.1 ‘ ’ 1

summary(mncmo)

# Call:
#   glm(formula = repro ~ ln_mass, family = "binomial", data = dfm_nc)
# 
# Deviance Residuals: 
#   Min       1Q   Median       3Q      Max  
# -2.0575  -1.2135   0.6232   0.9623   1.7165  
# 
# Coefficients:
#   Estimate Std. Error z value Pr(>|z|)    
# (Intercept)  0.47434    0.10353   4.582 4.61e-06 ***
#   ln_mass     -0.22568    0.03495  -6.457 1.07e-10 ***
#   ---
#   Signif. codes:  0 ‘***’ 0.001 ‘**’ 0.01 ‘*’ 0.05 ‘.’ 0.1 ‘ ’ 1
# 
# (Dispersion parameter for binomial family taken to be 1)
# 
# Null deviance: 589.86  on 445  degrees of freedom
# Residual deviance: 540.53  on 444  degrees of freedom
# AIC: 544.53
# 
# Number of Fisher Scoring iterations: 3

# without seq herm.

m_nc_m_sim <- glm(repro ~ ln_mass, data = subset(dfm_nc_h1, herm_type != "seq"), family = "binomial")

Anova(m_nc_m_sim, type = "III")

# Analysis of Deviance Table (Type III tests)
# 
# Response: repro
# LR Chisq Df Pr(>Chisq)    
# ln_mass   71.994  1  < 2.2e-16 ***
#   ---
#   Signif. codes:  0 ‘***’ 0.001 ‘**’ 0.01 ‘*’ 0.05 ‘.’ 0.1 ‘ ’ 1

summary(m_nc_m_sim)

# Call:
#   glm(formula = repro ~ ln_mass, family = "binomial", data = subset(dfm_nc_h1, 
#                                                                     herm_type != "seq"))
# 
# Deviance Residuals: 
#   Min       1Q   Median       3Q      Max  
# -2.0918  -1.0631   0.5253   0.9466   2.0868  
# 
# Coefficients:
#   Estimate Std. Error z value Pr(>|z|)    
# (Intercept)  0.11759    0.11383   1.033    0.302    
# ln_mass     -0.29089    0.03888  -7.481 7.39e-14 ***
#   ---
#   Signif. codes:  0 ‘***’ 0.001 ‘**’ 0.01 ‘*’ 0.05 ‘.’ 0.1 ‘ ’ 1
# 
# (Dispersion parameter for binomial family taken to be 1)
# 
# Null deviance: 525.81  on 383  degrees of freedom
# Residual deviance: 453.81  on 382  degrees of freedom
# AIC: 457.81
# 
# Number of Fisher Scoring iterations: 3

# without sim. herms

m_nc_m_seq <- glm(repro ~ ln_mass, data = subset(dfm_nc_h1, herm_type != "sim"), family = "binomial")

Anova(m_nc_m_seq, type = "III")

# Analysis of Deviance Table (Type III tests)
# 
# Response: repro
# LR         Chisq Df Pr(>Chisq)
# ln_mass 0.015814  1     0.8999

summary(m_nc_m_seq)

# Call:
#   glm(formula = repro ~ ln_mass, family = "binomial", data = subset(dfm_nc_h1, 
#                                                                     herm_type != "sim"))
# 
# Deviance Residuals: 
#   Min       1Q   Median       3Q      Max  
# -0.8097  -0.7967  -0.7919   1.6046   1.6392  
# 
# Coefficients:
#                Estimate Std. Error z value Pr(>|z|)    
#   (Intercept) -0.998058   0.159598  -6.254 4.01e-10 ***
#   ln_mass      0.007838   0.062360   0.126      0.9    
# ---
#   Signif. codes:  0 ‘***’ 0.001 ‘**’ 0.01 ‘*’ 0.05 ‘.’ 0.1 ‘ ’ 1
# 
# (Dispersion parameter for binomial family taken to be 1)
# 
# Null deviance: 267.47  on 228  degrees of freedom
# Residual deviance: 267.45  on 227  degrees of freedom
# AIC: 271.45
# 
# Number of Fisher Scoring iterations: 4


# latitude ----

# ann -----

# original

ann_lo <- glm(repro ~ lat, data = dfa, family = "binomial")

Anova(ann_lo, type = "III")

# Analysis of Deviance Table (Type III tests)
# 
# Response: repro
# LR Chisq Df Pr(>Chisq)  
# lat    5.735  1    0.01663 *
#   ---
#   Signif. codes:  0 ‘***’ 0.001 ‘**’ 0.01 ‘*’ 0.05 ‘.’ 0.1 ‘ ’ 1

summary(ann_lo)

# Call:
#   glm(formula = repro ~ lat, family = "binomial", data = dfa)
# 
# Deviance Residuals: 
#   Min       1Q   Median       3Q      Max  
# -0.8999  -0.6263  -0.5659  -0.4941   2.1203  
# 
# Coefficients:
#   Estimate Std. Error z value Pr(>|z|)  
# (Intercept) -0.56849    0.44248  -1.285    0.199  
# lat         -0.02528    0.01059  -2.387    0.017 *
#   ---
#   Signif. codes:  0 ‘***’ 0.001 ‘**’ 0.01 ‘*’ 0.05 ‘.’ 0.1 ‘ ’ 1
# 
# (Dispersion parameter for binomial family taken to be 1)
# 
# Null deviance: 296.64  on 327  degrees of freedom
# Residual deviance: 290.90  on 326  degrees of freedom
# AIC: 294.9
# 
# Number of Fisher Scoring iterations: 4

# no seq. herms

ann_lat_sim <- glm(repro ~ lat, data = subset(dfa_h1, herm_type != "seq"), family = "binomial")

Anova(ann_lat_sim, type = "III")

# Analysis of Deviance Table (Type III tests)
# 
# Response: repro
# LR Chisq Df Pr(>Chisq)  
# lat   5.1615  1    0.02309 *
#   ---
#   Signif. codes:  0 ‘***’ 0.001 ‘**’ 0.01 ‘*’ 0.05 ‘.’ 0.1 ‘ ’ 1

summary(ann_lat_sim)

# Call:
#   glm(formula = repro ~ lat, family = "binomial", data = subset(dfa_h1, 
#                                                                 herm_type != "seq"))
# 
# Deviance Residuals: 
#   Min       1Q   Median       3Q      Max  
# -0.8167  -0.5603  -0.5031  -0.4426   2.2436  
# 
# Coefficients:
#   Estimate Std. Error z value Pr(>|z|)  
# (Intercept) -0.79447    0.48098  -1.652   0.0986 .
# lat         -0.02642    0.01163  -2.272   0.0231 *
#   ---
#   Signif. codes:  0 ‘***’ 0.001 ‘**’ 0.01 ‘*’ 0.05 ‘.’ 0.1 ‘ ’ 1
# 
# (Dispersion parameter for binomial family taken to be 1)
# 
# Null deviance: 247.10  on 313  degrees of freedom
# Residual deviance: 241.94  on 312  degrees of freedom
# AIC: 245.94
# 
# Number of Fisher Scoring iterations: 4

# no sim. herms

ann_lat_seq <- glm(repro ~ lat, data = subset(dfa_h1, herm_type != "sim"), family = "binomial")

# Anova(ann_lat_seq, type = "III")
# 
# Analysis of Deviance Table (Type III tests)
# 
# Response: repro
# LR Chisq Df Pr(>Chisq)
# lat  0.81886  1     0.3655

summary(ann_lat_seq)

# Call:
#   glm(formula = repro ~ lat, family = "binomial", data = subset(dfa_h1, 
#                                                                 herm_type != "sim"))
# 
# Deviance Residuals: 
#   Min       1Q   Median       3Q      Max  
# -0.4286  -0.3248  -0.2959  -0.2797   2.5538  
# 
# Coefficients:
#   Estimate Std. Error z value Pr(>|z|)  
# (Intercept) -2.24557    0.89013  -2.523   0.0116 *
#   lat         -0.01914    0.02109  -0.908   0.3641  
# ---
#   Signif. codes:  0 ‘***’ 0.001 ‘**’ 0.01 ‘*’ 0.05 ‘.’ 0.1 ‘ ’ 1
# 
# (Dispersion parameter for binomial family taken to be 1)
# 
# Null deviance: 105.67  on 284  degrees of freedom
# Residual deviance: 104.85  on 283  degrees of freedom
# AIC: 108.85
# 
# Number of Fisher Scoring iterations: 6

# echino -------

# original

ech_lo <- glm(repro ~ lat, data = dfe, family = "binomial")

Anova(ech_lo, type = "III")

# Analysis of Deviance Table (Type III tests)
# 
# Response: repro
# LR Chisq Df Pr(>Chisq)
# lat  0.31519  1     0.5745

summary(ech_lo)

# Call:
#   glm(formula = repro ~ lat, family = "binomial", data = dfe)
# 
# Deviance Residuals: 
#   Min       1Q   Median       3Q      Max  
# -0.4072  -0.3687  -0.3535  -0.3379   2.4152  
# 
# Coefficients:
#   Estimate Std. Error z value Pr(>|z|)    
# (Intercept) -2.973983   0.507149  -5.864 4.52e-09 ***
#   lat          0.006651   0.011795   0.564    0.573    
# ---
#   Signif. codes:  0 ‘***’ 0.001 ‘**’ 0.01 ‘*’ 0.05 ‘.’ 0.1 ‘ ’ 1
# 
# (Dispersion parameter for binomial family taken to be 1)
# 
# Null deviance: 187.55  on 403  degrees of freedom
# Residual deviance: 187.23  on 402  degrees of freedom
# AIC: 191.23
# 
# Number of Fisher Scoring iterations: 5

# without seq herm.

ech_lat_sim <- glm(repro ~ lat, data = subset(dfe_h1, herm_type != "seq"), family = "binomial")

Anova(ech_lat_sim, type = "III")

# Analysis of Deviance Table (Type III tests)
# 
# Response: repro
# LR Chisq Df Pr(>Chisq)
# lat  0.38714  1     0.5338

summary(ech_lat_sim)

# Call:
#   glm(formula = repro ~ lat, family = "binomial", data = subset(dfe_h1, 
#                                                                 herm_type != "seq"))
# 
# Deviance Residuals: 
#   Min       1Q   Median       3Q      Max  
# -0.3438  -0.2999  -0.2832  -0.2662   2.5983  
# 
# Coefficients:
#   Estimate Std. Error z value Pr(>|z|)    
# (Intercept) -3.512264   0.631367  -5.563 2.65e-08 ***
#   lat          0.009029   0.014422   0.626    0.531    
# ---
#   Signif. codes:  0 ‘***’ 0.001 ‘**’ 0.01 ‘*’ 0.05 ‘.’ 0.1 ‘ ’ 1
# 
# (Dispersion parameter for binomial family taken to be 1)
# 
# Null deviance: 133.86  on 393  degrees of freedom
# Residual deviance: 133.47  on 392  degrees of freedom
# AIC: 137.47
# 
# Number of Fisher Scoring iterations: 6

# without sim. herm.

ech_lat_seq <- glm(repro ~ lat, data = subset(dfe_h1, herm_type != "sim"), family = "binomial")

Anova(ech_lat_seq, type = "III")

# Analysis of Deviance Table (Type III tests)
# 
# Response: repro
# LR     Chisq Df Pr(>Chisq)
# lat 0.013065  1      0.909

summary(ech_lat_seq)

# Call:
#   glm(formula = repro ~ lat, family = "binomial", data = subset(dfe_h1, 
#                                                                 herm_type != "sim"))
# 
# Deviance Residuals: 
#   Min       1Q   Median       3Q      Max  
# -0.2269  -0.2195  -0.2163  -0.2134   2.7589  
# 
# Coefficients:
#   Estimate Std. Error z value Pr(>|z|)    
# (Intercept) -3.820746   0.805522  -4.743  2.1e-06 ***
#   lat          0.002203   0.019230   0.115    0.909    
# ---
#   Signif. codes:  0 ‘***’ 0.001 ‘**’ 0.01 ‘*’ 0.05 ‘.’ 0.1 ‘ ’ 1
# 
# (Dispersion parameter for binomial family taken to be 1)
# 
# Null deviance: 85.491  on 386  degrees of freedom
# Residual deviance: 85.478  on 385  degrees of freedom
# AIC: 89.478
# 
# Number of Fisher Scoring iterations: 6

# moll, no conus -------

# original

mnc_lo <- glm(repro ~ lat, data = dfm_nc, family = "binomial")

Anova(mnc_lo, type = "III")

# Analysis of Deviance Table (Type III tests)
# 
# Response: repro
# LR Chisq Df Pr(>Chisq)    
# lat   16.915  1   3.91e-05 ***
#   ---
#   Signif. codes:  0 ‘***’ 0.001 ‘**’ 0.01 ‘*’ 0.05 ‘.’ 0.1 ‘ ’ 1

summary(mnc_lo)

# Call:
#   glm(formula = repro ~ lat, family = "binomial", data = dfm_nc)
# 
# Deviance Residuals: 
#   Min       1Q   Median       3Q      Max  
# -1.8439  -1.2615   0.8307   0.9771   1.4413  
# 
# Coefficients:
#   Estimate Std. Error z value Pr(>|z|)    
# (Intercept)  1.498162   0.269582   5.557 2.74e-08 ***
#   lat         -0.026583   0.006632  -4.009 6.11e-05 ***
#   ---
#   Signif. codes:  0 ‘***’ 0.001 ‘**’ 0.01 ‘*’ 0.05 ‘.’ 0.1 ‘ ’ 1
# 
# (Dispersion parameter for binomial family taken to be 1)
# 
# Null deviance: 589.86  on 445  degrees of freedom
# Residual deviance: 572.94  on 444  degrees of freedom
# AIC: 576.94
# 
# Number of Fisher Scoring iterations: 4

# without seq herm.

m_nc_lat_sim <- glm(repro ~ lat, data = subset(dfm_nc_h1, herm_type != "seq"), family = "binomial")

Anova(m_nc_lat_sim, type = "III")

# Analysis of Deviance Table (Type III tests)
# 
# Response: repro
# LR Chisq Df Pr(>Chisq)    
# lat   14.783  1  0.0001206 ***
#   ---
#   Signif. codes:  0 ‘***’ 0.001 ‘**’ 0.01 ‘*’ 0.05 ‘.’ 0.1 ‘ ’ 1

summary(m_nc_lat_sim)

# Call:
#   glm(formula = repro ~ lat, family = "binomial", data = subset(dfm_nc_h1, 
#                                                                 herm_type != "seq"))
# 
# Deviance Residuals: 
#   Min      1Q  Median      3Q     Max  
# -1.739  -1.174   0.831   1.034   1.559  
# 
# Coefficients:
#   Estimate Std. Error z value Pr(>|z|)    
# (Intercept)  1.262220   0.289388   4.362 1.29e-05 ***
#   lat         -0.026897   0.007182  -3.745  0.00018 ***
#   ---
#   Signif. codes:  0 ‘***’ 0.001 ‘**’ 0.01 ‘*’ 0.05 ‘.’ 0.1 ‘ ’ 1
# 
# (Dispersion parameter for binomial family taken to be 1)
# 
# Null deviance: 525.81  on 383  degrees of freedom
# Residual deviance: 511.03  on 382  degrees of freedom
# AIC: 515.03
# 
# Number of Fisher Scoring iterations: 4

# without sim. herm.

m_nc_lat_seq <- glm(repro ~ lat, data = subset(dfm_nc_h1, herm_type != "sim"), family = "binomial")

Anova(m_nc_lat_seq, type = "III")

# Analysis of Deviance Table (Type III tests)
# 
# Response: repro
# LR Chisq Df Pr(>Chisq)   
# lat   8.3024  1   0.003959 **
#   ---
#   Signif. codes:  0 ‘***’ 0.001 ‘**’ 0.01 ‘*’ 0.05 ‘.’ 0.1 ‘ ’ 1

summary(m_nc_lat_seq)

# Call:
#   glm(formula = repro ~ lat, family = "binomial", data = subset(dfm_nc_h1, 
#                                                                 herm_type != "sim"))
# 
# Deviance Residuals: 
#   Min       1Q   Median       3Q      Max  
# -1.1616  -0.8182  -0.6823   1.2833   2.1024  
# 
# Coefficients:
#   Estimate Std. Error z value Pr(>|z|)   
# (Intercept) -0.037277   0.356856  -0.104  0.91680   
# lat         -0.026033   0.009199  -2.830  0.00466 **
#   ---
#   Signif. codes:  0 ‘***’ 0.001 ‘**’ 0.01 ‘*’ 0.05 ‘.’ 0.1 ‘ ’ 1
# 
# (Dispersion parameter for binomial family taken to be 1)
# 
# Null deviance: 267.47  on 228  degrees of freedom
# Residual deviance: 259.17  on 227  degrees of freedom
# AIC: 263.17
# 
# Number of Fisher Scoring iterations: 4
