# Supplementary material for: Macroevolutionary patterns in marine hermaphroditism
Source: Evolution. 2022 Oct 13;76(12):3014–25. doi: 10.1111/evo.14639 (PMC10091813; doi:10.1111/evo.14639)
Supplement: Supplementary file 2 [file EVO-76-3014-s003.zip › macro_herm_R_v1/READ_ME_v1.txt]

Description: Instructions for analyses from 'Macroevolutionary patterns in marine hermaphroditism'
Author: George C. Jarvis
Date: Mon Mar 28 13:16:09 2022

Steps:

1) unzip "macro_herm_R.zip" file

2) open "macro_herm_R.Rproj" project file within the unzipped "macro_herm_R" project folder

3) within the R project, open "herm_analyses_v5.R" script within the "herm_R_script" folder

The script should run without issues from there, but feel free to email me at georgecjarvis (at) gmail.com if you have any questions or issues
