# Supplementary material for: Macroevolutionary patterns in marine hermaphroditism
Source: Evolution. 2022 Oct 13;76(12):3014–25. doi: 10.1111/evo.14639 (PMC10091813; doi:10.1111/evo.14639)
Supplement: Supplementary file 3 [file EVO-76-3014-s001.zip]

Archive with 6 entries (6 files):
- raw_data_references_trees/Annelid_tree.pdf
- raw_data_references_trees/Echinoderm_tree.pdf
- raw_data_references_trees/Mollusc_tree.pdf
- raw_data_references_trees/raw_data_v4.xlsx
- raw_data_references_trees/references_raw_data.pdf
- raw_data_references_trees/READ_ME_for_R_code_and_data.txt
