# Supplementary material for: Macroevolutionary patterns in marine hermaphroditism
Source: Evolution. 2022 Oct 13;76(12):3014–25. doi: 10.1111/evo.14639 (PMC10091813; doi:10.1111/evo.14639)
Supplement: Supplementary file 3 [file EVO-76-3014-s001.zip › raw_data_references_trees/raw_data_v4.xlsx]

## Sheet: metadata
column	description
phylum	phylum: Annelida, Echinodermata, or Mollusca
class	class
species	genus and species name
repro	reproductive mode: 0 = gonochoristic; 1 = hermaphroditic
herm_type	hermaphroditism type: gon = gonochore; sim = simultaneous hermaphrodite; seq = sequential hermaphrodite
source_repro_and_herm_type	source for reproductive mode
dev	offspring developmental mode: A = aplanktonic; PNF = planktonic-nonfeeding; PF = planktonic-feeding
source_dev	source for developmental mode
fert	fertilization mode: 0 = internal fertilization; 1 = external fertilization
source_fert	source for fertilization mode
lat	latitude, location where organism was sampled
source_lat	sources for latitude
ln_mass	natural log transformed adult mass, in grams wet weight
source_ln_mass	source for adult mass

## Sheet: raw_data_v2
phylum	class	species	repro	herm_type	source_repro_and_herm_type	dev	source_dev	fert	source_fert	lat	source_lat	ln_mass	source_ln_mass
Annelida	Polychaeta	Abarenicola assimilis	0	gon	(Görlitz 2011)	PNF	(Rouse 2000)	1	(Görlitz 2011)	46	(Rouse 2000)	0.13574	(Shumway 1979)
Annelida	Polychaeta	Abarenicola claparedi	0	gon	(Schroeder and Hermans 1975)	PNF	(Okuda 1946)	0	(Okuda 1946)	43	(Okuda 1946)	1.08519	(Hobson 1967)
Annelida	Polychaeta	Abarenicola pacifica	0	gon	(Schroeder and Hermans 1975)	PNF	(Strathmann 1987b; Linton and Taghon 2000)	0	(Strathmann 1987b; Linton and Taghon 2000)	47	(Strathmann 1987b; Linton and Taghon 2000)	1.38379	(Hobson 1967)
Echinodermata	Echinoidea	Abatus cordatus	0	gon	(Magniez 1983)	A	(Wray and Raff 1991)	0	(Monro and Marshall 2015)	49	(Wray and Raff 1991)	1.21374	(Féral and Magniez 1988)
Echinodermata	Echinoidea	Abatus nimrodi	0	gon	(Pearse and McClintock 1990)	A	(Monro and Marshall 2015)	1	(Monro and Marshall 2015)	77	(Monro and Marshall 2015)	4.22537	(Pearse and McClintock 1990)
Echinodermata	Echinoidea	Abatus shackletoni	0	gon	(Pearse and McClintock 1990)	A	(Monro and Marshall 2015)	1	(Monro and Marshall 2015)	77	(Monro and Marshall 2015)	2.72785	(Pearse and McClintock 1990)
Mollusca	Gastropoda	Abronica abronia	1	sim	(Fernald et al. 1987)	PF	(Goddard 1991)	0	(Goddard 1991)	43	(Goddard 1991)	-3.93979	http://www.seaslugforum.net/find/19711
Echinodermata	Asteroidea	Acanthaster planci	0	gon	(Kettle and Lucas 1987)	PF	(Olson and Olson 1989)	1	(Henderson and Lucas 1971)	18	(Olson and Olson 1989)	7.48074	(Kettle and Lucas 1987)
Mollusca	Gastropoda	Acanthina unicornis	0	gon	(Heller 2015)	A	(Gallardo 1979)	0	(Gallardo 1979)	39	(Gallardo 1979)	0.61053	(Dye 1991)
Mollusca	Gastropoda	Acanthinucella spirata	0	gon	https://eol.org/pages/593472	A	(Spight 1976)	0	(Spight 1976)	38	(Spight 1976)	1.4422	(Flagor and Bourdeau 2018)
Mollusca	Polyplacophora	Acanthochitona crinita	0	gon	(Baur 1998)	PNF	(Buckland-Nicks et al. 2002)	1	(Sirenko 2015)	54	(Carey et al. 2013)	-1.79577	(Carey et al. 2013a,b)
Mollusca	Polyplacophora	Acanthochitona zelandica	0	gon	(Baur 1998)	PNF	(Buckland-Nicks et al. 2002)	1	(Sirenko 2015)	46	(Buckland-Nicks et al. 2002)	0.410663	(Murdoch and Shumway 1980)
Mollusca	Gastropoda	Acanthodoris pilosa	1	sim	http://micksmarinebiology.blogspot.com/2018/07/thorny-doris-acanthodoris-pilosa-and.html	PF	(Clark 1975)	0	(Clark 1975)	41	(Clark 1975)	-0.536411	(Robinson et al. 2010)
Mollusca	Bivalvia	Acesta excavata	1	seq	(Järnegren et al. 2007)	PNF	(Järnegren et al. 2007)	1	(Järnegren et al. 2007)	63	(Järnegren et al. 2007)	4.52954	(Järnegren and Altin 2006)
Echinodermata	Asteroidea	Acodontaster conspicuus	0	gon	(Dayton et al. 1974)	PNF	(Bosch and Pearse 1990)	1	(Bosch and Pearse 1990)	77	(Bosch and Pearse 1990)	5.273	(Dayton et al. 1974)
Echinodermata	Asteroidea	Acodontaster elongatus	0	gon	(Bosch and Pearse 1990)	PNF	(Bosch and Pearse 1990)	1	(Bosch and Pearse 1990)	77	(Bosch and Pearse 1990)	-4.44e-05	(Clark 1950)
Echinodermata	Asteroidea	Acodontaster hodgsoni	0	gon	(Dayton et al. 1974)	PNF	(Bosch and Pearse 1990)	1	(Bosch and Pearse 1990)	77	(Bosch and Pearse 1990)	3.61092	(Dayton et al. 1974)
Echinodermata	Ophiuroidea	Acrocnida brachiata	0	gon	(Bourgoin and Guillou 1990)	PF	(Hendler 1991)	1	(Hendler 1991)	54	(Hendler 1991)	-4.3047	(Webb and Tyler 1985)
Annelida	Polychaeta	Acromegalomma vesiculosum	0	gon	(Wilson 1936)	PNF	(Wilson 1936)	1	(Wilson 1936)	50	(Wilson 1936)	-7.12222	https://www.marlin.ac.uk/species/detail/2167#:~:text=Acromegalomma%20vesiculosum%20is%20a%20polychaete,eyespot%20at%20the%20free%20end.
Mollusca	Gastropoda	Acteocina canaliculata	1	sim	(Ruppert et al. 2004)	PF	(Franz 1971)	0	(Franz 1971)	41	(Franz 1971)	-2.60631	(Welch 2010)
Echinodermata	Holothuroidea	Actinopyga mauritiana	0	gon	(Conand 1993)	PF	(Ramofafia et al. 2003)	1	(Ramofafia et al. 2003)	21	(Ramofafia et al. 2003)	5.69156	(Wilson et al. 2013)
Mollusca	Gastropoda	Adalaria proxima	1	sim	(Jones et al. 1996)	PNF	(Todd and Havenhand 1988)	0	(Todd and Havenhand 1988)	53	(Todd and Havenhand 1988)	-0.757122	(Todd and Havenhand 1988)
Mollusca	Bivalvia	Adamussium colbecki	0	gon	(Tyler et al. 2003)	PF	(Berkman et al. 1991)	1	(Cragg 2016)	74	(Berkman et al. 1991)	4.88915	(Heilmayer and Brey 2003)
Mollusca	Gastropoda	Aeolidia papillosa	1	sim	(Fish and Fish 2011)	PF	(Clark 1975)	0	(Clark 1975)	41	(Clark 1975)	1.90676	(Fish and Fish 2011)
Mollusca	Bivalvia	Aequipecten opercularis	1	seq	(Sastry 1979)	PF	(Beaumont and Barnes 1992)	1	(Sastry 1979)	52	(Beaumont and Barnes 1992)	1.65933	(McLusky 1973)
Mollusca	Bivalvia	Aequiyoldia eightsii	0	gon	(Lau et al. 2018)	PNF	(Lau et al. 2018)	1	(Lau et al. 2018)	61	(Lau et al. 2018)	1.10887	(Abele et al. 2001)
Mollusca	Gastropoda	Akera bullata	1	sim	(Beeman 1977)	PF	(Thorson 1950)	0	(Beeman 1977)	51	(Thorson 1950)	4.07831	https://www.marinespecies.org/index.php
Annelida	Polychaeta	Alciopa reynaudii	0	gon	(Eckelbarger and Rice 1988)	PF	(Crumrine 2001)	0	(Crumrine 2001)	26	(Crumrine 2001)	-3.26762	(Audouin and Milne Edwards 1833)
Mollusca	Gastropoda	Alderia modesta	1	sim	(Krug 1998)	PF	(Krug 2007)	0	(Krug 2007)	38	(Krug 2007)	-0.270497	(Krug 1998)
Mollusca	Gastropoda	Alderia willowi	1	sim	(Smolensky et al. 2009)	PNF	(Krug 2007)	0	(Krug 2007)	33	(Krug 2007)	-5.87814	https://www.gbif.org/species/5859271
Mollusca	Gastropoda	Aldisa sanguinea	1	sim	(Millen and Gosliner 1985)	PF	(Goddard 1991)	0	(Goddard 1991)	43	(Goddard 1991)	-2.50356	http://www.seaslugforum.net/find/aldisang#:~:text=Grows%20to%20about%2025mm%20long,the%20intertidal%20to%20about%2010m.
Annelida	Polychaeta	Alitta succinea	0	gon	(Aguiar and Gomes Santos 2018)	PNF	(Rouse 2000)	1	(Aguiar and Gomes Santos 2018)	46	(Rouse 2000)	-2.08292	(Kristensen 1981; Kersey Sturdivant et al. 2015)
Echinodermata	Echinoidea	Allocentrotus fragilis	0	gon	(Ruppert et al. 2004)	PF	(Strathmann 1971)	1	(Monro and Marshall 2015)	42.5	(Strathmann 1971)	4.09767	(Ulbricht and Pritchard 1972; Webster 1975)
Mollusca	Gastropoda	Alvania punctura	0	gon	(Baptista 2017)	PF	(Lebour 1937)	0	(Lebour 1937)	50	(Lebour 1937)	-6.70821	(Nekhaev 2013)
Annelida	Polychaeta	Alvinella pompejana	0	gon	(Pradillon et al. 2005)	PNF	(Chevaldonne and Jollivet 1993; Pradillon et al. 2005)	1	(Chevaldonne and Jollivet 1993; Pradillon et al. 2005)	13	(Chevaldonne and Jollivet 1993; Pradillon et al. 2005)	-2.16704	(Desbruyères et al. 1998)
Annelida	Polychaeta	Amara occidentalis	0	gon	(McHugh 1993)	PF	(Fauchald 1983)	1	(Fauchald 1983)	38	(Fauchald 1983)	-2.04419	(McHugh 1993)
Annelida	Polychaeta	Amblyosyllis speciosa	0	gon	(Edmonds et al. 2000)	PNF	(Pernet 1998)	1	(Pernet 1998)	49	(Pernet 1998)	-9.31674	(Dorsey 1978)
Echinodermata	Echinoidea	Amblypneustes formosus	0	gon	(Ruppert et al. 2004)	PNF	(Monro and Marshall 2015)	1	(Monro and Marshall 2015)	38	(Monro and Marshall 2015)	1.60535	https://www.marinespecies.org/index.php
Echinodermata	Echinoidea	Amblypneustes ovum	0	gon	(Ruppert et al. 2004)	PNF	(Monro and Marshall 2015)	1	(Monro and Marshall 2015)	38	(Monro and Marshall 2015)	4.36522	https://collections.museumsvictoria.com.au/species/14313#:~:text=General%20Description,diameter%20up%20to%206%20cm.
Echinodermata	Echinoidea	Amblypneustes pachistus	0	gon	(Baker 1998)	PNF	(Monro and Marshall 2015)	1	(Monro and Marshall 2015)	34	(Monro and Marshall 2015)	3.6297	(Baker 1998)
Echinodermata	Echinoidea	Amblypneustes pallidus	0	gon	(Ruppert et al. 2004)	PNF	(Monro and Marshall 2015)	1	(Monro and Marshall 2015)	34	(Monro and Marshall 2015)	2.74919	(Burnell et al. 2013)
Mollusca	Bivalvia	Ameritella mitchelli	0	gon	(Kennedy et al. 1989)	PF	(Kennedy et al. 1989)	1	(Kennedy et al. 1989)	38	(Kennedy et al. 1989)	0.821285	https://www.sealifebase.ca/summary/Macoma-mitchelli.html
Annelida	Polychaeta	Amphicorina bicoloris	0	gon	(Rouse and Fitzhugh 1994)	A	(Rouse and Fitzhugh 1994)	0	(Rouse and Fitzhugh 1994)	34	(Rouse 1990b)	-11.2966	(Rouse 1990b)
Annelida	Polychaeta	Amphicorina mobilis	0	gon	(Rouse 1990b)	A	(Rouse and Fitzhugh 1994)	0	(Rouse and Fitzhugh 1994)	34	(Rouse 1990b)	-12.8453	(Rouse 1990b)
Annelida	Polychaeta	Amphicteis gunneri	0	gon	(Jamieson and Rouse 1989)	A	(Crumrine 2001)	0	(Crumrine 2001)	49	(Crumrine 2001)	-5.6191	https://www.marinespecies.org/index.php
Annelida	Polychaeta	Amphiglena lindae	1	sim	(Rouse and Fitzhugh 1994)	PNF	(Rouse and Fitzhugh 1994)	0	(Rouse and Fitzhugh 1994)	17	(Rouse and Fitzhugh 1994)	-5.85693	(Rouse and Fitzhugh 1994)
Annelida	Polychaeta	Amphiglena mediterranea	1	sim	(Rouse and Gambi 1997)	PNF	(Rouse and Gambi 1997)	0	(Rouse and Fitzhugh 1994)	41	(Rouse and Gambi 1997)	-7.73558	(Calosi et al. 2013)
Annelida	Polychaeta	Amphiglena nathae	1	sim	(Rouse and Gambi 1998)	PNF	(Rouse and Gambi 1998)	0	(Rouse and Gambi 1998)	9	(Rouse and Gambi 1998)	-10.6947	(Rouse and Gambi 1998)
Annelida	Polychaeta	Amphiglena terebro	1	sim	(Rouse and Gambi 1998)	PNF	(Rouse 1993)	0	(Rouse 1993)	33.5	(Rouse 1993)	-10.4424	(Rouse 1993)
Echinodermata	Ophiuroidea	Amphiodia occidentalis	0	gon	(Emlet 2006)	PF	(Strathmann and Rumrill 1987)	1	(Strathmann and Rumrill 1987)	38	(Strathmann and Rumrill 1987)	-0.287682	(Webster 1975)
Echinodermata	Ophiuroidea	Amphiophiura bullata	0	gon	(Schoener 1972)	PNF	(Schoener 1972)	1	(Schoener 1972)	36	(Schoener 1972)	-0.732222	(Schoener 1972)
Echinodermata	Ophiuroidea	Amphiophiura rowetti	1	sim	(Hendler 1991)	A	(Hendler 1991)	NA	(Hendler 1991)	54	(Mortensen 1936)	-3.0935	(Mortensen 1936)
Echinodermata	Ophiuroidea	Amphipholis kochii	0	gon	(Iwata and Yamashita 1982; Yamashita 1983)	PF	(Yamashita 1985)	1	(Yamashita 1985)	43	(Yamashita 1985)	-1.99374	(Iwata and Yamashita 1982; Charlina et al. 2009)
Echinodermata	Ophiuroidea	Amphipholis squamata	1	sim	(Byrne 1991)	A	(Walker and Lesser 1989)	0	(Walker and Lesser 1989)	43	(Walker and Lesser 1989)	0.636577	(Artu?z et al. 2019)
Annelida	Polychaeta	Amphisamytha galapagensis	0	gon	(McHugh and Tunnicliffe 1994)	PNF	(McHugh and Tunnicliffe 1994)	1	(McHugh and Tunnicliffe 1994)	48	(McHugh and Tunnicliffe 1994)	-9.21897	(McHugh and Tunnicliffe 1994)
Annelida	Polychaeta	Amphisamytha lutzi	0	gon	(Blake and Van Dover 2005)	PNF	(Blake and Van Dover 2005)	1	(Blake and Van Dover 2005)	15	(Blake and Van Dover 2005)	-7.55888	(Blake and Van Dover 2005)
Echinodermata	Ophiuroidea	Amphiura carchara	0	gon	(Hendler and Tran 2001)	A	(Hendler and Tran 2001)	0	(Hendler and Tran 2001)	37	(Hendler and Tran 2001)	0.593327	(Hendler and Tran 2001)
Echinodermata	Ophiuroidea	Amphiura chiajei	0	gon	(Fenaux 1970)	PNF	(Fenaux 1970)	1	(Fenaux 1970)	43	(Fenaux 1970)	-1.65137	(Fenaux 1970)
Echinodermata	Ophiuroidea	Amphiura filiformis	0	gon	(Dupont et al. 2009)	PF	(McEdward and Miner 2001)	1	(Dupont et al. 2009)	58	(McEdward and Miner 2001)	-2.05187	(Carey et al. 2014)
Echinodermata	Ophiuroidea	Amphiura stimpsonii	1	sim	(Byrne 1991)	A	(Byrne 1991)	0	(Byrne 1991)	25	(Byrne 1991)	-3.0935	(Byrne 1991)
Echinodermata	Asteroidea	Anasterias antarctica	0	gon	(Gil et al. 2011)	PNF	(Gil et al. 2011)	1	(Gil et al. 2011)	45	(Gil et al. 2011)	3.87197	(Gil et al. 2011)
Echinodermata	Asteroidea	Anasterias mawsoni	0	gon	(Simpson 1982)	A	(Simpson 1982)	1	(Simpson 1982)	70	(Simpson 1982)	2.68955	(Simpson 1982)
Echinodermata	Asteroidea	Anasterias rupicola	0	gon	(Blankley 1984)	A	(Lawrence et al. 1984)	1	(Lawrence et al. 1984)	70	(Lawrence et al. 1984)	2.88179	(Blankley 1984)
Echinodermata	Asteroidea	Anasterias studeri	0	gon	(Simpson 1982)	A	(Fisher 1940)	1	(Fisher 1940)	70	(Fisher 1940)	4.28709	(Fisher 1940)
Mollusca	Gastropoda	Ancula gibbosa	1	sim	(Ruppert et al. 2004)	PF	(Clark 1975)	0	(Clark 1975)	41	(Clark 1975)	-1.28635	(Clark 1975)
Annelida	Polychaeta	Anobothrus gracilis	0	gon	(Shojaei et al. 2015)	A	(Carson and Hentschel 2006)	1	(Carson and Hentschel 2006)	77	(Carson and Hentschel 2006)	-3.12054	https://www.marinespecies.org/index.php
Mollusca	Scaphopoda	Antalis entalis	0	gon	(Ruppert et al. 2004)	PNF	(Ruppert et al. 2004)	1	(Ruppert et al. 2004)	49	(Morton 1959)	-0.885411	(Robinson et al. 2010)
Echinodermata	Crinoidea	Antedon bifida	0	gon	(Mladenov 1987)	PNF	(McEdward and Miner 2001)	0	(Mladenov 1987)	50	(McEdward and Miner 2001)	-0.105361	(Fox 1936)
Echinodermata	Crinoidea	Antedon mediterranea	0	gon	(Eleaume et al. 2003)	PNF	(McEdward and Miner 2001)	0	(Eleaume et al. 2003)	41	(Lebrato et al. 2010)	0.788457	(Warnock and Liddell 1985)
Echinodermata	Crinoidea	Antedon petasus	0	gon	(Mladenov 1987)	PNF	(McEdward and Miner 2001)	0	(Mladenov 1987)	59	(McEdward and Miner 2001)	0.788457	(Fox 1936)
Echinodermata	Echinoidea	Antrechinus mortenseni	0	gon	(Ruppert et al. 2004)	A	(Monro and Marshall 2015)	1	(Monro and Marshall 2015)	62	(Monro and Marshall 2015)	1.35524	(Schultz 2017)
Annelida	Polychaeta	Aphelochaeta marioni	0	gon	(Dales 1951a)	PNF	(Dales 1951a)	1	(Dales 1951a)	51	(Dales 1951a)	-4.55851	(Dales 1951a)
Annelida	Polychaeta	Aphrodita aculeata	0	gon	(Fish and Fish 2011)	PNF	(Rouse 2000)	1	(Fish and Fish 2011)	53	(Rouse 2000)	2.93743	(Shumway 1979)
Mollusca	Gastropoda	Aplysia californica	1	sim	(Angeloni et al. 2003)	PF	(Kriegstein et al. 1974)	0	(Kriegstein et al. 1974)	33	(Kriegstein et al. 1974)	6.61338	(Angeloni et al. 2003)
Mollusca	Gastropoda	Aplysia dactylomela	1	sim	(Angeloni et al. 2003; Ruppert et al. 2004)	PF	(Switzer-Dunlap and Hadfield 1977)	0	(Switzer-Dunlap and Hadfield 1977)	39.5	(Palatzidis et al. 1996)	2.03398	(Palatzidis et al. 1996)
Mollusca	Gastropoda	Aplysia depilans	1	sim	(Angeloni et al. 2003)	PF	(Moroz 2011)	0	(Heller 2015)	45	https://www.marinespecies.org/index.php	5.94017	https://www.marinespecies.org/index.php
Mollusca	Gastropoda	Aplysia fasciata	1	sim	(Angeloni et al. 2003)	PF	(Moroz 2011)	0	(Beeman 1977)	31	(Ziv et al. 1991)	6.42972	(Pereira et al. 2018)
Mollusca	Gastropoda	Aplysia juliana	1	sim	(Angeloni et al. 2003)	PF	(Switzer-Dunlap and Hadfield 1977)	0	(Switzer-Dunlap and Hadfield 1977)	21	(Switzer-Dunlap and Hadfield 1977)	3.74479	(Switzer-Dunlap et al. 1984)
Mollusca	Gastropoda	Aplysia punctata	1	sim	(Angeloni et al. 2003)	PF	(Moroz 2011)	0	(Beeman 1977)	54.5	(Moroz 2011)	3.55705	(Marsden et al. 2012)
Mollusca	Gastropoda	Aplysiopsis enteromorphae	1	sim	(Bork and Kenton 2017)	PF	(Goddard 2004)	0	(Goddard 2004)	34	(Goddard 2004)	-1.48281	(Bork and Kenton 2017)
Mollusca	Gastropoda	Aplysiopsis formosa	1	sim	https://opistobranquis.info/en/guia/sacoglossa/	PF	(DeFreese and Clark 1983)	0	(DeFreese and Clark 1983)	27	(DeFreese and Clark 1983)	-5.37603	http://www.seaslugforum.net/showall/aplycfform
Echinodermata	Echinoidea	Aporocidaris antarctica	0	gon	(Ruppert et al. 2004)	A	(Monro and Marshall 2015)	1	(Monro and Marshall 2015)	63	(Monro and Marshall 2015)	-0.0181037	(Schultz 2015)
Echinodermata	Holothuroidea	Apostichopus californicus	0	gon	(Cameron and Fankboner 1989)	PF	(Strathmann 1971; Strathmann et al. 1992)	1	(Cameron and Fankboner 1989)	44.6667	(Strathmann 1971; Strathmann et al. 1992)	5.25032	(Webster 1975; Cameron and Fankboner 1989; Weinrauch and Blewett 2019)
Echinodermata	Holothuroidea	Apostichopus japonicus	0	gon	(Brown and Eddy 2015)	PF	(Rakaj et al. 2018)	1	(Brown and Eddy 2015)	36.5	(Rakaj et al. 2018)	3.72487	(Dong et al. 2006; Huo et al. 2018)
Echinodermata	Asteroidea	Aquilonastra batheri	0	gon	(Kano and Komatsu 1978)	PNF	(Kano and Komatsu 1978)	1	(Kano and Komatsu 1978)	35	(Kano and Komatsu 1978)	4.01525	(O’Loughlin and Rowe 2006)
Echinodermata	Asteroidea	Aquilonastra burtoni	0	gon	(O’Loughlin and Rowe 2006)	PNF	(James 1972)	1	(James 1972)	15	(James 1972)	-0.0414465	(O’Loughlin and Rowe 2006)
Echinodermata	Asteroidea	Aquilonastra minor	1	sim	(Komatsu et al. 1979)	PNF	(Komatsu et al. 1979)	1	(Komatsu et al. 1979)	40	(Komatsu et al. 1979)	-3.65163	(Komatsu et al. 1979)
Echinodermata	Asteroidea	Aquilonastra scobinata	1	sim	(Dartnall 1970)	A	(Soliman and Nojima 1984)	1	(Soliman and Nojima 1984)	35	(Soliman and Nojima 1984)	0.6769	(Livingstone 1933)
Echinodermata	Echinoidea	Arachnoides placenta	0	gon	(Haycock 2004)	PF	(Monro and Marshall 2015)	1	(Monro and Marshall 2015)	15	(Monro and Marshall 2015)	3.45791	https://www.marinespecies.org/index.php
Annelida	Polychaeta	Aracia riwo	1	sim	(Rouse 1996a)	PNF	(Rouse 1996a)	1	(Rouse 1996a)	5	(Rouse 1996a)	-9.64798	(Rouse 1996a)
Echinodermata	Echinoidea	Araeosoma belli	0	gon	(Schultz 2015)	PNF	(Monro and Marshall 2015)	1	(Monro and Marshall 2015)	24	(Monro and Marshall 2015)	6.91728	(Schultz 2015)
Echinodermata	Echinoidea	Araeosoma fenestratum	0	gon	(Schultz 2015)	PNF	(Monro and Marshall 2015)	1	(Monro and Marshall 2015)	57	(Monro and Marshall 2015)	6.32479	(Schultz 2015)
Echinodermata	Echinoidea	Arbacia dufresnii	0	gon	(Schultz 2015)	PF	(Monro and Marshall 2015)	1	(Monro and Marshall 2015)	38	(Monro and Marshall 2015)	2.74176	(Schultz 2015)
Echinodermata	Echinoidea	Arbacia lixula	0	gon	(Schultz 2015)	PF	(Monro and Marshall 2015)	1	(Monro and Marshall 2015)	43	(Monro and Marshall 2015)	3.85376	(Schultz 2015)
Echinodermata	Echinoidea	Arbacia punctulata	0	gon	(Schultz 2015)	PF	(Mercier et al. 2013)	1	(Monro and Marshall 2015)	33.5	(Mercier et al. 2013)	3.57108	(Suckling and Richard 2020)
Echinodermata	Echinoidea	Arbacia spatuligera	0	gon	(Schultz 2015)	PF	(Monro and Marshall 2015)	1	(Monro and Marshall 2015)	36	(Monro and Marshall 2015)	2.98947	(Schultz 2015)
Echinodermata	Echinoidea	Arbacia stellata	0	gon	(Schultz 2015)	PF	(Monro and Marshall 2015)	1	(Monro and Marshall 2015)	9	(Monro and Marshall 2015)	1.72831	(Burcham and Caruso 2015)
Echinodermata	Asteroidea	Archaster typicus	0	gon	(Bos et al. 2013)	A	(Komatsu 1983)	1	(Komatsu 1983)	23	(Komatsu 1983)	1.88286	(Bos et al. 2013)
Mollusca	Bivalvia	Arctica islandica	0	gon	(Lutz et al. 1982)	PF	(Lutz et al. 1982)	1	(Lutz et al. 1982)	61.5	(Lutz et al. 1982)	3.50844	(Begum et al. 2009)
Annelida	Polychaeta	Arctonoe fragilis	0	gon	(Britayev 1991)	PF	(Pernet 1999)	1	(Pernet 1999)	49	(Pernet 1999)	-3.11305	(McHugh and Fong 2002)
Annelida	Polychaeta	Arctonoe pulchra	0	gon	(Britayev 1991)	PF	(Pernet 1999)	1	(Pernet 1999)	49	(Pernet 1999)	-3.75266	(Palmer 1968)
Annelida	Polychaeta	Arctonoe vittata	0	gon	(Britayev 1991)	PF	(Britaev et al. 1986; Pernet 1999)	1	(Britaev et al. 1986; Pernet 1999)	45.5	(Britaev et al. 1986; Pernet 1999)	-4.55851	(Palmer 1968)
Annelida	Polychaeta	Arenicola brasiliensis	0	gon	(Edmonds et al. 2000)	PNF	(Monro and Marshall 2015)	1	(Monro and Marshall 2015)	50	(Tampi and Rengarajan 1963)	-1.8378	(Tampi and Rengarajan 1963)
Annelida	Polychaeta	Arenicola marina	0	gon	(Fish and Fish 2011)	PNF	(Farke and Berghuis 1979)	1	(Monro and Marshall 2015)	52.5	(Farke and Berghuis 1979)	1.39584	(Krüger 1964; De Cubber et al. 2019)
Annelida	Polychaeta	Arenicolides branchialis	0	gon	(Southward and Southward 1958)	PNF	(Southward and Southward 1958)	1	(Southward and Southward 1958)	50	(Southward and Southward 1958)	-4.92771	(Southward and Southward 1958)
Annelida	Polychaeta	Arenicolides ecaudata	0	gon	(Southward and Southward 1958)	PNF	(Southward and Southward 1958)	0	(Southward and Southward 1958)	50	(Southward and Southward 1958)	-4.92771	(Southward and Southward 1958)
Mollusca	Bivalvia	Argopecten irradians	1	sim	(Sastry 1979)	PF	(Strathmann 1987b)	1	(Sastry 1979)	41	(Strathmann 1987b)	3.21447	(Monica Bricelj et al. 1987)
Annelida	Polychaeta	Armandia brevis	0	gon	(Schroeder and Hermans 1975)	PF	(Hermans 1962)	1	(Hermans 1962)	49	(Hermans 1962)	-6.43322	(Hiebert 2015)
Mollusca	Gastropoda	Armina californica	1	sim	(Fernald et al. 1987)	PF	(Fernald et al. 1987)	0	(Beeman 1977)	49	https://www.sealifebase.se/summary/Armina-californica.html	0.391322	https://www.sealifebase.se/summary/Armina-californica.html
Mollusca	Gastropoda	Ascobulla fischeri	1	sim	(Jensen 2001)	PNF	(Marshall et al. 2012)	0	(Marshall et al. 2012)	31	(Marshall et al. 2012)	-7.51886	(Jensen 2015)
Mollusca	Gastropoda	Ascobulla ulla	1	sim	(Fernald et al. 1987)	PNF	(Marshall et al. 2012)	0	(Marshall et al. 2012)	32	(Marshall et al. 2012)	-6.51604	https://www.sealifebase.ca/summary/Ascobulla-ulla.html
Echinodermata	Echinoidea	Aspidodiadema hawaiiense	0	gon	(Schultz 2015)	PF	(Emlet 1995; McEdward and Miner 2001)	1	(Monro and Marshall 2015)	21	(Emlet 1995; McEdward and Miner 2001)	2.80871	(Wilson et al. 2013)
Echinodermata	Echinoidea	Aspidodiadema jacobyi	0	gon	(Schultz 2015)	PF	(Monro and Marshall 2015)	1	(Monro and Marshall 2015)	24	(Monro and Marshall 2015)	0.189703	(Young and George 2000)
Echinodermata	Echinoidea	Aspidodiadema meijerei	0	gon	(Schultz 2015)	PF	(Monro and Marshall 2015)	1	(Monro and Marshall 2015)	8	(Monro and Marshall 2015)	1.60535	(Schultz 2015)
Mollusca	Bivalvia	Astarte borealis	0	gon	(Sastry 1979)	A	(Larsen et al. 2007)	0	(Sastry 1979)	72	(Larsen et al. 2007)	1.59528	(Goethel et al. 2017)
Mollusca	Bivalvia	Astarte montagui	1	seq	(Marina et al. 2020)	PNF	(Schmid and Piepenburg 1993)	0	(Marina et al. 2020)	79	(Schmid and Piepenburg 1993)	1.43493	(Schmid 1996)
Mollusca	Bivalvia	Astarte sulcata	1	seq	(Saleuddin 1964)	A	(Monro and Marshall 2015)	1	(Monro and Marshall 2015)	56	(Monro and Marshall 2015)	1.07656	(Saleuddin 1964)
Echinodermata	Asteroidea	Asterias amurensis	0	gon	(Li et al. 2018)	PF	(Monro and Marshall 2015)	1	(Monro and Marshall 2015)	37	(Li et al. 2018)	3.02337	(Li et al. 2018)
Echinodermata	Asteroidea	Asterias forbesi	0	gon	(Galtsoff and Loosanoff 1939)	PF	(Galtsoff and Loosanoff 1939)	1	(Galtsoff and Loosanoff 1939)	42	(Galtsoff and Loosanoff 1939)	4.63928	(Galtsoff and Loosanoff 1939)
Echinodermata	Asteroidea	Asterias rubens	0	gon	(Run et al. 1988)	PF	(Emlet et al. 1987)	1	(Gemmill 1914)	58	(Emlet et al. 1987)	2.6608	(Carey et al. 2014)
Echinodermata	Asteroidea	Asterina gibbosa	1	seq	(Crump and Emson 1978)	PNF	(MacBride 1896)	1	(MacBride 1896)	50	(MacBride 1896)	-1.15373	(Crump and Emson 1978)
Echinodermata	Asteroidea	Asterina phylactica	1	sim	(Emson and Crump 1979)	A	(Emson and Crump 1979)	1	(Emson and Crump 1979)	45	(Emson and Crump 1979)	-2.0541	(Emson and Crump 1979)
Echinodermata	Asteroidea	Asterina stellifera	0	gon	(Carvalho and Ventura 2002)	PF	(Carvalho and Ventura 2002)	1	(Carvalho and Ventura 2002)	22	(Carvalho and Ventura 2002)	1.61851	(Meretta et al. 2014)
Mollusca	Gastropoda	Asteronotus cespitosus	1	sim	(Ruppert et al. 2004)	PF	(Gohar and Soliman 1967)	0	(Gohar and Soliman 1967)	25	(Gohar and Soliman 1967)	3.1238	(Gohar and Soliman 1967)
Echinodermata	Asteroidea	Asteropsis carinifera	0	gon	(Ruppert et al. 2004)	PF	(Mortensen 1937)	NA	(Mortensen 1937)	7	(Bos et al. 2008)	2.08936	(Bos et al. 2008)
Echinodermata	Echinoidea	Asthenosoma ijimai	0	gon	(Ruppert et al. 2004)	PNF	(Monro and Marshall 2015)	1	(Monro and Marshall 2015)	34	(Monro and Marshall 2015)	6.76279	https://www.nhm.ac.uk/our-science/data/echinoid-directory/taxa/specimen.jsp?id=479
Echinodermata	Echinoidea	Asthenosoma varium	0	gon	(Schultz 2015)	PNF	(Monro and Marshall 2015)	1	(Monro and Marshall 2015)	27	(Monro and Marshall 2015)	7.31948	https://www.nhm.ac.uk/our-science/data/echinoid-directory/taxa/specimen.jsp?id=477
Echinodermata	Echinoidea	Astriclypeus manni	0	gon	(Ruppert et al. 2004)	PF	(Monro and Marshall 2015)	1	(Monro and Marshall 2015)	34	(Monro and Marshall 2015)	3.5625	(Kang et al. 2007)
Echinodermata	Ophiuroidea	Astrobrachion constrictum	0	gon	(Stewart and Mladenov 1994)	PNF	(Stewart and Mladenov 1994)	1	(Stewart and Mladenov 1994)	45	(Stewart and Mladenov 1994)	1.41418	(Stewart and Mladenov 1994)
Echinodermata	Asteroidea	Astropecten aranciacus	0	gon	(Baeta et al. 2016)	PF	(Hörstadius 1939)	1	(Hörstadius 1939)	45	(Hörstadius 1939)	3.77515	(Baeta et al. 2016)
Echinodermata	Asteroidea	Astropecten armatus	0	gon	(Pernet et al. 2017)	PF	(Pernet et al. 2017)	1	(Pernet et al. 2017)	32	(Pernet et al. 2017)	3.29953	(Webster 1975)
Echinodermata	Asteroidea	Astropecten gisselbrechti	0	gon	(Komatsu and Nojima 1985)	PNF	(Komatsu and Nojima 1985)	1	(Komatsu and Nojima 1985)	33	(Komatsu and Nojima 1985)	4.46618	(Ventura 2013)
Echinodermata	Asteroidea	Astropecten irregularis	0	gon	(Ventura 2013)	PF	(Thorson 1946)	1	(Thorson 1946)	43.5	(Madeira et al. 2019)	4.27579	(Fish and Fish 2011)
Echinodermata	Asteroidea	Astropecten latespinosus	0	gon	(Ventura 2013)	PNF	(Komatsu 1975)	1	(Komatsu 1975)	20	(Komatsu 1975)	0.143754	(Nojima 1979)
Echinodermata	Asteroidea	Astropecten polyacanthus	0	gon	(Ventura 2013)	PF	(Oguro et al. 1975)	1	(Oguro et al. 1975)	40	(Oguro et al. 1975)	2.46272	(Bos et al. 2008)
Echinodermata	Asteroidea	Astropecten scoparius	0	gon	(Ventura 2013)	PF	(Oguro et al. 1976)	1	(Oguro et al. 1976)	20	(Oguro et al. 1976)	4.03724	(Doi 1976)
Echinodermata	Echinoidea	Astropyga magnifica	0	gon	(Schultz 2015)	PF	(Monro and Marshall 2015)	1	(Monro and Marshall 2015)	18	(Monro and Marshall 2015)	7.99159	(Schultz 2015)
Echinodermata	Echinoidea	Astropyga pulvinata	0	gon	(Schultz 2015)	PF	(Monro and Marshall 2015)	1	(Monro and Marshall 2015)	9	(Monro and Marshall 2015)	6.69407	(Schultz 2015)
Annelida	Polychaeta	Augeneriella hummelincki	0	gon	(Rouse and Fitzhugh 1994)	A	(Rouse and Fitzhugh 1994)	0	(Rouse and Fitzhugh 1994)	23	(Rouse and Fitzhugh 1994)	-10.8791	(Rouse and Fitzhugh 1994)
Mollusca	Bivalvia	Aulacomya atra	0	gon	(Pérez-González et al. 2009)	PF	(Lagos et al. 2007)	0	(Pérez-González et al. 2009)	34	(Lagos et al. 2007)	2.2621	(Griffiths and King 1979)
Annelida	Polychaeta	Aurospio dibranchiata	0	gon	(Eckelbarger and Young 1994)	PF	(Blake 1993; Young 2003)	1	(Blake 1993; Young 2003)	35	(Blake 1993; Young 2003)	-8.06356	(Mincks et al. 2009)
Mollusca	Gastropoda	Austraeolis ornata	1	sim	(Fernald et al. 1987)	PF	(Rose 1985)	0	(Rose 1985)	33	(Rose 1985)	-0.236069	http://www.seaslugforum.net/find/austorna#:~:text=It%20grows%20at%20least%20to,body%20often%20bluish%20or%20iridescent.
Echinodermata	Echinoidea	Austrocidaris canaliculata	0	gon	(Schultz 2015)	A	(Monro and Marshall 2015)	1	(Monro and Marshall 2015)	51	(Monro and Marshall 2015)	2.74176	(Schultz 2015)
Echinodermata	Echinoidea	Austrocidaris spinulosa	0	gon	(Schultz 2015)	A	(Monro and Marshall 2015)	1	(Monro and Marshall 2015)	63	(Monro and Marshall 2015)	2.27746	(Schultz 2015)
Mollusca	Gastropoda	Austrolittorina unifasciata	0	gon	https://seashellsofnsw.org.au/Littorinidae/Pages/Austrolittorina_unifasciata.htm	PF	(Underwood 1975)	0	(Underwood 1975)	37	(Underwood 1975)	-0.840215	https://seashellsofnsw.org.au/Littorinidae/Pages/Austrolittorina_unifasciata.htm
Annelida	Polychaeta	Axiothella rubrocincta	0	gon	(Bookhout and Horn 1949)	PNF	(Strathmann 1987b)	1	(Strathmann 1987b)	49	(Strathmann 1987b)	-3.26762	(Wilson 1983)
Mollusca	Gastropoda	Babylonia areolata	0	gon	(Sriwoon and Poonsud 2019)	PF	(Chaitanawisuti and Kritsanapuntu 2000)	0	(Chaitanawisuti and Kritsanapuntu 2000)	12	(Chaitanawisuti and Kritsanapuntu 2000)	2.48491	(Chaitanawisuti and Kritsanapuntu 2000)
Echinodermata	Asteroidea	Bathybiaster loripes	0	gon	(Ruppert et al. 2004)	PNF	(Bosch and Pearse 1990)	1	(Bosch and Pearse 1990)	77	(Bosch and Pearse 1990)	5.21846	(Le Bourg 1962)
Echinodermata	Asteroidea	Bathybiaster vexillifer	0	gon	(Ruppert et al. 2004)	PNF	(Tyler et al. 1982)	1	(Tyler et al. 1982)	57	(Tyler et al. 1982)	3.79172	(Fisher 1940)
Mollusca	Bivalvia	Bathymodiolus childressi	0	gon	(Craddock et al. 1995)	PF	(Young et al. 2018)	1	(Eckelbarger and Young 1999)	27	(Le Pennec and Beninger 2000)	1.35067	(Bergquist et al. 2004)
Mollusca	Bivalvia	Bathymodiolus thermophilus	0	gon	(Craddock et al. 1995)	PF	(Craddock et al. 1995)	1	(Eckelbarger and Young 1999)	0	(Craddock et al. 1995)	4.8016	(Smith 1985)
Echinodermata	Echinoidea	Bathysalenia goesiana	0	gon	(Schultz 2015)	PF	(Monro and Marshall 2015)	1	(Monro and Marshall 2015)	24	(Monro and Marshall 2015)	-1.03156	(Schultz 2015)
Mollusca	Gastropoda	Bembicium flavescens	0	gon	(Black et al. 1994)	A	(Black et al. 1994)	0	(Black et al. 1994)	30	(Black et al. 1994)	-0.656926	http://www.gastropods.com/8/Shell_6928.shtml
Mollusca	Gastropoda	Bembicium melanostoma	0	gon	(Black et al. 1994)	PNF	(Black et al. 1994)	0	(Black et al. 1994)	34	(Black et al. 1994)	-0.840215	https://molluscsoftasmania.org.au/project/bembicium-melanostoma/#:~:text=Typical%20shell%2Dlength%2015%20mm,never%20form%20continuous%20narrow%20stripes.
Mollusca	Gastropoda	Bembicium nanum	0	gon	(Black et al. 1994)	PF	(Black et al. 1994)	0	(Black et al. 1994)	33	(Black et al. 1994)	-0.840215	https://seashellsofnsw.org.au/Littorinidae/Pages/Bembicium_nanum.htm#:~:text=Size%3A%20Up%20to%2022%20mm,mid%20to%20high%20tide%20level.
Mollusca	Gastropoda	Bembicium vittatum	0	gon	(Black et al. 1994)	A	(Black et al. 1994)	0	(Black et al. 1994)	14	(Black et al. 1994)	-2.62546	(Black et al. 1994)
Echinodermata	Holothuroidea	Benthodytes gosarsi	0	gon	(Ruppert et al. 2004)	PNF	(Pearse 1994)	1	(Ruppert et al. 2004)	48	(Pearse 1994)	7.05944	(Hughes et al. 2011)
Echinodermata	Asteroidea	Benthopecten simplex	0	gon	(Pain et al. 1982b)	PNF	(Pain et al. 1982b)	1	(Pain et al. 1982b)	57	(Pain et al. 1982b)	-2.0541	(Pain et al. 1982b)
Mollusca	Gastropoda	Berthelinia caribbea	1	sim	(Grahame 1969)	PNF	(Clark and Jensen 1981)	0	(Clark and Jensen 1981)	24	(Clark and Jensen 1981)	-9.40156	(Grahame 1969)
Mollusca	Gastropoda	Berthelinia ganapati	1	sim	(Sarma 1975)	PF	(Sarma 1975)	0	(Sarma 1975)	15	(Sarma 1975)	-6.24806	(Sarma 1975)
Mollusca	Gastropoda	Berthelinia limax	1	sim	(Grahame 1969; Smolensky et al. 2009)	PNF	(Kawaguti and Yamasu 1960; Havenhand 1993)	0	(Kawaguti and Yamasu 1960; Havenhand 1993)	29.5	http://www.gastropods.com/0/Shell_50640.shtml	-7.65604	http://www.gastropods.com/0/Shell_50640.shtml
Mollusca	Gastropoda	Berthella californica	1	sim	(Fernald et al. 1987)	PF	(Goddard 1984)	0	(Goddard 1984)	43	(Goddard 1984)	-0.554704	https://www.sealifebase.ca/summary/Berthella-californica.html
Mollusca	Gastropoda	Berthella plumula	1	sim	(Beeman 1977)	PNF	(Gibson 2003)	0	(Monro and Marshall 2015)	50	(Monro and Marshall 2015)	-0.0420883	https://www.marlin.ac.uk/species/detail/2074#:~:text=Berthella%20plumula%20appears%20transparent%20and,which%20overlaps%20the%20shell%20edges.
Annelida	Polychaeta	Boccardia polybranchia	0	gon	(Duchêne 1984)	PNF	(Duchêne 1984)	0	(Duchêne 1984)	49	(Duchêne 1984)	-4.92771	(Duchêne 1984)
Annelida	Polychaeta	Boccardia proboscidea	0	gon	(Kamel et al. 2010)	PF	(Monro and Marshall 2015)	0	(Monro and Marshall 2015)	33	(Monro and Marshall 2015)	-5.89879	(Kamel et al. 2010)
Annelida	Polychaeta	Boccardiella hamata	0	gon	(Dean and Blake 1966)	PF	(Monro and Marshall 2015)	0	(Monro and Marshall 2015)	41	(Dean and Blake 1966)	-5.89879	(Sato-Okoshi and Okoshi 1997)
Annelida	Polychaeta	Boccardiella ligerica	0	gon	(Dean and Blake 1966)	PF	(Monro and Marshall 2015)	0	(Monro and Marshall 2015)	49	(Monro and Marshall 2015)	-5.89879	(Sato-Okoshi and Okoshi 1997)
Annelida	Polychaeta	Bonellia viridis	0	gon	(Edmonds 2000)	PNF	(Hessling and Westheide 2002)	1	(Wilczynski 1960)	42	(Hessling and Westheide 2002)	2.21766	(Brafield 1968)
Mollusca	Gastropoda	Bornella stellifera	1	sim	(Sekizawa et al. 2013)	PNF	(Rose 1985)	0	(Rose 1985)	33	(Rose 1985)	-5.0798	http://www.seaslugforum.net/showall/bornstel#:~:text=Juvenile%20Bornella%20stellifer%20from%20N.E.andtext=Temp%3A%2023%20degrees%20C.,8%20%2D%2012mm.
Mollusca	Gastropoda	Bosellia mimetica	1	sim	(Jensen 2001)	PF	(Clark and Jensen 1981)	0	(Clark and Jensen 1981)	24	(Clark and Jensen 1981)	-5.88865	http://www.seaslugforum.net/showall/bosemime
Mollusca	Gastropoda	Bostrycapulus aculeatus	1	seq	(Coe 1948)	A	(Collin 2003)	0	(Collin 2003)	24	(Collin 2003)	-0.656926	(Collin 2003)
Annelida	Polychaeta	Branchinotogluma segonzaci	1	seq	(Van Dover et al. 1999)	PNF	(Van Dover et al. 1999)	0	(Van Dover et al. 1999)	37	(Van Dover et al. 1999)	-8.78231	(Van Dover et al. 1999)
Annelida	Polychaeta	Branchiomma bairdi	1	sim	(Tovar-Hernánde et al. 2011)	PNF	(Tovar-Hernánde et al. 2011)	1	(Tovar-Hernánde et al. 2011)	23	(Tovar-Hernánde et al. 2011)	-5.89879	(Tovar-Hernánde et al. 2011)
Annelida	Polychaeta	Branchiomma luctuosum	1	sim	(Rouse and Fitzhugh 1994; Licciano et al. 2002)	PNF	(Licciano et al. 2002)	1	(Licciano et al. 2002)	41	(Mastrototaro et al. 2015)	-4.77314	(Rouse and Fitzhugh 1994)
Annelida	Polychaeta	Branchipolynoe seepensis	0	gon	(Van Dover et al. 1999)	PNF	(Van Dover et al. 1999)	0	(Van Dover et al. 1999)	37	(Van Dover et al. 1999)	-2.30259	(Van Dover et al. 1999)
Annelida	Polychaeta	Brevibrachium maculatum	0	gon	(Smith and Jensz 1968)	PNF	(Smith and Jensz 1968)	0	(Smith and Jensz 1968)	37	(Smith and Jensz 1968)	-3.95662	http://www.annelida.net/nz/Polychaeta/Family/Onuphidae/brevibrachium-maculatum.htm
Echinodermata	Echinoidea	Breynia australasiae	0	gon	(Mcnamara et al. 2017)	PNF	(Monro and Marshall 2015)	1	(Monro and Marshall 2015)	33	(Monro and Marshall 2015)	4.81796	(Mcnamara et al. 2017)
Echinodermata	Echinoidea	Brisaster latifrons	0	gon	(Ruppert et al. 2004)	PNF	(McEdward and Miner 2001)	1	(Monro and Marshall 2015)	48	(McEdward and Miner 2001)	3.10162	(Nichols 1975)
Echinodermata	Asteroidea	Brisinga endecacnemos	0	gon	(Tyler et al. 1984)	PNF	(Barnes and Barnes 1965)	1	(Barnes and Barnes 1965)	57	(Barnes and Barnes 1965)	3.4079	(Villalobos 2005)
Echinodermata	Echinoidea	Brissopsis luzonica	0	gon	(Ruppert et al. 2004)	PF	(Monro and Marshall 2015)	1	(Monro and Marshall 2015)	35	(Monro and Marshall 2015)	1.83753	(Coppard 2008)
Echinodermata	Echinoidea	Brissopsis lyrifera	0	gon	(Ferrand et al. 1988)	PF	(Monro and Marshall 2015)	1	(Monro and Marshall 2015)	43	(Monro and Marshall 2015)	2.25066	(Ferrand et al. 1988)
Echinodermata	Echinoidea	Brissus obesus	0	gon	(Schultz 2017)	PF	(Monro and Marshall 2015)	1	(Monro and Marshall 2015)	10	(Monro and Marshall 2015)	5.72653	(Schultz 2017)
Mollusca	Gastropoda	Buccinum cyaneum	0	gon	(Miloslavich and Dufresne 1994)	A	(Miloslavich and Dufresne 1994)	0	(Miloslavich and Dufresne 1994)	14	(Miloslavich and Dufresne 1994)	1.72393	(Miloslavich and Dufresne 1994)
Mollusca	Gastropoda	Buccinum undatum	0	gon	(Heller 2015)	A	(Pechenik 1999)	0	(Heller 2015)	48.5	(Pechenik 1999)	2.76313	(Hargrave et al. 2004; Marsden et al. 2012)
Mollusca	Gastropoda	Bulla ampulla	1	sim	(Pelseneer 1894)	PF	(Monro and Marshall 2015)	0	(Monro and Marshall 2015)	27	https://www.sealifebase.ca/FieldGuide/FieldGuideSummary.php?GenusName=BullaandSpeciesName=ampullaandpda=andsps=	-0.98507	https://www.sealifebase.ca/FieldGuide/FieldGuideSummary.php?GenusName=BullaandSpeciesName=ampullaandpda=andsps=
Mollusca	Gastropoda	Bulla gouldiana	1	sim	(Pelseneer 1894)	PF	(Farfan and Ramirez 1988)	0	(Farfan and Ramirez 1988)	31	(Farfan and Ramirez 1988)	1.38629	(Farfan and Ramirez 1988)
Mollusca	Gastropoda	Bullia digitalis	0	gon	(Heller 2015)	PNF	(Grant and Da Silva-Tatley 1997)	0	(Heller 2015)	34	(Grant and Da Silva-Tatley 1997)	1.33824	(Brown and da Silva 1979; Dye and McGwynne 1980)
Mollusca	Gastropoda	Bullia melanoides	0	gon	(Heller 2015)	A	(Ansell and Trevallion 1970)	0	(Heller 2015)	10	(Ansell and Trevallion 1970)	-0.311133	(Brown et al. 1978)
Mollusca	Gastropoda	Bullia pura	0	gon	(Heller 2015)	A	(Grant and Da Silva-Tatley 1997)	0	(McGwynne and Van der Horst 1985)	34	(Grant and Da Silva-Tatley 1997)	-1.07342	(Dye and McGwynne 1980)
Mollusca	Gastropoda	Bullia rhodostoma	0	gon	(Heller 2015)	A	(Grant and Da Silva-Tatley 1997)	0	(McGwynne and Van der Horst 1985)	34	(Grant and Da Silva-Tatley 1997)	-0.477509	(Dye and McGwynne 1980)
Mollusca	Gastropoda	Bursatella leachii	1	sim	(Heller 2015)	PF	(Monro and Marshall 2015)	0	(Heller 2015)	29	(Monro and Marshall 2015)	3.68913	(Arkronrat et al. 2016)
Annelida	Polychaeta	Bushiella abnormis	1	sim	(Kupriyanova et al. 2001)	PNF	(Hess 1993)	0	(Hess 1993)	48	(Hess 1993)	-7.67886	(Hess 1993)
Annelida	Polychaeta	Bushiella granulata	1	sim	(Strathmann et al. 1987)	PNF	(Bergan 1953)	0	(Bergan 1953)	60	(Bergan 1953)	-10.4424	(Bergan 1953)
Annelida	Polychaeta	Bylgides sarsi	0	gon	(Shojaei et al. 2015)	PF	(Curtis 1977)	1	(Curtis 1977)	69	(Curtis 1977)	-3.11305	(McHugh and Fong 2002)
Mollusca	Gastropoda	Cadlina laevis	1	sim	https://www.sealifebase.ca/summary/Cadlina-laevis.html	A	(Thompson 1967)	0	(Monro and Marshall 2015)	50	(Thompson 1967)	-0.313019	(Marsden et al. 2012)
Mollusca	Gastropoda	Cadlina luteomarginata	1	sim	https://www.sealifebase.ca/summary/Cadlina-laevis.html	PF	(Dehnel and Kong 1979; Goddard 1991)	0	(Dehnel and Kong 1979; Goddard 1991)	46	(Dehnel and Kong 1979; Goddard 1991)	-1.4164	https://inverts.wallawalla.edu/Mollusca/Gastropoda/Opisthobranchia/Nudibranchia/Doridacea/cadlina_luteomarginata.htm#:~:text=Description%3A%20Body%20usually%2025%2D40,of%20tubercles%20are%20bright%20yellow. http://www.seaslugforum.net/showall/cadllute
Mollusca	Gastropoda	Caecum glabrum	0	gon	(Götze 1938)	PF	(Monro and Marshall 2015)	1	(Götze 1938)	58	(Monro and Marshall 2015)	-1.23186	https://www.marinespecies.org/index.php
Mollusca	Gastropoda	Caliphylla mediterranea	1	sim	(Jensen 2001)	PF	(Clark and Goetzfried 1978)	0	(Clark and Goetzfried 1978)	24	(Clark and Goetzfried 1978)	-5.37603	http://www.naturamalta.com/Caliphylla_mediterranea.html
Mollusca	Gastropoda	Calliopaea oophaga	1	sim	(Jensen 2001)	PF	(Jensen 1986)	0	(Jensen 1986)	56	(Jensen 1986)	-9.33692	(Gascoigne and Sigurdsson 1977)
Mollusca	Gastropoda	Calliostoma militare	0	gon	(Fish and Fish 2011)	A	(Monro and Marshall 2015)	0	(Monro and Marshall 2015)	23	(Dornellas 2012)	2.90451	(Monro and Marshall 2015)
Mollusca	Gastropoda	Calliostoma zizyphinum	0	gon	(Fish and Fish 2011)	A	(Lebour 1936)	0	(Lebour 1936)	53	(Lebour 1936)	1.54949	(Marsden et al. 2012)
Echinodermata	Echinoidea	Calocidaris micans	0	gon	(Eckelbarger and Young 1994)	PF	(Emlet 1995)	1	(Emlet 1995)	25	(Schultz 2017)	3.75522	(Schultz 2017)
Echinodermata	Echinoidea	Calveriosoma hystrix	0	gon	(Emlet 1995)	PNF	(Monro and Marshall 2015)	1	(Monro and Marshall 2015)	57	(Monro and Marshall 2015)	7.31948	(Schultz 2017)
Mollusca	Gastropoda	Calyptraea chinensis	1	seq	(Fish and Fish 2011)	A	(Wyatt 1960)	0	(Wyatt 1960)	50	(Wyatt 1960)	-1.91084	(Fish and Fish 2011)
Mollusca	Gastropoda	Calyptraea conica	1	seq	(Collin 2003)	PF	(Collin 2003)	0	(Collin 2003)	8	(Collin 2003)	-0.00122254	(Collin 2003)
Mollusca	Gastropoda	Calyptraea mamillaris	1	seq	(Collin 2003)	PF	(Collin 2003)	0	(Collin 2003)	8	(Collin 2003)	-1.91084	(Collin 2003)
Mollusca	Gastropoda	Calyptraea pellucida	1	seq	(Collin 2003)	PF	(Collin 2003)	0	(Collin 2003)	25	(Collin 2003)	-5.48425	https://www.conchology.be/?t=68andu=692940andg=1b2813c6191c3c73e618bd4cd2fc09d7andq=80278f6609b476670b31ca95bd335a0b
Annelida	Polychaeta	Capitella capitata	0	gon	(Tsutsumi and Kikuchi 1984)	PNF	(Tsutsumi and Kikuchi 1984)	0	(Tsutsumi and Kikuchi 1984)	32	(Tsutsumi and Kikuchi 1984)	-5.84834	(Rouse and Pleijel 2001)
Annelida	Polychaeta	Capitella teleta	0	gon	(Eckelbarger and Grassle 1983; Fish and Fish 2011)	PNF	(Meyer et al. 2015)	1	(Eckelbarger and Grassle 1983; Fish and Fish 2011)	40	(Meyer et al. 2015)	-5.99087	(Rakocinski and Gillam 2017)
Echinodermata	Echinoidea	Cassidulus caribaearum	0	gon	(Schultz 2017)	A	(Monro and Marshall 2015)	1	(Monro and Marshall 2015)	18	(Monro and Marshall 2015)	1.68445	(Schultz 2017)
Echinodermata	Echinoidea	Cassidulus mitis	0	gon	(Schultz 2017)	A	(Monro and Marshall 2015)	1	(Monro and Marshall 2015)	24	(Monro and Marshall 2015)	2.20243	(Schultz 2017)
Mollusca	Gastropoda	Catriona aurantia	1	sim	(Jensen 2001)	PNF	(Clark 1975)	0	(Clark 1975)	41	(Clark 1975)	-2.99377	https://www.marinespecies.org/index.php
Mollusca	Gastropoda	Cavolinia inflexa	1	seq	(Comeau et al. 2010)	PF	(Comeau et al. 2010)	0	(Manno et al. 2016)	42.6667	(Comeau et al. 2010)	-5.15163	(Nival et al. 1972; Mayzaud et al. 2005)
Mollusca	Gastropoda	Cavolinia tridentata	1	seq	(Comeau et al. 2010)	PF	(Strathmann 1987be)	0	(Manno et al. 2016)	15	(Strathmann 1987be)	-2.37866	(Davenport and Trueman 1985)
Mollusca	Gastropoda	Cellana radiata	0	gon	(Webber 1977)	PNF	(Rao 1975)	1	(Rao 1975)	17	(Rao 1975)	5.61896	(Balaparameswara Rao 1980)
Echinodermata	Echinoidea	Centrostephanus coronatus	0	gon	(Schultz 2015)	PF	(Monro and Marshall 2015)	1	(Monro and Marshall 2015)	33	(Monro and Marshall 2015)	4.36522	(Schultz 2015)
Echinodermata	Echinoidea	Centrostephanus rodgersii	0	gon	(Schultz 2015)	PF	(Monro and Marshall 2015)	1	(Monro and Marshall 2015)	33	(Monro and Marshall 2015)	5.37528	(Schultz 2015)
Mollusca	Bivalvia	Cerastoderma edule	0	gon	(Sastry 1979)	PF	(Bayne 1976)	1	(Boyden 1971)	54	(Bayne 1976)	0.832569	(Boyden 1972; Vahl 1972)
Mollusca	Bivalvia	Cerastoderma glaucum	0	gon	(Boyden 1971)	PF	(Bayne 1976)	1	(Boyden 1971)	52	(Bayne 1976)	0.696471	(Boyden 1972)
Echinodermata	Asteroidea	Certonardoa semiregularis	0	gon	(Komatsu and Oguro 1972)	PNF	(Rose 1985)	1	(Rose 1985)	40	(Rose 1985)	2.68955	(Komatsu and Oguro 1972)
Mollusca	Aplacophora	Chaetoderma nitidulum	0	gon	(Hadfield 1979)	PNF	(Nielsen 1998)	1	(Monro and Marshall 2015)	67	(Naduvaeva and Vortsepneva 2020)	2.66569	https://www.marinespecies.org/index.php
Annelida	Polychaeta	Chaetopterus variopedatus	0	gon	(De Jorge and Petersen 1968; Fish and Fish 2011)	PF	(Monro and Marshall 2015)	1	(Monro and Marshall 2015)	31.5	(De Jorge and Petersen 1968; Fish and Fish 2011)	1.38281	(De Jorge and Petersen 1968; Fish and Fish 2011)
Annelida	Polychaeta	Chaetozone setosa	0	gon	(Christie 1985)	PF	(Monro and Marshall 2015)	1	(Monro and Marshall 2015)	62.5	(Christie 1985)	-5.87875	(Christie 1985)
Echinodermata	Asteroidea	Cheiraster sepitus	0	gon	(Ruppert et al. 2004)	PNF	(Villalobos 2005)	1	(Villalobos 2005)	49	(Villalobos 2005)	2.54113	(Villalobos 2005)
Mollusca	Gastropoda	Chelidonura fulvipunctata	1	sim	(Anthes and Michiels 2007)	PF	(Anthes and Michiels 2007)	0	(Anthes and Michiels 2007)	14	(Anthes and Michiels 2007)	-3.21389	(Anthes and Michiels 2007)
Mollusca	Gastropoda	Chelidonura hirundinina	1	sim	(Anthes and Michiels 2007)	PF	(Rose 1985; Anthes and Michiels 2007)	0	(Rose 1985; Anthes and Michiels 2007)	23.5	(Rose 1985; Anthes and Michiels 2007)	-5.18499	(Anthes and Michiels 2007)
Mollusca	Gastropoda	Chelidonura inornata	1	sim	(Anthes and Michiels 2007)	PF	(Rose 1985; Anthes and Michiels 2007)	0	(Rose 1985; Anthes and Michiels 2007)	23.5	(Rose 1985; Anthes and Michiels 2007)	-1.28844	(Anthes and Michiels 2007)
Mollusca	Gastropoda	Chelidonura pallida	1	sim	(Anthes and Michiels 2007)	PF	(Anthes and Michiels 2007)	0	(Anthes and Michiels 2007)	14	(Anthes and Michiels 2007)	-1.8918	(Anthes and Michiels 2007)
Mollusca	Gastropoda	Chelidonura sandrana	1	sim	(Anthes and Michiels 2007)	PF	(Anthes and Michiels 2007)	0	(Anthes and Michiels 2007)	14	(Anthes and Michiels 2007)	-4.22263	(Anthes and Michiels 2007)
Mollusca	Gastropoda	Chelidonura varians	1	sim	(Anthes and Michiels 2007)	PF	(Anthes and Michiels 2007)	0	(Anthes and Michiels 2007)	14	(Anthes and Michiels 2007)	0.377957	(Anthes and Michiels 2007)
Annelida	Polychaeta	Chitinopoma serrula	0	gon	(Kupriyanova et al. 2001)	PNF	(Dons 1933)	0	(Dons 1933)	70	(Dons 1933)	-5.89879	(Kupriyanova et al. 2001)
Mollusca	Polyplacophora	Chiton glaucus	0	gon	(Baur 1998)	PNF	(Buckland-Nicks et al. 2002)	1	(Sirenko 2015)	46	(Buckland-Nicks et al. 2002)	0.843096	(Murdoch and Shumway 1980)
Mollusca	Bivalvia	Chlamys islandica	0	gon	(Giguere et al. 1994)	PF	(Vahl 1981)	1	(Cragg 2016)	72.25	(Vahl 1981)	2.89574	(Vahl 1978; Vahl and Sundet 1985; Schmid 1996)
Annelida	Polychaeta	Chone duneri	0	gon	(Rouse and Fitzhugh 1994)	PNF	(Yun and Kikuchi 1991)	1	(Yun and Kikuchi 1991)	32	(Yun and Kikuchi 1991)	-6.43322	(Rouse and Fitzhugh 1994)
Mollusca	Bivalvia	Choromytilus chorus	0	gon	(Ruiz-Velásquez et al. 2017)	PF	(Lagos et al. 2007)	1	(Ruiz-Velásquez et al. 2017)	21	(Lagos et al. 2007)	0.766101	(Ruiz-Velásquez et al. 2017)
Mollusca	Gastropoda	Chromodoris elisabethina	1	sim	(Fernald et al. 1987)	PF	(Wilson 2002)	0	(Wilson 2002)	26	(Wilson 2002)	-2.61833	http://www.seaslugforum.net/showall/chroelis
Mollusca	Gastropoda	Chromodoris strigata	1	sim	(Fernald et al. 1987)	PF	(Wilson 2002)	0	(Wilson 2002)	23	(Wilson 2002)	-3.13095	http://www.seaslugforum.net/showall/chrostri#:~:text=Length%3A%2020mm.,Photographer%3A%20Colin%20Ogden.andtext=Dear%20Colin%2C,group%20of%20black%2Dlined%20chomodorids.
Annelida	Polychaeta	Chrysopetalum debile	0	gon	(Blake 1975)	PF	(Blake 1975)	1	(Blake 1975)	38	(Blake 1975)	-8.68454	https://www.marinespecies.org/index.php
Echinodermata	Echinoidea	Cidaris blakei	0	gon	(Schultz 2015)	PF	(Monro and Marshall 2015)	1	(Monro and Marshall 2015)	24	(Monro and Marshall 2015)	2.56454	(Schultz 2015)
Echinodermata	Echinoidea	Cidaris cidaris	0	gon	(Schultz 2015)	PF	(Monro and Marshall 2015)	1	(Monro and Marshall 2015)	41	(Monro and Marshall 2015)	2.82661	(Schultz 2015)
Mollusca	Bivalvia	Ciliatocardium ciliatum	1	sim	(Gallucci and Gallucci 1982)	PNF	(Schmid and Piepenburg 1993)	1	(Cragg 2016)	79	(Schmid and Piepenburg 1993)	2.48906	(Schmid 1996)
Annelida	Polychaeta	Circeis armoricana	1	sim	(Kupriyanova et al. 2001)	PNF	(Hess 1993)	0	(Hess 1993)	48	(Hess 1993)	-10.0732	(Kupriyanova et al. 2001)
Annelida	Polychaeta	Circeis spirillum	1	sim	(Kupriyanova et al. 2001)	PNF	(Monro and Marshall 2015)	0	(Kupriyanova et al. 2001)	52	(Dirnberger 1993)	-10.4424	(Dirnberger 1993)
Annelida	Polychaeta	Cirratulus cirratus	0	gon	(Fish and Fish 2011)	PF	(Gibbs 1971)	0	(Gibbs 1971)	46.5	(Okuda 1946; Olive 1970; Gibbs 1971)	-2.73319	(Worsfold 2009)
Annelida	Polychaeta	Cirriformia luxuriosa	0	gon	(Reish 1980)	PNF	(Reish 1980)	1	(Reish 1980)	33	(Reish 1980)	-3.47601	(Choi et al. 2018)
Annelida	Polychaeta	Cirriformia moorei	0	gon	(Blake 1975)	PNF	(Rouse 2000)	1	(Blake 1975)	38	(Rouse 2000)	-1.08176	(Dorgan et al. 2011)
Annelida	Polychaeta	Cirriformia tentaculata	0	gon	(Fish and Fish 2011)	PF	(Monro and Marshall 2015)	1	(Monro and Marshall 2015)	51	(Monro and Marshall 2015)	-0.384103	(Fish and Fish 2011)
Echinodermata	Ophiuroidea	Clarkcoma canaliculata	0	gon	(Falkner et al. 2013)	PNF	(Marshall et al. 2012)	1	(Marshall et al. 2012)	34	(Devaney 1970)	1.52386	(Devaney 1970)
Echinodermata	Ophiuroidea	Clarkcoma pulchra	0	gon	(Falkner et al. 2013)	PNF	(Marshall et al. 2012)	1	(Marshall et al. 2012)	24	(Devaney 1970)	1.52386	(Devaney 1970)
Mollusca	Gastropoda	Clio pyramidata	1	seq	(Comeau et al. 2010)	PNF	(Bandel & Hemleben 1995)	NA	GCJ	64	(Bandel & Hemleben 1995)	-1.03642	Ikeda & Mitchell '82 MarBiol 71: 283-298
Mollusca	Gastropoda	Clione limacina	1	seq	(Comeau et al. 2010)	PF	(Lebour 1931)	0	(Lebour 1931)	63	(Lebour 1931)	-1.2567	(Båmstedt 1979; Ikeda and Skjoldal 1989)
Annelida	Polychaeta	Clymenella torquata	0	gon	(Newell 1951)	PNF	(Newell 1951)	1	(Newell 1951)	46	(Newell 1951)	-2.29267	(Mangum 1963)
Echinodermata	Echinoidea	Clypeaster australasiae	0	gon	(Mcnamara et al. 2017)	PF	(Monro and Marshall 2015)	1	(Monro and Marshall 2015)	33	(Monro and Marshall 2015)	3.87725	(Mcnamara et al. 2017)
Echinodermata	Echinoidea	Clypeaster humilis	0	gon	(Schultz 2017)	PF	(Monro and Marshall 2015)	1	(Monro and Marshall 2015)	27	(Monro and Marshall 2015)	3.47014	(Schultz 2017)
Echinodermata	Echinoidea	Clypeaster japonicus	0	gon	(Schultz 2017)	PF	(Monro and Marshall 2015)	1	(Monro and Marshall 2015)	34	(Monro and Marshall 2015)	4.06407	(Schultz 2017)
Echinodermata	Echinoidea	Clypeaster ravenelii	0	gon	(Schultz 2017)	PF	(Monro and Marshall 2015)	1	(Monro and Marshall 2015)	29	(Monro and Marshall 2015)	2.30954	(Schultz 2017)
Echinodermata	Echinoidea	Clypeaster subdepressus	0	gon	(Schultz 2017)	PF	(Monro and Marshall 2015)	1	(Monro and Marshall 2015)	10	(Monro and Marshall 2015)	4.78647	(Schultz 2017)
Echinodermata	Echinoidea	Coelopleurus floridanus	0	gon	(Schultz 2015)	PF	(Monro and Marshall 2015)	1	(Monro and Marshall 2015)	24	(Monro and Marshall 2015)	3.75522	(Schultz 2015)
Echinodermata	Echinoidea	Colobocentrotus atratus	0	gon	(Schultz 2015)	PF	(Monro and Marshall 2015)	1	(Monro and Marshall 2015)	21.5	(Raup 1965)	3.14396	(Schultz 2015)
Echinodermata	Echinoidea	Colobocentrotus mertensii	0	gon	(Schultz 2015)	PF	(Monro and Marshall 2015)	1	(Monro and Marshall 2015)	27	(Monro and Marshall 2015)	3.21833	(Schultz 2015)
Mollusca	Gastropoda	Colus gracilis	0	gon	(Hayward and Ryland 1995)	A	(Lebour 1937)	0	(Hayward and Ryland 1995)	54	(Lebour 1937)	1.68623	(Marsden et al. 2012)
Echinodermata	Crinoidea	Comactinia echinoptera	0	gon	(Mladenov 1987)	PNF	(McEdward and Miner 2001)	1	(Mladenov 1987)	18	(McEdward and Miner 2001)	-1.20397	(Baumiller and Labarbera 1989)
Mollusca	Gastropoda	Conasprella dictator	0	gon	(Kohn 1961)	PF	(Thorson 1940)	0	(Thorson 1940)	27	(Thorson 1940)	0.721591	(Kohn and Perron 1994)
Mollusca	Gastropoda	Concholepas concholepas	0	gon	(Castilla and Cancino 1976)	PF	(Lagos et al. 2007)	0	(Castilla and Cancino 1976)	38	(Castilla and Cancino 1976)	4.23742	(Navarro and Torrijos 1994; Gonzalez and Huerta 1995)
Mollusca	Gastropoda	Conuber sordidum	0	gon	(Murray 1962)	PF	(F. V. Murray, 1963)	0	(F. V. Murray, 1963)	21	(F. V. Murray, 1963)	3.41203	(Kang et al. 2018)
Mollusca	Gastropoda	Coralliophila erosa	1	seq	(Johnston and Miller 2007)	PF	(Wells and Lalli 1977)	0	(Wells and Lalli 1977)	25	(Wells and Lalli 1977)	0.0195807	(Baums et al. 2003)
Mollusca	Gastropoda	Corambe obscura	1	sim	(Fernald et al. 1987)	PF	(Havenhand 1993)	0	(Havenhand 1993)	48	(Havenhand 1993)	-7.65604	(Perron and Turner 1977)
Mollusca	Gastropoda	Corambe steinbergae	1	sim	(Fernald et al. 1987)	PF	(Havenhand 1993)	0	(Havenhand 1993)	48	(Havenhand 1993)	-6.42384	(Yoshioka 1986)
Mollusca	Gastropoda	Corolla spectabilis	1	seq	http://species-identification.org/species.php?species_group=pelagic_molluscsandid=298	A	(Heller 2015)	0	(Lalli and Wells 1978)	30	(Heller 2015)	-1.51561	(Biggs 1977)
Echinodermata	Asteroidea	Coscinasterias calamaria	0	gon	(Crump and Barker 1985)	PF	(Barker 1978)	1	(Barker 1978)	46	(Barker 1978)	4.04305	(Johnson 1973; Webster 1975)
Annelida	Polychaeta	Cossura coasta	0	gon	(Edmonds et al. 2000)	PNF	(Rouse 2000)	1	(Edmonds et al. 2000)	35	(Rouse 2000)	-8.95332	(Shirayama 1992)
Annelida	Polychaeta	Cossura longocirrata	0	gon	(Blake 1993)	PNF	(Blake 1993)	1	(Blake 1993)	35	(Blake 1993)	-8.78231	(Zhadan et al. 2012)
Mollusca	Gastropoda	Costasiella nonatoi	1	sim	(Jensen 2001)	PF	(Clark and Jensen 1981)	0	(Clark and Jensen 1981)	32	(Clark and Jensen 1981)	-0.554704	https://www.sealifebase.ca/summary/Costasiella-nonatoi.html
Mollusca	Gastropoda	Costasiella ocellifera	1	sim	(Jensen 2001)	PNF	(Miles and Clark 2002)	0	(Miles and Clark 2002)	24	(Miles and Clark 2002)	-6.51604	http://www.seaslugforum.net/showall/costocel#:~:text=Length%3A%206mm.,Photographer%3A%20Nicole%20Marshall.andtext=Dear%20Kira%2C,little%20sacoglossan%20called%20Costasiella%20ocellifera.
Mollusca	Gastropoda	Costasiella usagi	1	sim	(Jensen 2001)	PF	(Marshall et al. 2012)	0	(Marshall et al. 2012)	13	(Marshall et al. 2012)	-5.72201	(Ichikawa 1993)
Mollusca	Bivalvia	Crassostrea virginica	1	seq	(Zhou and Allen 2003)	PF	(Baldwin and Newell 1995)	1	(Zhou and Allen 2003)	40	(Baldwin and Newell 1995)	3.06035	(Shumway and Koehn 1982; Lombardi 2012)
Mollusca	Gastropoda	Cratena pilata	1	sim	(Jensen 2001)	PF	(Clark 1975)	0	(Clark 1975)	41	(Clark 1975)	-9.05867	(Clark 1975)
Mollusca	Gastropoda	Crepidula adunca	1	seq	(Coe 1948)	A	(Collin 2000)	0	(Collin 2000)	40.5	(Collin 2000)	0.233532	(Collin 2003)
Mollusca	Gastropoda	Crepidula aplysioides	1	seq	(Coe 1948)	A	(Miloslavich et al. 2003)	0	(Miloslavich et al. 2003)	10	(Miloslavich et al. 2003)	0.588648	(Collin 2003)
Mollusca	Gastropoda	Crepidula arenata	1	seq	(Coe 1948)	PF	(Coe 1949)	0	(Coe 1949)	33	(Collin 2003)	2.41615	http://www.gastropods.com/4/Shell_20444.shtml
Mollusca	Gastropoda	Crepidula argentina	1	seq	(Coe 1948)	PF	(Simone et al. 2000)	0	(Simone et al. 2000)	38	(Collin 2003)	2.41615	(Collin 2003)
Mollusca	Gastropoda	Crepidula atrasolea	1	seq	(Coe 1948)	A	(Collin 2003, 2010)	0	(Collin 2003, 2010)	26.5	(Collin 2003)	0.936415	(Collin 2003, 2010)
Mollusca	Gastropoda	Crepidula cerithicola	1	seq	(Coe 1948)	A	(Hoagland 1986)	0	(Hoagland 1986)	8	(Hoagland 1986)	-0.633829	(Collin 2003)
Mollusca	Gastropoda	Crepidula complanata	1	seq	(Coe 1948)	A	(Collin 2003)	0	(Collin 2003)	34	(Collin 2003)	2.12879	(Collin 2003)
Mollusca	Gastropoda	Crepidula convexa	1	seq	(Coe 1948)	A	(Hoagland 1986)	0	(Hoagland 1986)	40	(Hoagland 1986)	0.416315	(Collin 2003)
Mollusca	Gastropoda	Crepidula coquimbensis	1	seq	(Coe 1948)	A	(Véliz et al. 2003)	0	(Véliz et al. 2003)	29	(Véliz et al. 2003)	2.32337	(Collin 2003)
Mollusca	Gastropoda	Crepidula fornicata	1	seq	(Coe 1948)	PF	(Coe 1949)	0	(Coe 1949)	48.3333	(Coe 1949)	3.12912	(Krüger 1970; Collin 2003; Marsden et al. 2012)
Mollusca	Gastropoda	Crepidula incurva	1	seq	(Coe 1948)	PF	(Collin 2003)	0	(Collin 2003)	24	(Collin 2003)	-0.3925	(Collin 2003)
Mollusca	Gastropoda	Crepidula lessoni	1	seq	(Coe 1948)	PF	(Collin 2003)	0	(Collin 2003)	8	(Collin 2003)	2.12879	(Collin 2003)
Mollusca	Gastropoda	Crepidula maculosa	1	seq	(Coe 1948)	A	(Hoagland and Coe 1982)	0	(Hoagland and Coe 1982)	30	(Collin 2003)	1.32769	(Collin 2003)
Mollusca	Gastropoda	Crepidula marginalis	1	seq	(Coe 1948)	PF	(Cruz and Giusti 1990)	0	(Cruz and Giusti 1990)	9	(Collin 2003)	1.45601	(Collin 2003)
Mollusca	Gastropoda	Crepidula naticarum	1	seq	(Coe 1948)	PF	(Collin 2003)	0	(Collin 2003)	34	(Collin 2003)	1.97414	(Collin 2003)
Mollusca	Gastropoda	Crepidula navicula	1	seq	(Coe 1948)	PNF	(Miloslavich et al. 2003)	0	(Miloslavich et al. 2003)	10	(Miloslavich et al. 2003)	-2.2589	(Collin 2003)
Mollusca	Gastropoda	Crepidula nivea	1	seq	(Coe 1948)	PF	(Coe 1949)	0	(Coe 1949)	33	(Coe 1949)	0.233532	http://www.gastropods.com/6/Shell_67706.shtml
Mollusca	Gastropoda	Crepidula nummaria	1	seq	(Coe 1948)	A	(Dehnel 1955)	0	(Dehnel 1955)	57	(Dehnel 1955)	1.45601	(Collin 2003)
Mollusca	Gastropoda	Crepidula onyx	1	seq	(Coe 1948)	PF	(Coe 1949)	0	(Coe 1949)	34	(Collin 2003)	2.41615	(Collin 2003)
Mollusca	Gastropoda	Crepidula perforans	1	seq	(Coe 1948)	A	(Coe 1949)	0	(Coe 1949)	33	(Coe 1949)	2.8415	https://www.sealifebase.ca/summary/Crepidula-perforans.html
Mollusca	Gastropoda	Crepidula plana	1	seq	(Coe 1948)	PF	(Coe 1949)	0	(Coe 1949)	40	(Collin 2003)	1.57909	(Collin 2003)
Mollusca	Gastropoda	Crepidula porcellana	1	seq	(Coe 1948)	A	(Knudsen 1950)	0	(Knudsen 1950)	9	(Knudsen 1950)	1.63879	(Collin 2003)
Mollusca	Gastropoda	Crepidula protea	1	seq	(Coe 1948)	PF	(Hoagland 1983)	0	(Hoagland 1983)	24	(Hoagland 1983)	2.32337	(Collin 2003)
Mollusca	Gastropoda	Crepidula striolata	1	seq	(Coe 1948)	PF	(Hoagland 1986)	0	(Hoagland 1986)	8	(Hoagland 1986)	0.233532	(Collin 2003)
Mollusca	Gastropoda	Crepidula ustulatulina	1	seq	(Coe 1948)	A	(Collin 2010)	0	(Collin 2010)	27	(Collin 2010)	0.330725	(Collin 2010)
Mollusca	Gastropoda	Crepidula williamsi	1	seq	(Coe 1948)	A	(Collin 2003)	0	(Collin 2003)	34	(Collin 2003)	2.76109	(Collin 2003)
Mollusca	Gastropoda	Crepipatella dilatata	1	seq	(Coe 1948)	A	(Gallardo 1977)	0	(Gallardo 1977)	41	(Gallardo 1977)	3.84461	(Collin 2003)
Mollusca	Gastropoda	Crepipatella lingulata	1	seq	(Coe 1948)	PF	(Collin 2003)	0	(Collin 2003)	34	(Collin 2003)	0.90631	(Collin 2003)
Mollusca	Gastropoda	Crepipatella peruviana	1	seq	(Coe 1948)	PF	(Gallardo 1977)	0	(Gallardo 1977)	41	(Gallardo 1977)	4.68339	(Collin 2003)
Mollusca	Gastropoda	Creseis clava	1	seq	(Comeau et al. 2010)	PF	(Bandel and Hemleben 1995)	0	(Comeau et al. 2010)	44	(Bandel and Hemleben 1995)	-5.47103	(Nival et al. 1972)
Echinodermata	Asteroidea	Crossaster papposus	0	gon	(Fish and Fish 2011)	PNF	(Gemmill 1920)	1	(Gemmill 1920)	55	(Gemmill 1920)	7.46696	(Gemmill 1920)
Mollusca	Gastropoda	Crucibulum auricula	1	seq	(Coe 1948)	A	(Miloslavich et al. 2003)	0	(Miloslavich et al. 2003)	10	(Miloslavich et al. 2003)	1.32769	(Collin 2003)
Mollusca	Gastropoda	Crucibulum quiriquinae	1	seq	(Coe 1948)	PF	(Véliz et al. 2001)	0	(Véliz et al. 2001)	31	(Véliz et al. 2001)	3.0706	(Collin 2003)
Mollusca	Gastropoda	Crucibulum radiata	1	seq	(Coe 1948)	PF	(Collin 2003)	0	(Collin 2003)	8	(Collin 2003)	1.57909	(Collin 2003)
Mollusca	Gastropoda	Crucibulum spinosum	1	seq	(Coe 1948)	PF	(Coe 1938)	0	(Coe 1938)	9	(Collin 2003)	1.57909	(Collin 2003)
Annelida	Polychaeta	Crucigera zygophora	1	seq	(Strathmann et al. 1987)	PF	(Strathmann 1987b)	1	(Strathmann 1987b)	49	(Strathmann 1987b)	-2.04419	(Kupriyanova et al. 2001)
Echinodermata	Asteroidea	Cryptasterina hystera	1	sim	(Byrne et al. 2003)	A	(Byrne et al. 2003)	0	(Byrne et al. 2003)	23	(Byrne et al. 2003)	1.91486	(Dartnall et al. 2003)
Echinodermata	Asteroidea	Cryptasterina pacifica	1	sim	(Byrne et al. 2003)	A	(Komatsu et al. 1990)	0	(Komatsu et al. 1990)	40	(Komatsu et al. 1990)	-0.80417	(Komatsu et al. 1990)
Echinodermata	Asteroidea	Cryptasterina pentagona	0	gon	(Lawrence and Herrera 2000)	A	(Monro and Marshall 2015)	0	(Monro and Marshall 2015)	21	(Monro and Marshall 2015)	-1.46257	(Lawrence and Herrera 2000)
Mollusca	Polyplacophora	Cryptoconchus porosus	0	gon	(Baur 1998)	PNF	(Buckland-Nicks et al. 2002)	1	(Sirenko 2015)	46	(Buckland-Nicks et al. 2002)	1.50842	(Murdoch and Shumway 1980)
Echinodermata	Echinoidea	Ctenocidaris geliberti	0	gon	(Schultz 2015)	A	(Monro and Marshall 2015)	1	(Monro and Marshall 2015)	62	(Monro and Marshall 2015)	3.81607	(Schultz 2015)
Echinodermata	Echinoidea	Ctenocidaris nutrix	0	gon	(Schultz 2015)	A	(Hesse and Doflein 1914)	1	(Hesse and Doflein 1914)	60	(Hesse and Doflein 1914)	2.27746	(Schultz 2015)
Echinodermata	Echinoidea	Ctenocidaris perrieri	0	gon	(Schultz 2015)	A	(Monro and Marshall 2015)	1	(Monro and Marshall 2015)	77	(Monro and Marshall 2015)	3.81607	(Schultz 2015)
Echinodermata	Asteroidea	Ctenodiscus crispatus	0	gon	(Shick et al. 1981)	PNF	(Shick et al. 1981)	1	(Monro and Marshall 2015)	61	(Shick et al. 1981)	1.95231	(Shick et al. 1981; Schmid 1996)
Echinodermata	Asteroidea	Ctenopleura fisheri	0	gon	(Komatsu 1982)	PNF	(Komatsu 1982)	1	(Komatsu 1982)	57	(Komatsu 1982)	3.49327	https://blog.xuite.net/leechitse/twblog/140884211-Ctenopleura+fisheri+189.67mm+%E8%B2%BB%E6%B0%8F%E6%AB%9B%E8%82%8B%E6%B5%B7%E6%98%9F
Echinodermata	Holothuroidea	Cucumaria curata	0	gon	(Rutherford 1977)	A	(Morris et al. 1980)	1	(Morris et al. 1980)	36	(Morris et al. 1980)	-0.15478	(Rutherford 1977)
Echinodermata	Holothuroidea	Cucumaria fallax	0	gon	(Ruppert et al. 2004)	PNF	(Strathmann et al. 1992)	1	(Strathmann et al. 1992)	48	(Strathmann et al. 1992)	3.66794	https://inverts.wallawalla.edu/Echinodermata/Class%20Holothuroidea/Cucumaria_pallida.html#:~:text=Has%20also%20been%20called%20Cucumaria%20fallax.andtext=Cucumaria%20pallida%20from%20about%2010,About%2012%20cm%20long.andtext=Description%3A%20This%20sea%20cucumber%20has,better%20developed)%20(photo).
Echinodermata	Holothuroidea	Cucumaria frondosa	0	gon	(Ruppert et al. 2004)	PNF	(Rakaj et al. 2018)	1	(Ruppert et al. 2004)	44	(Hargrave et al. 2004)	6.00176	(Brown and Shick 1979; Hughes et al. 2011)
Echinodermata	Holothuroidea	Cucumaria lubrica	0	gon	(Ruppert et al. 2004)	A	(Strathmann et al. 1992)	1	(Strathmann et al. 1992)	48	(Strathmann et al. 1992)	2.21502	(Engstrom 1982)
Echinodermata	Holothuroidea	Cucumaria miniata	0	gon	(McEuen 1987)	PNF	(McEdward and Miner 2001)	1	(Strathmann et al. 1992)	49	(McEdward and Miner 2001)	5.32301	(Weinrauch and Blewett 2019)
Echinodermata	Holothuroidea	Cucumaria piperata	0	gon	(Gotshall 2005)	PNF	(Strathmann et al. 1992)	1	(Strathmann et al. 1992)	48	(Strathmann et al. 1992)	2.68851	(Gotshall 2005)
Echinodermata	Holothuroidea	Cucumaria pseudocurata	0	gon	(Rutherford 1973)	A	(Strathmann et al. 1992)	1	(Strathmann et al. 1992)	48	(Strathmann et al. 1992)	0.414922	(Rutherford 1973)
Echinodermata	Holothuroidea	Cucumaria sykion	0	gon	(Foster and Hodgson 1995)	A	(Mjobo 2015)	1	(Mjobo 2015)	34	(Mjobo 2015)	-0.15478	(Mjobo 2015)
Echinodermata	Asteroidea	Culcita novaeguineae	0	gon	(Byrne et al. 2017)	PF	(Yamaguchi 1973)	1	(Yamaguchi 1973)	13	(Yamaguchi 1973)	2.3403	(Kano et al. 1991)
Mollusca	Gastropoda	Cumanotus beaumonti	1	sim	(Fernald et al. 1987)	PF	(Goddard 1992)	0	(Goddard 1992)	43	(Goddard 1992)	-1.99094	http://www.seaslugforum.net/find/cumabeau
Mollusca	Gastropoda	Cuthona divae	1	sim	(Fernald et al. 1987)	PF	(Goddard 1991)	0	(Goddard 1991)	43	(Goddard 1991)	-3.75834	https://people.ucsc.edu/~mcduck/DreamWeaver/Mollusca/Nudibranchs/Cuthona_divae/Cuthona_divae.html
Mollusca	Gastropoda	Cuthonella cocoachroma	1	sim	(Fernald et al. 1987)	PF	(Goddard 1991)	0	(Goddard 1991)	43	(Goddard 1991)	-3.13095	http://www.seaslugforum.net/find/cuthcoco#:~:text=It%20reaches%20nearly%2020%20mm,and%20chocoalate%20brown%20cerata%20cores.
Mollusca	Polyplacophora	Cyanoplax dentiens	0	gon	(Pearse 1979)	PNF	(Buckland-Nicks et al. 2002)	1	(Sirenko 2015)	49	(Buckland-Nicks et al. 2002)	-1.45719	(Carey et al. 2013)
Echinodermata	Asteroidea	Cycethra macquariensis	0	gon	(Simpson 1982)	A	(Simpson 1982)	1	(Simpson 1982)	70	(Simpson 1982)	-2.19143	(Simpson 1982)
Mollusca	Gastropoda	Cyerce antillensis	1	sim	(Jensen 2001)	PNF	(Clark and Jensen 1981)	0	(Clark and Jensen 1981)	24	(Clark and Jensen 1981)	-0.0420883	(Welch 2010)
Mollusca	Gastropoda	Cyerce nigra	1	sim	(Jensen 2001)	PF	(Marshall et al. 2012)	0	(Marshall et al. 2012)	13	(Marshall et al. 2012)	-3.42718	http://www.seaslugforum.net/showall/cyernig2
Mollusca	Gastropoda	Cypraecassis testiculus	0	gon	(Hughes and Hughes 1987)	PF	(Hughes and Hughes 1987)	0	(Hughes and Hughes 1987)	13	(Hughes and Hughes 1987)	4.31749	(Hughes and Hughes 1987)
Annelida	Polychaeta	Dasybranchus caducus	0	gon	(Blake 2009)	PNF	(Bookhout 1957)	0	(Bookhout 1957)	25	(Bookhout 1957)	0.586986	http://species-identification.org/species.php?species_group=macrobenthos_polychaetaandid=507#:~:text=Size%3A,1%20meter%2C%20for%20numerous%20segments.
Echinodermata	Crinoidea	Davidaster discoideus	0	gon	(Mladenov 1987)	PNF	(McEdward and Miner 2001)	1	(Mladenov 1987)	18	(McEdward and Miner 2001)	1.28093	(Baumiller and Labarbera 1989)
Echinodermata	Crinoidea	Davidaster rubiginosus	0	gon	(Mladenov 1987)	PNF	(McEdward and Miner 2001)	1	(Mladenov 1987)	18	(McEdward and Miner 2001)	1.83258	(Baumiller and Labarbera 1989)
Echinodermata	Crinoidea	Democrinus conifer	0	gon	(Mladenov 1987)	PNF	(McEdward and Miner 2001)	1	(Mladenov 1987)	18	(McEdward and Miner 2001)	3.99083	(Baumiller and Labarbera 1989)
Echinodermata	Echinoidea	Dendraster excentricus	0	gon	(Schultz 2017)	PF	(Monro and Marshall 2015)	1	(Monro and Marshall 2015)	48	(Monro and Marshall 2015)	1.32572	(Mooi 1997)
Echinodermata	Echinoidea	Dendraster terminalis	0	gon	(Schultz 2017)	PF	(Monro and Marshall 2015)	1	(Monro and Marshall 2015)	34	(Monro and Marshall 2015)	1.59522	(Schultz 2017)
Mollusca	Gastropoda	Dendrodoris denisoni	1	sim	(Fernald et al. 1987)	A	(Rose 1985)	0	(Rose 1985)	33	(Rose 1985)	0.766759	http://www.seaslugforum.net/showall/denddeni#:~:text=Length%3A%206cm.,Photographer%3A%20Philip%20Mason.andtext=net%2Ffind%2F19641-,Dear,This%20is%20Dendrodoris%20denisoni.
Mollusca	Gastropoda	Dendrodoris krusensternii	1	sim	(Fernald et al. 1987)	PF	(Rose 1985)	0	(Rose 1985)	33	(Rose 1985)	1.90676	https://reeflifesurvey.com/species/dendrodoris-krusensternii/
Mollusca	Gastropoda	Dendrodoris nigra	1	sim	(Fernald et al. 1987)	PF	(Rose 1985)	0	(Rose 1985)	33	(Rose 1985)	-0.554704	https://reeflifesurvey.com/species/dendrodoris-nigra/
Mollusca	Gastropoda	Dendrofissurella scutellum	1	sim	(Collin 2013)	PNF	(Collin 2004)	1	(Aktipis et al. 2011)	34	(Collin 2004)	-0.839093	(Collin 2004)
Mollusca	Gastropoda	Dendronotus albopunctatus	1	sim	(Fernald et al. 1987)	PF	(Robilliard 1972)	0	(Robilliard 1972)	48	(Robilliard 1972)	-0.0420883	https://www.sealifebase.ca/summary/Dendronotus-albopunctatus.html
Mollusca	Gastropoda	Dendronotus frondosus	1	sim	(Fernald et al. 1987)	PNF	(Todd and Doyle 1981)	0	(Clark 1975)	56	(Todd and Doyle 1981)	1.96849	(Marsden et al. 2012)
Mollusca	Gastropoda	Dendronotus iris	1	sim	(Fernald et al. 1987)	PF	(Monro and Marshall 2015)	0	(Monro and Marshall 2015)	49	(Robilliard 1972)	3.343	https://www.sealifebase.ca/summary/Dendronotus-iris.html
Mollusca	Gastropoda	Dendropoma corrodens	0	gon	(Miloslavich and Penchaszadeh 1992)	A	(Miloslavich and Penchaszadeh 2001)	0	(Miloslavich and Penchaszadeh 2001)	10	(Miloslavich and Penchaszadeh 2001)	-0.322422	(Miloslavich and Penchaszadeh 2001)
Mollusca	Gastropoda	Dendropoma cristatum	0	gon	(Calvo et al. 1998)	A	(Calvo et al. 1998)	0	(Calvo et al. 1998)	37	(Calvo et al. 1998)	-0.0231981	(Calvo et al. 1998)
Echinodermata	Asteroidea	Dermasterias imbricata	0	gon	(Chia et al. 1987)	PF	(Strathmann et al. 1992)	1	(Strathmann et al. 1992)	37	(Webster 1975; Strathmann et al. 1992)	3.157	(Webster 1975)
Mollusca	Gastropoda	Desmaulus extinctorium	1	seq	(Collin 2003)	PF	(Collin 2003)	0	(Collin 2003)	22	(Collin 2003)	-1.0235	(Collin 2003)
Echinodermata	Echinoidea	Diadema antillarum	0	gon	(Muthiga and McClanahan 2013)	PF	(Lessios 1988)	1	(Monro and Marshall 2015)	25	(Lessios 1988)	1.70019	(Idrisi et al. 2003)
Echinodermata	Echinoidea	Diadema mexicanum	0	gon	(Muthiga and McClanahan 2013)	PF	(Monro and Marshall 2015)	1	(Monro and Marshall 2015)	9	(Monro and Marshall 2015)	2.90914	(Schultz 2015)
Echinodermata	Echinoidea	Diadema setosum	0	gon	(Muthiga and McClanahan 2013)	PF	(Monro and Marshall 2015)	1	(Monro and Marshall 2015)	34	(Monro and Marshall 2015)	4.37185	(Schultz 2015)
Mollusca	Gastropoda	Diaphana californica	1	sim	(Ruppert et al. 2004)	PF	(Goddard 1984)	0	(Goddard 1984)	43	(Goddard 1984)	-4.63377	(Goddard 1983)
Mollusca	Gastropoda	Diaphana minuta	1	sim	(Ruppert et al. 2004)	PF	(Monro and Marshall 2015)	0	(Monro and Marshall 2015)	58	(Ohnheiser and Malaquias 2014)	-2.95118	https://www.marinespecies.org/index.php
Mollusca	Gastropoda	Diaulula sandiegensis	1	sim	(Fernald et al. 1987)	PF	(Goddard 1991)	0	(Goddard 1991)	43	(Goddard 1991)	-0.554704	(Goddard 1983)
Annelida	Polychaeta	Dinophilus vorticoides	0	gon	(Worsaae et al. 2019)	A	(Worsaae et al. 2019)	0	(Worsaae et al. 2019)	62	(Worsaae et al. 2019)	-13.8273	(Worsaae et al. 2019)
Annelida	Polychaeta	Diopatra cuprea	0	gon	(Elbarhoumi et al. 2014)	PF	(Allen 1959; Eckelbarger 1977)	0	(Allen 1959; Eckelbarger 1977)	42	(Allen 1959; Eckelbarger 1977)	-6.15113	https://www.sealifebase.ca/summary/Diopatra-ornata.html
Annelida	Polychaeta	Diopatra marocensis	0	gon	(Fadlaoui et al. 1995)	PNF	(Fadlaoui et al. 1995)	0	(Fadlaoui et al. 1995)	32	(Fadlaoui et al. 1995)	-4.55851	(Çinar et al. 2014)
Annelida	Polychaeta	Diopatra neapolitana	0	gon	(Choe 1960)	PNF	(Choe 1960)	0	(Choe 1960)	35	(Choe 1960)	1.38629	(Choe 1960)
Annelida	Polychaeta	Diopatra ornata	0	gon	(Elbarhoumi et al. 2014)	PNF	(Emerson 1975)	0	(Emerson 1975)	33	(Emerson 1975)	-6.15113	https://www.sealifebase.ca/summary/Diopatra-ornata.html
Echinodermata	Asteroidea	Diplasterias brucei	0	gon	(Bosch and Pearse 1990)	A	(Bosch and Pearse 1990)	0	(Bosch and Pearse 1990)	77	(Bosch and Pearse 1990)	0.0413314	(Brueggeman 1998)
Echinodermata	Asteroidea	Diplasterias meridionalis	0	gon	(Moreau et al. 2019)	A	(Fisher 1940)	0	(Fisher 1940)	70	(Fisher 1940)	3.74438	(Fisher 1940)
Echinodermata	Asteroidea	Diplasterias octoradiata	0	gon	(Moreau et al. 2019)	A	(Fisher 1940)	0	(Fisher 1940)	70	(Fisher 1940)	1.67366	(Fisher 1940)
Annelida	Polychaeta	Dipolydora armata	1	sim	(Read 1975)	PNF	(Radashevsky and Nogueira 2003)	0	(Radashevsky and Nogueira 2003)	23	(Radashevsky and Nogueira 2003)	-8.78231	(Read 1975)
Annelida	Polychaeta	Dipolydora caulleryi	0	gon	(Pandian 2019)	PF	(Curtis 1977)	0	(Curtis 1977)	69	(Curtis 1977)	-6.58779	(Curtis 1977)
Annelida	Polychaeta	Dipolydora commensalis	1	seq	(Dualan and Williams 2011)	PNF	(Radashevsky 1989)	0	(Radashevsky 1989)	42	(Radashevsky 1989)	-6.58779	(Dualan and Williams 2011)
Annelida	Polychaeta	Dipolydora concharum	0	gon	(Day and Blake 1979)	PF	(Blake 1969)	0	(Blake 1969)	44	(Blake 1969)	-1.23834	(Blake 1969)
Annelida	Polychaeta	Dipolydora melanopalpa	0	gon	(Manchenko and Radashevsky 2002)	PNF	(Manchenko and Radashevsky 2002)	0	(Manchenko and Radashevsky 2002)	42	(Manchenko and Radashevsky 2002)	-4.55851	(Manchenko and Radashevsky 2002)
Annelida	Polychaeta	Dipolydora quadrilobata	0	gon	(Pandian 2019)	PF	(Blake 1969)	0	(Blake 1969)	44	(Blake 1969)	-6.58779	(Blake 1971)
Annelida	Polychaeta	Dipolydora socialis	0	gon	(Blake 1971)	PF	(Monro and Marshall 2015)	0	(Monro and Marshall 2015)	44	(Monro and Marshall 2015)	-3.47601	(Blake 1971)
Mollusca	Gastropoda	Discodoris boholiensis	1	sim	(Fernald et al. 1987)	PF	(Monro and Marshall 2015)	0	(Monro and Marshall 2015)	14	(Monro and Marshall 2015)	-0.0420883	https://www.sealifebase.ca/summary/Discodoris-boholiensis.html
Annelida	Polychaeta	Ditrupa arietina	0	gon	(Charles et al. 2003)	PF	(Charles et al. 2003)	1	(Charles et al. 2003)	42	(Charles et al. 2003)	-6.15113	(Charles et al. 2003)
Mollusca	Gastropoda	Dolabella auricularia	1	sim	(Heller 2015)	PF	(Switzer-Dunlap and Hadfield 1977)	0	(Switzer-Dunlap and Hadfield 1977)	0	(Sofian et al. 2021)	4.33073	(Sofian et al. 2021)
Mollusca	Gastropoda	Dolabrifera dolabrifera	1	sim	(Heller 2015)	PF	(Monro and Marshall 2015)	0	(Heller 2015)	34	(Monro and Marshall 2015)	3.4012	(Prince and Johnson 2013)
Mollusca	Bivalvia	Donax incarnatus	0	gon	(Ansell 1983)	PF	(Ansell 1983)	1	(Ansell 1983)	15	(Ansell 1983)	-0.461352	(McLusky and Stirling 1975)
Mollusca	Bivalvia	Donax serra	0	gon	(Ansell 1983)	PF	(Ansell 1983)	1	(Ansell 1983)	34	(Ansell 1983)	1.58859	(Dye 1979)
Mollusca	Bivalvia	Donax sordidus	0	gon	(Ansell 1983)	PF	(Ansell 1983)	1	(Ansell 1983)	34	(Ansell 1983)	-0.0868311	(Dye 1979)
Mollusca	Bivalvia	Donax spiculum	0	gon	(Ansell 1983)	PF	(Ansell 1983)	1	(Ansell 1983)	15	(Ansell 1983)	-1.59088	(McLusky and Stirling 1975)
Mollusca	Bivalvia	Donax vittatus	0	gon	(Ansell 1983)	PF	(Frenkiel and Mouëza 1979)	1	(Ansell 1983)	56	(Frenkiel and Mouëza 1979)	0.541675	(Ansell 1973)
Mollusca	Gastropoda	Doriopsilla miniata	1	sim	(Fernald et al. 1987)	A	(Rose 1985)	0	(Rose 1985)	33	(Rose 1985)	-2.99377	http://www.seaslugforum.net/showall/dorimini#:~:text=Length%3A%2010%20mm.,Photographer%3A%20Deepak%20Apte.
Mollusca	Gastropoda	Doriprismatica atromarginata	1	sim	(Jensen 2001)	PF	(Rose 1985)	0	(Rose 1985)	33	(Rose 1985)	-0.0420883	http://www.seaslugforum.net/glosatro.htm
Mollusca	Gastropoda	Doris kerguelenensis	1	sim	(Fernald et al. 1987)	A	(Hain and Arnaud 1992)	0	(Hain and Arnaud 1992)	70	(Hain and Arnaud 1992)	1.90676	(Hain and Arnaud 1992)
Mollusca	Gastropoda	Doris odhneri	1	sim	(Fernald et al. 1987)	PF	(Goddard 1991)	0	(Goddard 1991)	43	(Goddard 1991)	2.53415	http://www.seaslugforum.net/showall/archodhn
Mollusca	Gastropoda	Doris pseudoargus	1	sim	(Fernald et al. 1987; Fish and Fish 2011)	PF	(Todd and Doyle 1981; Havenhand 1993)	0	(Havenhand 1993)	54.5	(Todd and Doyle 1981; Havenhand 1993)	4.23302	(Marsden et al. 2012)
Mollusca	Gastropoda	Doris verrucosa	1	sim	(Fernald et al. 1987)	PF	(Clark 1975)	0	(Clark 1975)	41	(Clark 1975)	0.391322	(Welch 2010)
Mollusca	Bivalvia	Dosinia exoleta	0	gon	(Paz et al. 2001)	PF	(Beu 2012)	1	(Beu 2012)	55	(Fish and Fish 2011)	4.68379	(Fish and Fish 2011)
Mollusca	Gastropoda	Doto coronata	1	sim	(Fernald et al. 1987)	PF	(Clark 1975)	0	(Clark 1975)	41	(Clark 1975)	-4.56718	(Fish and Fish 2011)
Mollusca	Gastropoda	Drupella cornus	0	gon	(Turner 1992)	PF	(Turner 1992)	0	(Turner 1992)	21	(Turner 1992)	1.94534	(Turner 1992)
Echinodermata	Echinoidea	Echinarachnius parma	0	gon	(Herold 1969, Hamel and Himmelman 1992)	PF	(Emlet et al. 1987)	1	(Monro and Marshall 2015)	42	(Emlet et al. 1987)	2.94275	(Ryabushko et al. 1981)
Echinodermata	Asteroidea	Echinaster arcystatus	0	gon	(Turner 2013)	PNF	(Monro and Marshall 2015)	1	(Monro and Marshall 2015)	37	(Monro and Marshall 2015)	4.27013	(Turner 2013)
Echinodermata	Asteroidea	Echinaster echinophorus	0	gon	(Scheibling and Lawrence 1982; Turner 2013)	PNF	(Atwood 1973; Scheibling and Lawrence 1982)	1	(Atwood 1973; Scheibling and Lawrence 1982)	28.5	(Atwood 1973; Scheibling and Lawrence 1982)	2.36404	(Scheibling and Lawrence 1982; Turner 2013)
Echinodermata	Asteroidea	Echinaster sepositus	0	gon	(Garcia-Cisneros et al. 2016)	PNF	(Garcia-Cisneros et al. 2016)	1	(Garcia-Cisneros et al. 2016)	42	(Garcia-Cisneros et al. 2016)	4.02556	(Turner 2013)
Echinodermata	Echinoidea	Echinocardium cordatum	0	gon	(Schultz 2017)	PF	(Monro and Marshall 2015)	1	(Monro and Marshall 2015)	51	(Monro and Marshall 2015)	1.72766	(Robinson et al. 2010)
Echinodermata	Echinoidea	Echinocardium flavescens	0	gon	(Ruppert et al. 2004)	PF	(McEdward and Miner 2001)	1	(McEdward and Miner 2001)	38	(Madeira et al. 2019)	4.03106	(Robinson et al. 2010)
Echinodermata	Echinoidea	Echinocyamus pusillus	0	gon	(Schultz 2017)	PF	(Monro and Marshall 2015)	1	(Monro and Marshall 2015)	58	(Monro and Marshall 2015)	-2.36777	(Schultz 2017)
Annelida	Polychaeta	Echinofabricia alata	0	gon	(Rouse and Fitzhugh 1994)	A	(Rouse and Fitzhugh 1994)	0	(Rouse and Fitzhugh 1994)	23	(Rouse and Fitzhugh 1994)	-10.8791	(Rouse and Fitzhugh 1994)
Echinodermata	Echinoidea	Echinolampas crassa	0	gon	(Schultz 2017)	PF	(Monro and Marshall 2015)	1	(Monro and Marshall 2015)	34	(Monro and Marshall 2015)	4.08189	(Schultz 2017)
Mollusca	Gastropoda	Echinolittorina pascua	0	gon	(Marshall et al. 2011)	PF	(Mak 1995)	0	(Mak 1995)	22	(Mak 1995)	-2.62546	(Marshall et al. 2011)
Echinodermata	Echinoidea	Echinometra lucunter	0	gon	(Schultz 2015)	PF	(Pechenik 1999)	1	(Monro and Marshall 2015)	14	(Pechenik 1999)	1.83657	(Webster 1975; Hiratsuka and Uehara 2007)
Echinodermata	Echinoidea	Echinometra mathaei	0	gon	(Schultz 2015)	PF	(Emlet et al. 1987)	1	(Monro and Marshall 2015)	22.8	(Hiratsuka and Uehara 2007)	4.00254	(Webster 1975; Hiratsuka and Uehara 2007; Wilson et al. 2013; Schultz 2015; Lewis et al. 2018)
Echinodermata	Echinoidea	Echinometra vanbrunti	0	gon	(Schultz 2015)	PF	(Monro and Marshall 2015)	1	(Monro and Marshall 2015)	10	(Monro and Marshall 2015)	2.98947	(Schultz 2015)
Echinodermata	Echinoidea	Echinometra viridis	0	gon	(Schultz 2015)	PF	(Monro and Marshall 2015)	1	(Monro and Marshall 2015)	10	(Monro and Marshall 2015)	2.27746	(Schultz 2015)
Echinodermata	Echinoidea	Echinosigra phiale	0	gon	(Schultz 2015)	PNF	(Monro and Marshall 2015)	1	(Monro and Marshall 2015)	57	(Monro and Marshall 2015)	1.53796	(Schultz 2017)
Echinodermata	Echinoidea	Echinostrephus aciculatus	0	gon	(Schultz 2015)	PF	(Monro and Marshall 2015)	1	(Monro and Marshall 2015)	35	(Monro and Marshall 2015)	1.47716	(Schultz 2015)
Echinodermata	Echinoidea	Echinothrix calamaris	0	gon	(Schultz 2015)	PF	(Emlet 1995)	1	(Schultz 2015)	21	(Emlet 1995)	4.6749	(Lewis et al. 2018)
Echinodermata	Echinoidea	Echinothrix diadema	0	gon	(Schultz 2015)	PF	(Emlet et al. 1987)	1	(Schultz 2015)	20.5	(Emlet et al. 1987)	5.38728	(Schultz 2015; Lewis et al. 2018)
Echinodermata	Echinoidea	Echinus esculentus	0	gon	(Schultz 2015)	PF	(Monro and Marshall 2015)	1	(Monro and Marshall 2015)	55	(Monro and Marshall 2015)	5.41432	(Schultz 2015)
Annelida	Polychaeta	Echiurus echiurus	0	gon	(Leonard 2013)	PF	(Edmonds 2000a)	0	(Lehrke and Bartolomaeus 2009)	29	https://www.marinespecies.org/index.php	-3.16985	https://www.marinespecies.org/index.php
Echinodermata	Holothuroidea	Elpidia kermadecensis	0	gon	(Kremenetskaia et al. 2020)	PNF	(Pearse 1994)	1	(Kremenetskaia et al. 2020)	35	(Pearse 1994)	0.693147	(Nunnally et al. 2016)
Mollusca	Gastropoda	Elysia atroviridis	1	sim	(Jensen 2001)	PF	(Jensen 1985)	0	(Jensen 1985)	22	(Jensen 1985)	-2.86297	(Takano et al. 2013)
Mollusca	Gastropoda	Elysia australis	1	sim	(Jensen 2001)	PF	(Rose 1985)	0	(Rose 1985)	33	(Rose 1985)	-5.0798	(Jensen 2001)
Mollusca	Gastropoda	Elysia chlorotica	1	sim	(Jensen 2001)	PNF	(West et al. 1984)	0	(West et al. 1984)	42	(West et al. 1984)	-5.85141	(West et al. 1984)
Mollusca	Gastropoda	Elysia cornigera	1	sim	(Jensen 2001)	PNF	(Nuttall 1989)	0	(Nuttall 1989)	24	(Nuttall 1989)	-5.70719	(Nuttall 1989)
Mollusca	Gastropoda	Elysia crispata	1	sim	(Jensen 2001)	PNF	(Krug 2009)	0	(Krug 2009)	12	(Krug 2009)	2.53415	(Welch 2010)
Mollusca	Gastropoda	Elysia evelinae	1	sim	(Jensen 2001)	PNF	(Clark and Jensen 1981)	0	(Clark and Jensen 1981)	24	(Clark and Jensen 1981)	-5.70719	(Welch 2010)
Mollusca	Gastropoda	Elysia furvacauda	1	sim	(Jensen 2001)	PNF	(Marshall et al. 2012)	0	(Marshall et al. 2012)	31	(Marshall et al. 2012)	-3.93979	http://www.seaslugforum.net/showall/elysfurv
Mollusca	Gastropoda	Elysia hamatanii	1	sim	(Jensen 2001)	PF	(Hamatani 1960)	0	(Hamatani 1960)	34	(Hamatani 1960)	-5.0798	(Baba 1957)
Mollusca	Gastropoda	Elysia hedgpethi	1	sim	(Jensen 2001)	PF	(Goddard 2004)	0	(Goddard 2004)	34	(Goddard 2004)	-0.554704	http://www.gastropods.com/9/Shell_40979.shtml
Mollusca	Gastropoda	Elysia japonica	1	sim	(Jensen 2001)	PF	(Jensen 1985)	0	(Jensen 1985)	22	(Jensen 1985)	-5.70719	(Takano et al. 2013)
Mollusca	Gastropoda	Elysia maoria	1	sim	(Jensen 2001)	PF	(Rose 1985)	0	(Rose 1985)	33	(Rose 1985)	-3.13095	(Reid 1964)
Mollusca	Gastropoda	Elysia marcusi	1	sim	(Jensen 2001)	PNF	(Krug 2009)	0	(Krug 2009)	18	(Krug 2009)	-7.02865	(Goodheart et al. 2016)
Mollusca	Gastropoda	Elysia marginata	1	sim	(Jensen 2001)	PF	(Marshall et al. 2012)	0	(Marshall et al. 2012)	13	(Marshall et al. 2012)	-4.56718	(Baba 1957)
Mollusca	Gastropoda	Elysia ornata	1	sim	(Jensen 2001)	PF	(Marshall et al. 2012)	0	(Marshall et al. 2012)	12	(Marshall et al. 2012)	-0.286729	(Welch 2010)
Mollusca	Gastropoda	Elysia papillosa	1	sim	(Jensen 2001)	PNF	(Krug 2009)	0	(Krug 2009)	24	(Krug 2009)	-1.55753	(Welch 2010)
Mollusca	Gastropoda	Elysia patina	1	sim	(Jensen 2001)	PF	(Marshall et al. 2012)	0	(Marshall et al. 2012)	12	(Marshall et al. 2012)	-3.13095	(Welch 2010)
Mollusca	Gastropoda	Elysia pratensis	1	sim	(Jensen 2001)	PNF	(Krug 2009)	0	(Krug 2009)	24	(Krug 2009)	-1.99094	(Welch 2010)
Mollusca	Gastropoda	Elysia pusilla	1	sim	(Jensen 2001)	PNF	(Marshall et al. 2012)	0	(Marshall et al. 2012)	13	(Marshall et al. 2012)	-3.27516	http://www.seaslugforum.net/showall/elyspus1
Mollusca	Gastropoda	Elysia serca	1	sim	(Jensen 2001)	PF	(Clark and Jensen 1981)	0	(Clark and Jensen 1981)	24	(Clark and Jensen 1981)	-5.70719	(Welch 2010)
Mollusca	Gastropoda	Elysia stylifera	1	sim	(Jensen 2001)	PF	(Allen et al. 2009)	0	(Allen et al. 2009)	27	(Allen et al. 2009)	-4.05008	(Allen et al. 2009)
Mollusca	Gastropoda	Elysia subornata	1	sim	(Jensen 2001)	PNF	(Krug 2009)	0	(Krug 2009)	24	(Krug 2009)	0.391322	(Welch 2010)
Mollusca	Gastropoda	Elysia thompsoni	1	sim	(Jensen 2001)	PF	(Jensen 1993)	0	(Jensen 1993)	25	(Jensen 1993)	-3.93979	http://www.seaslugforum.net/find/elysthom
Mollusca	Gastropoda	Elysia timida	1	sim	(Jensen 2001)	PNF	(Clark and Jensen 1981)	0	(Clark and Jensen 1981)	32	(Clark and Jensen 1981)	-2.50356	(Jensen 2001)
Mollusca	Gastropoda	Elysia trisinuata	1	sim	(Jensen 2001)	PF	(Hamatani 1967)	0	(Hamatani 1967)	34	(Hamatani 1967)	-3.13095	(Takano et al. 2013)
Mollusca	Gastropoda	Elysia velutinus	1	sim	(Jensen 2001)	PNF	(Krug 2009)	0	(Krug 2009)	22	(Krug 2009)	-1.18209	(Welch 2010)
Mollusca	Gastropoda	Elysia viridis	1	sim	(Jensen 2001)	PF	(Trowbridge 2000)	0	(Trowbridge 2000)	56	(Trowbridge 2000)	-7.02865	(Baba 1957)
Mollusca	Gastropoda	Elysia zuleicae	1	sim	(Jensen 2001)	PF	(Krug 2009)	0	(Krug 2009)	18	(Krug 2009)	-3.58788	(Welch 2010)
Echinodermata	Echinoidea	Encope michelini	0	gon	(Schultz 2017)	PF	(Monro and Marshall 2015)	1	(Monro and Marshall 2015)	24	(Monro and Marshall 2015)	4.36414	(Schultz 2017)
Mollusca	Gastropoda	Engoniophos unicinctus	0	gon	(Miloslavich and Penchaszadeh 1994)	A	(Miloslavich and Penchaszadeh 1994)	0	(Miloslavich and Penchaszadeh 1994)	14	(Miloslavich and Penchaszadeh 1994)	-0.244609	(Miloslavich and Penchaszadeh 1994)
Echinodermata	Holothuroidea	Enypniastes eximia	0	gon	(Rowe et al. 2017)	PNF	(Miller and Pawson 1990)	0	(Monro and Marshall 2015)	26	(Miller and Pawson 1990)	5.90976	(Bailey et al. 1994)
Mollusca	Gastropoda	Ercolania boodleae	1	sim	(Jensen 2001)	PF	(Jensen 2001)	0	(Jensen 2001)	22	(Jensen 2001)	-4.81183	(Jensen 2001)
Mollusca	Gastropoda	Ercolania coerulea	1	sim	(Jensen 2001)	PF	(Clark and Jensen 1981)	0	(Clark and Jensen 1981)	24	(Clark and Jensen 1981)	-3.75834	(Welch 2010)
Mollusca	Gastropoda	Ercolania endophytophaga	1	sim	(Jensen 2001)	PF	(Jensen 2001)	0	(Jensen 2001)	35	(Jensen 2001)	-7.65604	(Jensen 2001)
Mollusca	Gastropoda	Ercolania felina	1	sim	(Jensen 2001)	PF	(Trowbridge 1995)	0	(Trowbridge 1995)	36	(Trowbridge 1995)	-8.46489	(Trowbridge 1995)
Mollusca	Gastropoda	Ercolania fuscata	1	sim	(Jensen 2001; Ruppert et al. 2004)	PF	(Clark 1975; Clark and Jensen 1981)	0	(Clark 1975; Clark and Jensen 1981)	32.5	(Clark 1975; Clark and Jensen 1981)	-6.53274	(Clark 1975; Welch 2010)
Mollusca	Gastropoda	Ercolania viridis	1	sim	(Jensen 2001)	PF	(Clark and Goetzfried 1978)	0	(Clark and Goetzfried 1978)	24	(Clark and Goetzfried 1978)	-4.56718	http://www.seaslugforum.net/find/8373
Mollusca	Gastropoda	Ergaea walshi	1	seq	(Collin 2003)	PF	(Ishiki 1938; Knudsen 1994)	0	(Ishiki 1938; Knudsen 1994)	28	(Ishiki 1938; Knudsen 1994)	-0.0241767	(Collin 2003)
Annelida	Polychaeta	Eteone flava	0	gon	(Curtis 1977)	PF	(Curtis 1977)	1	(Curtis 1977)	69	(Curtis 1977)	-4.92771	(Curtis 1977)
Annelida	Polychaeta	Eteone longa	0	gon	(Strathmann et al. 1987)	PF	(Rasmussen 1956)	1	(Rasmussen 1956)	55	(Rasmussen 1956)	-4.92771	(Strathmann et al. 1987)
Mollusca	Gastropoda	Eualetes tulipa	0	gon	(Miloslavich and Penchaszadeh 1992)	PNF	(Miloslavich and Penchaszadeh 1994)	0	(Miloslavich and Penchaszadeh 1994)	10	(Miloslavich and Penchaszadeh 1994)	-3.39645	(Miloslavich and Penchaszadeh 1992)
Mollusca	Gastropoda	Eubranchus exiguus	1	sim	(Fernald et al. 1987)	PF	(Clark 1975)	0	(Clark 1975)	41	(Clark 1975)	-5.86561	(Welch 2010)
Mollusca	Gastropoda	Eubranchus olivaceus	1	sim	(Fernald et al. 1987)	PF	(Goddard 1992)	0	(Goddard 1992)	43	(Goddard 1992)	-4.81183	(Welch 2010)
Annelida	Polychaeta	Euchone analis	0	gon	(Rouse and Fitzhugh 1994)	PNF	(Curtis 1977; Rouse and Fitzhugh 1994)	1	(Curtis 1977; Rouse and Fitzhugh 1994)	69	(Curtis 1977; Rouse and Fitzhugh 1994)	-9.21897	(Rouse and Fitzhugh 1994)
Annelida	Polychaeta	Euchone pallida	0	gon	(Gambi et al. 2001)	PNF	(Gambi et al. 2001)	1	(Gambi et al. 2001)	74	(Gambi et al. 2001)	-3.70428	(Gambi et al. 2001)
Echinodermata	Echinoidea	Eucidaris metularia	0	gon	(Schultz 2015)	PF	(Mortensen 1937)	1	(Mortensen 1937)	27	(Mortensen 1937)	1.34328	(Schultz 2015)
Echinodermata	Echinoidea	Eucidaris thouarsii	0	gon	(Schultz 2015)	PF	(Marshall et al. 2012)	1	(Marshall et al. 2012)	9.5	(Marshall et al. 2012)	-0.482406	(Schultz 2015)
Echinodermata	Echinoidea	Eucidaris tribuloides	0	gon	(Schultz 2015)	PF	(Marshall et al. 2012)	1	(Marshall et al. 2012)	17.5	(Marshall et al. 2012)	1.5263	(McPherson 1968; Schultz 2015)
Annelida	Polychaeta	Eudistylia vancouveri	0	gon	(McEuen et al. 1983)	PNF	(McEuen et al. 1983)	1	(McEuen et al. 1983)	49	(McEuen et al. 1983)	-0.155835	(Rouse and Fitzhugh 1994)
Annelida	Polychaeta	Eulalia microphylla	0	gon	(Rouse 2000)	PF	(Rouse 2000)	1	(Monro and Marshall 2015)	46	(Rouse 2000)	0.020813	(Shumway 1979)
Annelida	Polychaeta	Eunice kobiensis	0	gon	(Åkesson 1967)	PNF	(Åkesson 1967)	1	(Åkesson 1967)	49	(Åkesson 1967)	-2.04419	https://www.marinespecies.org/index.php
Echinodermata	Holothuroidea	Eupentacta pseudoquinquesemita	0	gon	(Hyman 1955)	PNF	(McEdward and Miner 2001)	1	(Monro and Marshall 2015)	48	(McEdward and Miner 2001)	5.81523	https://www.sealifebase.ca/summary/Eupentacta-pseudoquinquesemita.html
Echinodermata	Holothuroidea	Eupentacta quinquesemita	0	gon	(Hyman 1955)	PNF	(Strathmann et al. 1992)	1	(Strathmann et al. 1992)	42.5	(Strathmann et al. 1992)	2.08143	(Webster 1975)
Annelida	Polychaeta	Eupolymnia heterobranchia	0	gon	(McHugh 1993)	PNF	(McHugh 1993; Rouse 2000)	1	(McHugh 1993)	43.5	(McHugh 1993; Rouse 2000)	0.566729	(Dales 1961; McHugh 1993)
Annelida	Polychaeta	Eupolymnia nebulosa	0	gon	(Smith 989)	PNF	(Rouse 2000)	1	(Smith 989)	43	(Rouse 2000)	1.10882	(Grémare and Amouroux 1988)
Annelida	Polychaeta	Eurythoe complanata	0	gon	(Kudenov 1946)	PF	(Rouse 2000)	1	(Kudenov 1946)	24	(Rouse 2000)	1.04986	(Saudicani et al. 1991)
Mollusca	Gastropoda	Euspira catena	0	gon	(Fish and Fish 2011)	A	(Heller 2015)	0	(Fish and Fish 2011)	56	(Heller 2015)	1.2928	(Macé and Ansell 1982)
Mollusca	Gastropoda	Euspira nitida	0	gon	(Fish and Fish 2011)	PF	(Lebour 1937; Solsona and Martinell 1999)	0	(Fish and Fish 2011)	53	(Lebour 1937; Solsona and Martinell 1999)	0.0419511	(Macé 1981; Kang et al. 2018)
Echinodermata	Asteroidea	Evasterias troschelii	0	gon	(George 1994a; Mercier and Hamel 2013)	PF	(Mortensen 1921; George 1994b)	1	(Mortensen 1921; George 1994b)	50	(Mortensen 1921; George 1994b)	6.20528	(George 1994a)
Echinodermata	Echinoidea	Evechinus chloroticus	0	gon	(Barker 2013)	PF	(Emlet et al. 1987)	1	(Monro and Marshall 2015)	42.6667	(Emlet et al. 1987)	6.45179	(Johnson 1973; Webster 1975)
Annelida	Polychaeta	Exogone breviantennata	1	sim	(Giangrande et al. 2002)	PNF	(Westheide 1974)	0	(Westheide 1974)	0	(Westheide 1974)	-4.49105	https://www.marinespecies.org/index.php
Annelida	Polychaeta	Exogone naidina	0	gon	(Giangrande et al. 2002)	PNF	(Crumrine 2001)	0	(Giangrande et al. 2002)	42	(Giangrande et al. 2002)	-10.2251	(Parry et al. 1999)
Annelida	Polychaeta	Fabricia stellaris	0	gon	(Rouse and Fitzhugh 1994)	PNF	(Rasmussen 1973; Berrill 1977)	0	(Rasmussen 1973; Berrill 1977)	50	(Rasmussen 1973; Berrill 1977)	-11.3053	(Rouse and Fitzhugh 1994)
Annelida	Polychaeta	Fabricinuda trilobata	0	gon	(Rouse and Fitzhugh 1994)	PNF	(Rouse and Fitzhugh 1994)	0	(Rouse and Fitzhugh 1994)	27	(Rouse and Fitzhugh 1994)	-10.1426	(Rouse and Fitzhugh 1994)
Annelida	Polychaeta	Fabriciola liguronis	0	gon	(Rouse 1993b)	A	(Monro and Marshall 2015)	0	(Monro and Marshall 2015)	44	(Monro and Marshall 2015)	-11.7196	(Rouse 1993b)
Annelida	Polychaeta	Fabriciola parvus	0	gon	(Rouse 1993b)	A	(Monro and Marshall 2015)	0	(Monro and Marshall 2015)	17	(Monro and Marshall 2015)	-12.8892	(Rouse 1993b)
Mollusca	Bivalvia	Fabulina fabula	0	gon	(Fish and Fish 2011)	PF	(Webb 1986)	1	(Webb 1986)	54	(Webb 1986)	-0.995308	(Salzwedel 1979)
Echinodermata	Echinoidea	Fellaster zelandiae	0	gon	(Hudson et al. 2015)	PF	(Hudson et al. 2015)	1	(Hudson et al. 2015)	36	(Hudson et al. 2015)	5.93969	https://www.marinespecies.org/index.php
Echinodermata	Echinoidea	Fibularia japonica	0	gon	(Schultz 2017)	A	(Monro and Marshall 2015)	1	(Monro and Marshall 2015)	34	(Monro and Marshall 2015)	-2.40385	(Schultz 2017)
Echinodermata	Echinoidea	Fibularia nutriens	0	gon	(Schultz 2017)	A	(Monro and Marshall 2015)	1	(Monro and Marshall 2015)	38	(Monro and Marshall 2015)	-3.58723	(Schultz 2017)
Echinodermata	Echinoidea	Fibularia ovulum	0	gon	(Schultz 2017)	PF	(Monro and Marshall 2015)	1	(Monro and Marshall 2015)	27	(Monro and Marshall 2015)	-1.52123	(Schultz 2017)
Annelida	Polychaeta	Ficopomatus enigmaticus	1	seq	(Kupriyanova et al. 2001)	PF	(Dixon 1981)	1	(Dixon 1981)	51	(Dixon 1981)	-4.01044	(Kupriyanova et al. 2001)
Annelida	Polychaeta	Ficopomatus miamiensis	0	gon	(Lacalli 1977)	PF	(Lacalli 1977)	1	(Lacalli 1977)	13	(Lacalli 1977)	-7.33061	(Kupriyanova et al. 2001)
Mollusca	Gastropoda	Fissurella barbadensis	0	gon	(Ward 1966)	PNF	(Ward 1966)	1	(Aktipis et al. 2011)	13	(Ward 1966)	-0.646176	(Hughes 1971)
Mollusca	Gastropoda	Fissurella mutabilis	0	gon	(Ward 1966)	PNF	(Collin 2004)	1	(Aktipis et al. 2011)	34	(Hansen et al. 2006)	-1.28093	(Hansen et al. 2006)
Mollusca	Gastropoda	Fissurella natalensis	0	gon	(Ward 1966)	PNF	(Collin 2004)	1	(Aktipis et al. 2011)	34	https://www.molluscabase.org/	-0.554242	https://www.molluscabase.org/
Annelida	Polychaeta	Flabelligera pennigera	0	gon	(Bhaud and Duchêne 1996)	PNF	(Bhaud and Duchêne 1996)	1	(Bhaud and Duchêne 1996)	49	(Bhaud and Duchêne 1996)	-2.04419	https://www.marinespecies.org/index.php
Mollusca	Gastropoda	Flabellina trilineata	1	sim	(Fernald et al. 1987)	PF	(Goddard 1992)	0	(Goddard 1992)	43	(Goddard 1992)	-1.55753	http://www.seaslugforum.net/showall/flabtril
Echinodermata	Crinoidea	Florometra serratissima	0	gon	(Mladenov and Chia 1983)	PNF	(Mladenov and Chia 1983)	1	(Mladenov and Chia 1983)	43	(Mladenov and Chia 1983)	1.6094	(Webster 1975; LaBarbera 1982)
Mollusca	Bivalvia	Fragum unedo	0	gon	(Ruppert et al. 2004)	PF	(Herrera 2013)	1	(Ruppert et al. 2004)	27	(Ohno et al. 1995)	1.61343	(Ohno et al. 1995)
Echinodermata	Asteroidea	Freyella elegans	0	gon	(Tyler et al. 1984)	PNF	(Tyler et al. 1984)	1	(Tyler et al. 1984)	49	(Tyler et al. 1984)	2.68955	(Downey 1986)
Echinodermata	Asteroidea	Fromia ghardaqana	1	seq	(Achituv and Devavault 1972)	PNF	(Mortensen 1938)	1	(Mortensen 1938)	20	(Mortensen 1938)	1.1943	http://www.wetwebmedia.com/fromiastars.htm#:~:text=Fromia%20ghardaqana%20Mortensen%201936%2CGhardaqa,To%20three%20inches%20in%20diameter.
Echinodermata	Asteroidea	Fromia polypora	0	gon	(Ruppert et al. 2004)	PNF	(Monro and Marshall 2015)	1	(Monro and Marshall 2015)	37	(Monro and Marshall 2015)	4.84854	https://reeflifesurvey.com/species/fromia-polypora/
Mollusca	Bivalvia	Gaimardia trapesina	0	gon	(Ituarte 2009)	A	(Helmuth et al. 1994)	0	(Ituarte 2009)	54	(Helmuth et al. 1994)	0.978868	(Ralph and Maxwell 1977)
Annelida	Polychaeta	Galeolaria caespitosa	0	gon	(Rouse and Fitzhugh 1994)	PF	(Andrews and Anderson 1962; Marshall et al. 2012)	1	(Andrews and Anderson 1962; Marshall et al. 2012)	30.5	(Andrews and Anderson 1962; Marshall et al. 2012)	-4.9244	(Kupriyanova 2006)
Annelida	Polychaeta	Galeolaria gemineoa	0	gon	(Johnson et al. 2013)	PF	(Monro and Marshall 2015)	1	(Johnson et al. 2013)	28	(Monro and Marshall 2015)	-4.47277	(Johnson et al. 2013)
Annelida	Polychaeta	Gattyana cirrhosa	0	gon	(Curtis 1977)	PF	(Curtis 1977)	1	(Curtis 1977)	69	(Curtis 1977)	-6.58779	(Curtis 1977)
Mollusca	Gastropoda	Geitodoris heathi	1	sim	(Fernald et al. 1987)	PF	(Goddard 1991)	0	(Goddard 1991)	43	(Goddard 1991)	-3.13095	(Goddard 1983)
Echinodermata	Echinoidea	Genocidaris maculata	0	gon	(Schultz 2015)	PF	(Monro and Marshall 2015)	1	(Monro and Marshall 2015)	41	(Monro and Marshall 2015)	-2.10586	(Schultz 2015)
Mollusca	Bivalvia	Geukensia demissa	0	gon	(Virgin et al. 2019)	PF	(Virgin et al. 2019)	1	(Virgin et al. 2019)	31	(Virgin et al. 2019)	1.85725	(Kuenzler 1961)
Mollusca	Bivalvia	Gibbomodiola adriatica	0	gon	(Fish and Fish 2011)	PF	(Larsen et al. 2007)	1	(Fish and Fish 2011)	45	(Larsen et al. 2007)	-0.0878724	(Ivleva 1973)
Mollusca	Gastropoda	Gibbula cineraria	0	gon	(Fish and Fish 2011)	PNF	(Underwood 1979)	1	(Fish and Fish 2011)	51.5	(Underwood 1979)	2.0395	(Marsden et al. 2012)
Mollusca	Gastropoda	Gibbula magus	0	gon	(Fish and Fish 2011)	PF	(Lebour 1937)	1	(Lebour 1937)	48	(Lebour 1937)	4.72478	(Fish and Fish 2011)
Mollusca	Gastropoda	Gibbula umbilicalis	0	gon	(Fish and Fish 2011)	PF	(Webber 1977)	1	(Fish and Fish 2011)	51.75	(Webber 1977)	0.763533	(Marsden et al. 2012; Twomey et al. 2012)
Mollusca	Gastropoda	Glossodoris vespa	1	sim	(Fernald et al. 1987)	A	(Wilson 2002)	0	(Wilson 2002)	26	(Wilson 2002)	0.766759	https://nudibranchdomain.org/product/glossodoris-vespa/#:~:text=Glossodoris%20vespa%20is%20a%20large,in%20its%20area%20of%20distribution.
Annelida	Polychaeta	Glycera americana	0	gon	(Simpson 1962)	PF	(Rouse 2000)	1	(Simpson 1962)	51	(Zeuthen 1947)	0.899598	(Zeuthen 1947; Shumway 1979)
Annelida	Polychaeta	Glycera dibranchiata	0	gon	(Simpson 1962)	PF	(Simpson 1962)	1	(Simpson 1962)	42	(Simpson 1962)	1.09861	(Mangum and Miyamoto 1970)
Annelida	Polychaeta	Glycera tridactyla	0	gon	(Simpson 1962)	PF	(Cazaux 1967)	1	(Cazaux 1967)	45	(Cazaux 1967)	-2.57862	https://www.marinespecies.org/index.php
Mollusca	Bivalvia	Glycymeris glycymeris	0	gon	(Brotohadikusumo 1994, Oliver and Holmes 2006)	PF	(Oliver and Holmes 2006)	1	(Galap et al. 1997)	54	(Oliver and Holmes 2006)	4.73297	(Brand and Morris 1984)
Mollusca	Bivalvia	Glycymeris holoserica	0	gon	(Brotohadikusumo 1994, Oliver and Holmes 2006)	PF	(Oliver and Holmes 2006)	1	(Ruppert et al. 2004)	27	(Charef et al. 2012)	3.99235	(Charef et al. 2012)
Echinodermata	Asteroidea	Gomophia egyptiaca	0	gon	(Yamaguchi 1974)	PNF	(Yamaguchi 1974)	1	(Yamaguchi 1974)	15	(Yamaguchi 1974)	4.49181	(Yamaguchi 1974)
Mollusca	Gastropoda	Goniobranchus daphne	1	sim	(Fernald et al. 1987)	PF	(Wilson 2002)	0	(Wilson 2002)	27	(Wilson 2002)	-2.50356	https://nudibranchdomain.org/product/goniobranchus-daphne/#:~:text=Goniobranchus%20daphne%20is%20a%20small,with%20a%20limited%20Australian%20distribution.
Mollusca	Gastropoda	Goniobranchus geometricus	1	sim	(Fernald et al. 1987)	PF	(Wilson 2002)	0	(Wilson 2002)	26	(Wilson 2002)	-3.93979	http://www.seaslugforum.net/showall/chrogeom
Mollusca	Gastropoda	Goniobranchus kuniei	1	sim	(Fernald et al. 1987)	PF	(Wilson 2002)	0	(Wilson 2002)	23	(Wilson 2002)	-1.18209	http://www.seaslugforum.net/showall/chrokuni#:~:text=Chromodoris%20kuniei%20'colorful'%20matingandtext=Locality%3A%20Nudi%20retrait%2C%20Lembeh%20Strait,Length%3A%204%20cm.
Mollusca	Gastropoda	Goniobranchus leopardus	1	sim	(Fernald et al. 1987)	PF	(Wilson 2002)	0	(Wilson 2002)	26	(Wilson 2002)	-0.0893432	http://www.seaslugforum.net/find/chroleop
Mollusca	Gastropoda	Goniobranchus roboi	1	sim	(Fernald et al. 1987)	PF	(Wilson 2002)	0	(Wilson 2002)	23	(Wilson 2002)	-1.72297	http://seaslugs.free.fr/nudibranche/a_chromo_roboi.htm#:~:text=%22La%20Barge%22%20at%20St%20Paul,size%20%3A%2030%2D35%20mm.
Echinodermata	Echinoidea	Goniocidaris tubaria	0	gon	(Mcnamara et al. 2017)	PNF	(Mortensen 1928)	1	(Mortensen 1928)	38	(Mcnamara et al. 2017)	3.29092	(Mcnamara et al. 2017)
Echinodermata	Echinoidea	Goniocidaris umbraculum	0	gon	(Schultz 2015)	A	(Mortensen 1928)	1	(Monro and Marshall 2015)	46	(Mortensen 1928)	2.29506	(Johnson 1973; Webster 1975)
Echinodermata	Ophiuroidea	Gorgonocephalus eucnemis	0	gon	(Patent 1970a, Strathmann and Rumrill 1987)	PNF	(Patent 1970b)	1	(Patent 1970b)	49	(Patent 1970a)	2.87623	(LaBarbera 1982; Hendler 1991)
Echinodermata	Echinoidea	Gracilechinus acutus	0	gon	(Schultz 2015)	PF	(Monro and Marshall 2015)	1	(Monro and Marshall 2015)	60	(Monro and Marshall 2015)	4.95592	(Schultz 2015)
Echinodermata	Echinoidea	Gracilechinus affinis	0	gon	(Schultz 2015)	PF	(Monro and Marshall 2015)	1	(Monro and Marshall 2015)	57	(Monro and Marshall 2015)	2.98947	(Schultz 2015)
Echinodermata	Echinoidea	Gracilechinus alexandri	0	gon	(Schultz 2015)	PF	(Monro and Marshall 2015)	1	(Monro and Marshall 2015)	57	(Monro and Marshall 2015)	5.26914	(Schultz 2015)
Annelida	Polychaeta	Gyptis rosea	0	gon	(Haaland and Schram 1982)	PF	(Haaland and Schram 1983)	1	(Haaland and Schram 1983)	59	(Haaland and Schram 1983)	-8.78231	(Haaland and Schram 1982)
Mollusca	Gastropoda	Halgerda batangas	1	sim	(Fernald et al. 1987)	PF	(Hamatani 1960)	0	(Heller 2015)	23	http://www.seaslugforum.net/showall/halgbata	0.117316	http://www.seaslugforum.net/showall/halgbata
Mollusca	Gastropoda	Halgerda gunnessi	1	sim	(Fernald et al. 1987)	PF	(Hamatani 1960)	0	(Heller 2015)	32	(Fahey and Carroll 2007)	1.96211	(Fahey and Carroll 2007)
Mollusca	Gastropoda	Halgerda theobroma	1	sim	(Fernald et al. 1987)	PF	(Hamatani 1960)	0	(Heller 2015)	32	(Fahey and Carroll 2007)	-2.70016	(Fahey and Carroll 2007)
Mollusca	Gastropoda	Haliotis coccoradiata	0	gon	(Freeman 2001)	PNF	(Wong et al. 2010)	1	(Wong et al. 2010)	33	(Wong et al. 2010)	3.03291	http://www.gastropods.com/7/Shell_2307.shtml
Mollusca	Gastropoda	Haliotis corrugata	0	gon	(Freeman 2001)	PNF	(Freeman 2001)	1	(Freeman 2001)	33	(Tutschulte 1976)	4.07754	(Tutschulte 1976)
Mollusca	Gastropoda	Haliotis cracherodii	0	gon	(Freeman 2001)	PNF	(Webber and Giese 1969)	1	(Webber and Giese 1969)	36	(Webber and Giese 1969)	5.6058	(Webber and Giese 1969)
Mollusca	Gastropoda	Haliotis fulgens	0	gon	(Freeman 2001)	PNF	(Freeman 2001)	1	(Freeman 2001)	33	(Tutschulte 1976)	4.54329	(Tutschulte 1976)
Mollusca	Gastropoda	Haliotis laevigata	0	gon	(Freeman 2001)	PNF	(Freeman 2001)	1	(Healy et al. 1998)	30	(Healy et al. 1998)	4.60879	https://www.sealifebase.ca/summary/Haliotis-laevigata.html
Mollusca	Gastropoda	Haliotis midae	0	gon	(Freeman 2001)	PNF	(Freeman 2001)	1	(Healy et al. 1998)	34	(Healy et al. 1998)	4.54329	(Britz et al. 1997)
Mollusca	Gastropoda	Haliotis rubra	0	gon	(Freeman 2001)	PNF	(Huchette et al. 2004)	1	(Huchette et al. 2004)	38	(Huchette et al. 2004)	4.6266	(McShane et al. 1988)
Annelida	Polychaeta	Halosydna brevisetosa	0	gon	(Hiebert 2015b)	PF	(Blake 1975)	1	(Blake 1975)	38	(Blake 1975)	-2.89843	(Hiebert 2015b)
Mollusca	Gastropoda	Haminoea japonica	1	sim	(Ruppert et al. 2004)	PNF	(Havenhand 1993)	0	(Havenhand 1993)	47	(Havenhand 1993)	2.38007	(Gibson and Chia 1989)
Mollusca	Gastropoda	Haminoea navicula	1	sim	(Ruppert et al. 2004)	A	(Schaefer & Ruthensteiner 2001)	NA	(Schaefer & Ruthensteiner 2001)	45	(Schaefer & Ruthensteiner 2001)	-1.30583	AEP
Mollusca	Gastropoda	Haminoea vesicula	1	sim	(Ruppert et al. 2004)	PF	(Gibson and Chia 1989)	0	(Gibson and Chia 1989)	49	(Gibson and Chia 1989)	3.08547	(Gibson and Chia 1989)
Mollusca	Gastropoda	Haminoea virescens	1	sim	(Ruppert et al. 2004)	PF	(Goddard 2004)	0	(Monro and Marshall 2015)	49	(Behrens and Hermosillo 2005)	-2.00672	(Behrens and Hermosillo 2005)
Annelida	Polychaeta	Harmothoe extenuata	0	gon	(Fish and Fish 2011)	PF	(Cazaux 1972)	1	(Cazaux 1972)	45	(Cazaux 1972)	-2.89843	(Fish and Fish 2011)
Annelida	Polychaeta	Harmothoe imbricata	0	gon	(Daly 1972)	PF	(Daly 1972)	0	(Blake 1975)	38	(Blake 1975)	-2.30259	(Daly 1972)
Annelida	Polychaeta	Harmothoe impar	0	gon	(Shojaei et al. 2015)	PF	(Shojaei et al. 2015)	1	(Rasmussen 1956)	56	(Rasmussen 1956)	-3.70428	(Shojaei et al. 2015)
Annelida	Polychaeta	Harmothoe magellanica	0	gon	(Gambi et al. 2001)	PF	(Gambi et al. 2001)	0	(Gambi et al. 2001)	74	(Gambi et al. 2001)	-5.1361	(Gambi et al. 2001)
Annelida	Polychaeta	Harmothoe spinosa	0	gon	(Gambi et al. 2001)	PF	(Gambi et al. 2001)	0	(Gambi et al. 2001)	74	(Gambi et al. 2001)	-4.92771	(Gambi et al. 2001)
Annelida	Polychaeta	Hediste diversicolor	0	gon	(Dales 1950)	PNF	(Dales 1950)	1	(Dales 1950)	51.2857	(Dales 1950)	-0.786587	(Ivleva 1973; Shumway 1979; Kristensen 1981; Nielsen et al. 1995; Galasso et al. 2018)
Annelida	Polychaeta	Hediste japonica	0	gon	(Sato 1999)	PNF	(Sato 1999)	1	(Sato 1999)	38	(Sato 1999)	-1.35524	(Kikuchi 1986)
Echinodermata	Asteroidea	Heliaster kubiniji	0	gon	(Ruppert et al. 2004)	PF	(Uthicke et al. 2009)	1	(Ruppert et al. 2004)	30	(Uthicke et al. 2009)	4.66532	(Webster 1975)
Echinodermata	Echinoidea	Heliocidaris bajulus	0	gon	(Schultz 2015)	A	(Monro and Marshall 2015)	1	(Monro and Marshall 2015)	42	(Monro and Marshall 2015)	2.56454	(Schultz 2015)
Echinodermata	Echinoidea	Heliocidaris crassispina	0	gon	(Agatsuma 2013)	PF	(Monro and Marshall 2015)	1	(Monro and Marshall 2015)	41.5	(Monro and Marshall 2015; Feng et al. 2019)	4.02043	(Feng et al. 2019)
Echinodermata	Echinoidea	Heliocidaris erythrogramma	0	gon	(Laegdsgaard et al. 1991)	PNF	(Monro and Marshall 2015)	1	(Monro and Marshall 2015)	33	(Monro and Marshall 2015)	3.76815	(Sukhn 2013)
Echinodermata	Echinoidea	Heliocidaris tuberculata	0	gon	(Laegdsgaard et al. 1991)	PF	(Monro and Marshall 2015)	1	(Monro and Marshall 2015)	33	(Monro and Marshall 2015)	5.03733	(Laegdsgaard et al. 1991)
Echinodermata	Echinoidea	Hemicentrotus pulcherrimus	0	gon	(Schultz 2015)	PF	(Monro and Marshall 2015)	1	(Levitan et al. 1991)	41	(Schultz 2015)	3.35604	(Schultz 2015)
Echinodermata	Ophiuroidea	Hemipholis elongata	0	gon	(Mortensen 1920)	PF	(Hendler 1991)	1	(Mortensen 1920)	32	(Hendler 1991)	-1.08623	(Christensen and Colacino 2000)
Echinodermata	Asteroidea	Henricia cylindrella	0	gon	(Villalobos 2005)	PNF	(Villalobos 2005)	1	(Villalobos 2005)	49	(Villalobos 2005)	1.27084	(Villalobos 2005)
Echinodermata	Asteroidea	Henricia leviuscula	0	gon	(Ruppert et al. 2004)	PNF	(Verrill 1914)	1	(Verrill 1914)	50	(Verrill 1914)	0.957037	(Verrill 1914)
Echinodermata	Asteroidea	Henricia pauperrima	0	gon	(Ruppert et al. 2004)	PNF	(Mercier et al. 2013)	1	(Monro and Marshall 2015)	21	(Mercier et al. 2013)	3.95124	(Wilson et al. 2013)
Echinodermata	Asteroidea	Henricia robusta	0	gon	(Ruppert et al. 2004)	PNF	(Mercier et al. 2013)	1	(Monro and Marshall 2015)	21	(Mercier et al. 2013)	3.85862	(Wilson et al. 2013)
Echinodermata	Asteroidea	Henricia sanguinolenta	0	gon	(Ruppert et al. 2004)	PNF	(Masterman 1902)	1	(Masterman 1902)	50	(Masterman 1902)	3.55735	(Robinson et al. 2010)
Mollusca	Gastropoda	Hermaea bifida	1	sim	(Ruppert et al. 2004)	PF	(Schmekel and Portmann 1982)	0	(Schmekel and Portmann 1982)	40	(Schmekel and Portmann 1982)	-3.13095	https://opistobranquis.info/en/guia/sacoglossa/plakobranchoidea/hermaea-bifida/#:~:text=Hermaea%20bifida%20(Montagu%2C%201815)andtext=Taxonomic%20source%3A%20World%20Register%20of,Species%20(AphiaID%3A%20140092).andtext=This%20species%20can%20reach%20a,and%20slightly%20yellowish%2Dgreen%20hue.
Mollusca	Gastropoda	Hermaea cruciata	1	sim	(Ruppert et al. 2004)	PF	(Clark and Jensen 1981)	0	(Clark and Jensen 1981)	24	(Clark and Jensen 1981)	-5.37603	(Welch 2010)
Mollusca	Gastropoda	Hermissenda crassicornis	1	sim	(Ruppert et al. 2004)	PF	(Strathmann et al. 1992)	0	(Strathmann et al. 1992)	48	(Strathmann et al. 1992)	-0.693147	(Harrigan and Alkon 1978)
Annelida	Polychaeta	Hesionides arenaria	0	gon	(Westheide and Rao 1977)	A	(Monro and Marshall 2015)	0	(Monro and Marshall 2015)	9	(Westheide and Rao 1977)	-12.2677	(Westheide and Rao 1977)
Echinodermata	Echinoidea	Heterobrissus hystrix	0	gon	(Schultz 2017)	PF	(Monro and Marshall 2015)	1	(Monro and Marshall 2015)	24	(Monro and Marshall 2015)	6.5061	(Schultz 2017)
Echinodermata	Echinoidea	Heterocentrotus mammillatus	0	gon	(Schultz 2015)	PF	(Mercier et al. 2013)	1	(Schultz 2015)	24	(Mercier et al. 2013)	4.60389	(Schultz 2015; Lewis et al. 2018)
Echinodermata	Holothuroidea	Heterocucumis steineni	0	gon	(Grange 2005)	PNF	(Grange 2005)	1	(Grange 2005)	67	(Fraser et al. 2004)	4.38956	(Hughes et al. 2011)
Annelida	Polychaeta	Heteromastus filiformis	0	gon	(Rasmussen 1956)	PNF	(Rasmussen 1956)	0	(Rasmussen 1956)	55	(Rasmussen 1956)	-3.47601	(Rasmussen 1956)
Mollusca	Bivalvia	Hiatella arctica	0	gon	(Oberlechner 2008)	PF	(Laakkonen et al. 2015)	1	(Oberlechner 2008)	74	(Laakkonen et al. 2015)	1.03054	(Sejr et al. 2004)
Echinodermata	Crinoidea	Himerometra robustipinna	0	gon	(Mladenov 1987)	PNF	(McEdward and Miner 2001)	1	(Mladenov 1987)	13	(McEdward and Miner 2001)	2.54337	(Ryabushko and Propp 1985)
Echinodermata	Asteroidea	Hippasteria phrygiana	0	gon	(Gonzalez-Bernat et al. 2013)	PNF	(Monro and Marshall 2015)	1	(Monro and Marshall 2015)	49	(Verrill 1914)	4.21188	(Verrill 1914)
Annelida	Polychaeta	Hirsutonuphis mariahirsuta	0	gon	(Paxton 1979)	PNF	(Paxton 1979)	0	(Paxton 1979)	33	(Paxton 1979)	-0.0493733	(Paxton 1979)
Echinodermata	Echinoidea	Histocidaris purpurata	0	gon	(Schultz 2015)	PNF	(Tyler and Gage 1984)	1	(Tyler and Gage 1984)	57	(Tyler and Gage 1984)	2.27746	(Schultz 2015)
Echinodermata	Echinoidea	Histocidaris variabilis	0	gon	(Schultz 2015)	PNF	(Emlet et al. 1987)	1	(Schultz 2015)	21	(Emlet et al. 1987)	5.51544	(Wilson et al. 2013)
Annelida	Polychaeta	Hobsonia florida	0	gon	(Zottoli 1974)	PNF	(Zottoli 1974)	0	(Zottoli 1974)	42	(Zottoli 1974)	-7.22415	(Zottoli 1974)
Echinodermata	Echinoidea	Holopneustes inflatus	0	gon	(Schultz 2015)	PNF	(Monro and Marshall 2015)	1	(Monro and Marshall 2015)	36	(Monro and Marshall 2015)	4.15741	(Schultz 2015)
Echinodermata	Echinoidea	Holopneustes porosissimus	0	gon	(Schultz 2015)	PNF	(Monro and Marshall 2015)	1	(Monro and Marshall 2015)	38	(Monro and Marshall 2015)	3.9342	(Schultz 2015)
Echinodermata	Echinoidea	Holopneustes purpurascens	0	gon	(Schultz 2015)	PNF	(Monro and Marshall 2015)	1	(Monro and Marshall 2015)	33	(Monro and Marshall 2015)	4.74221	(Schultz 2015)
Echinodermata	Crinoidea	Holopus rangii	0	gon	(Mladenov 1987)	PNF	(McEdward and Miner 2001)	1	(Mladenov 1987)	18	(McEdward and Miner 2001)	1.36098	(Baumiller and Labarbera 1989)
Echinodermata	Holothuroidea	Holothuria atra	0	gon	(Uthicke 2001)	PF	(Uthicke 2001)	1	(Monro and Marshall 2015)	21.25	(Uthicke 2001)	5.4775	(Uthicke 1998; Schneider et al. 2013; Wilson et al. 2013; O’Hara and Byrne 2017)
Echinodermata	Holothuroidea	Holothuria edulis	0	gon	(Rakaj et al. 2019)	PF	(Rakaj et al. 2019)	1	(Monro and Marshall 2015)	16.6667	(Rakaj et al. 2019)	4.44471	(Harriott 1985; Uthicke 1998; Wheeling et al. 2007)
Echinodermata	Holothuroidea	Holothuria forskali	0	gon	(Laguerre et al. 2020)	PF	(Laguerre et al. 2020)	1	(Laguerre et al. 2020)	50	(Laguerre et al. 2020)	4.47621	(Fox 1936; Astall and Jones 1991)
Echinodermata	Holothuroidea	Holothuria fuscogilva	0	gon	(Conand 1981)	PF	(Battaglene et al. 2002)	1	(Battaglene et al. 2002)	9	(Battaglene et al. 2002)	6.80239	(Conand 1981)
Echinodermata	Holothuroidea	Holothuria leucospilota	0	gon	(Chao et al. 1995)	PF	(Dabbagh et al. 2011)	1	(Chao et al. 1995)	23	(Dabbagh et al. 2011)	5.69874	(Schneider et al. 2013; Yu et al. 2013)
Echinodermata	Holothuroidea	Holothuria poli	0	gon	(Rakaj et al. 2019)	PF	(Rakaj et al. 2019)	1	(Rakaj et al. 2019)	45.5	(Rakaj et al. 2019)	4.34963	(Rakaj et al. 2019)
Echinodermata	Holothuroidea	Holothuria scabra	0	gon	(Battaglene et al. 2002)	PF	(McEdward and Miner 2001; Battaglene et al. 2002)	1	(Battaglene et al. 2002)	9.5	(McEdward and Miner 2001; Battaglene et al. 2002)	5.82566	(Kodama et al. 2015)
Echinodermata	Holothuroidea	Holothuria tubulosa	0	gon	(Rakaj et al. 2018)	PF	(Rakaj et al. 2018)	1	(Rakaj et al. 2018)	41	(Rakaj et al. 2018)	3.71184	(Coulon et al. 1992)
Mollusca	Gastropoda	Hoplodoris nodulosa	1	sim	(Ruppert et al. 2004)	PNF	(Rose 1985)	0	(Rose 1985)	33	(Rose 1985)	-1.18209	http://www.seaslugforum.net/showall/hoplnodu
Annelida	Polychaeta	Hyalinoecia araucana	0	gon	(Ruppert et al. 2004)	PNF	(Carrasco 1983)	0	(Carrasco 1983)	37	(Carrasco 1983)	-3.80205	(Carrasco 1983)
Annelida	Polychaeta	Hyalinoecia tubicola	0	gon	(Ruppert et al. 2004)	PNF	(Carrasco 1983)	1	(Ruppert et al. 2004)	50	(Dales et al. 1970)	-1.08767	(Dales et al. 1970)
Mollusca	Gastropoda	Hydatina physis	1	sim	(Ruppert et al. 2004)	PF	(Rose 1985)	0	(Rose 1985)	33	(Rose 1985)	-0.854042	(Heller 2015)
Annelida	Polychaeta	Hydroides dianthus	0	gon	(Leone 1970)	PF	(Scheltema et al. 1981)	1	(Scheltema et al. 1981)	42	(Scheltema et al. 1981)	-5.36437	(Kupriyanova et al. 2001)
Annelida	Polychaeta	Hydroides dirampha	0	gon	(Jensen et al. 2014)	PF	(Marshall et al. 2012)	1	(Marshall et al. 2012)	28	(Marshall et al. 2012)	-7.55888	(Allen and Marshall 2010)
Annelida	Polychaeta	Hydroides elegans	1	seq	(Kupriyanova et al. 2001; Miles and Wayne 2009)	PF	(Carpizo-Ituarte and Hadfield 1998)	1	(Miles and Wayne 2009)	30.6667	(Carpizo-Ituarte and Hadfield 1998)	-2.92376	(Kupriyanova et al. 2001; Ghedini et al. 2018)
Annelida	Polychaeta	Hydroides ezoensis	0	gon	https://invasions.si.edu/nemesis/jtmd/SpeciesSummary.jsp?taxon=Hydroides%20ezoensis	PF	(Miura and Kajihara 1984)	1	(Miura and Kajihara 1984)	35	(Miura and Kajihara 1984)	-5.36437	(Kupriyanova et al. 2001)
Annelida	Polychaeta	Hydroides fusicola	0	gon	https://invasions.si.edu/nemesis/jtmd/SpeciesSummary.jsp?taxon=Hydroides%20ezoensis	PF	(Matsuo and Ko 1981)	1	(Matsuo and Ko 1981)	33	(Matsuo and Ko 1981)	-5.36437	(Kupriyanova et al. 2001)
Annelida	Polychaeta	Hydroides norvegicus	0	gon	(Wisely 1957)	PF	(Monro and Marshall 2015)	1	(Monro and Marshall 2015)	34	(Monro and Marshall 2015)	-4.52454	https://www.marinespecies.org/index.php
Echinodermata	Echinoidea	Hygrosoma petersii	0	gon	(Schultz 2015)	PNF	(Monro and Marshall 2015)	1	(Monro and Marshall 2015)	57	(Monro and Marshall 2015)	5.93148	(Schultz 2015)
Echinodermata	Asteroidea	Hymenaster pellucidus	0	gon	(Pain et al. 1982a)	PNF	(Pain et al. 1982a)	1	(Pain et al. 1982a)	50	(Pain et al. 1982a)	-0.262129	(Pain et al. 1982a)
Echinodermata	Asteroidea	Hymenaster rex	0	gon	(Pain et al. 1982a)	PNF	(Pain et al. 1982a)	1	(Pain et al. 1982a)	50	(Pain et al. 1982a)	2.15748	(Pain et al. 1982a)
Echinodermata	Asteroidea	Hymenodiscus coronata	0	gon	(Tyler et al. 1984)	PNF	(Barnes and Barnes 1965)	1	(Barnes and Barnes 1965)	51	(Barnes and Barnes 1965)	4.28709	(Villalobos 2005)
Mollusca	Gastropoda	Hypselodoris bennetti	1	sim	(Ruppert et al. 2004)	A	(Rose 1985)	0	(Rose 1985)	33	(Rose 1985)	-2.39328	http://www.seaslugforum.net/showall/hypsbenn
Mollusca	Gastropoda	Hypselodoris obscura	1	sim	(Ruppert et al. 2004)	PF	(Rose 1985; Wilson 2002)	0	(Rose 1985; Wilson 2002)	30	(Rose 1985; Wilson 2002)	-3.93979	http://www.seaslugforum.net/showall/hypsobsc#:~:text=Length%3A%204%20mm%20to%2060%20mm.
Mollusca	Polyplacophora	Ischnochiton maorianus	0	gon	(Baur 1998)	PNF	(Buckland-Nicks et al. 2002)	1	(Sirenko 2015)	46	(Buckland-Nicks et al. 2002)	-0.0705554	(Murdoch and Shumway 1980)
Echinodermata	Echinoidea	Jacksonaster depressum	0	gon	(Schultz 2017)	PF	(Monro and Marshall 2015)	1	(Monro and Marshall 2015)	27	(Monro and Marshall 2015)	1.29232	(Schultz 2017)
Annelida	Polychaeta	Janua pagenstecheri	1	sim	(Strathmann et al. 1987)	PNF	(Monro and Marshall 2015)	0	(Monro and Marshall 2015)	55	https://www.marinespecies.org/index.php	-11.4135	https://www.marinespecies.org/index.php
Mollusca	Gastropoda	Jorunna pantherina	1	sim	(Ruppert et al. 2004)	PF	(Rose 1985)	0	(Rose 1985)	33	(Rose 1985)	-2.50356	http://www.seaslugforum.net/showall/jorupant#:~:text=Length%3A%201%20inch.,Photographer%3A%20Michael%20Clarke.
Mollusca	Polyplacophora	Katharina tunicata	0	gon	(Baur 1998)	PNF	(Buckland-Nicks et al. 2002)	1	(Sirenko 2015)	49	(Buckland-Nicks et al. 2002)	1.81479	(Carey et al. 2013a, 2014)
Annelida	Polychaeta	Kinbergonuphis pulchra	0	gon	(Hsieh and Simon 1991)	PNF	(Fauchald 1983)	0	(Fauchald 1983)	17	(Fauchald 1983)	-2.89843	(Fauchald 1982)
Annelida	Polychaeta	Kinbergonuphis simoni	0	gon	(Hsieh and Simon 1991)	PNF	(Hsieh and Simon 1987)	0	(Hsieh and Simon 1987)	28	(Hsieh and Simon 1987)	-3.70428	(Hsieh and Simon 1991)
Annelida	Polychaeta	Kinbergonuphis taeniata	0	gon	(Paxton 1979)	PNF	(Paxton 1979)	0	(Paxton 1979)	33	(Paxton 1979)	-2.57862	(Paxton 1979)
Mollusca	Gastropoda	Lacuna pallidula	0	gon	(Fish and Fish 2011)	A	(Mileikovsky 1971)	0	(Fish and Fish 2011)	54	(Mileikovsky 1971)	-2.56408	(Grahame 1982, 1994)
Mollusca	Gastropoda	Lacuna vincta	0	gon	(Fish and Fish 2011)	PF	(Lebour 1937)	0	(Lebour 1937)	52.6667	(Lebour 1937)	-2.52247	(Grahame 1982, 1994; Fish and Fish 2011)
Annelida	Polychaeta	Laeonereis culveri	0	gon	(Mazurkiewicz 1975)	PF	(Mazurkiewicz 1975)	1	(Mazurkiewicz 1975)	41	(Mazurkiewicz 1975)	-3.18909	(de Jesús-Flores et al. 2016)
Annelida	Polychaeta	Lagis koreni	0	gon	(Fish and Fish 2011)	PF	(Nicolaidou 1983)	1	(Nicolaidou 1983)	53	(Nicolaidou 1983)	-3.70428	(Fish and Fish 2011)
Annelida	Polychaeta	Lanice conchilega	0	gon	(Smith 1989)	PNF	(Rouse 2000)	1	(Smith 1989)	49	(Rouse 2000)	-0.400576	(Ropert and Goulletquer 2000)
Annelida	Polychaeta	Laonice branchiata	0	gon	(Radashevsky et al. 2009)	PF	(Radashevsky et al. 2009)	1	(Radashevsky et al. 2009)	25	(Radashevsky et al. 2009)	-2.29653	(Radashevsky et al. 2009)
Annelida	Polychaeta	Laonice brevicornis	0	gon	(Radashevsky et al. 2009)	PF	(Radashevsky et al. 2009)	1	(Radashevsky et al. 2009)	25	(Radashevsky et al. 2009)	-3.85247	(Radashevsky et al. 2009)
Annelida	Polychaeta	Laonome albicingillum	1	sim	(Hsieh 1995)	PNF	(Monro and Marshall 2015)	1	(Monro and Marshall 2015)	25	(Monro and Marshall 2015)	-3.39047	(Hsieh 1995)
Mollusca	Bivalvia	Laternula elliptica	1	sim	(Bylenga et al. 2015)	PNF	(Bylenga et al. 2015)	1	(Bylenga et al. 2015)	65.3333	(Bylenga et al. 2015)	4.11027	(Ahn and Shim 1998; Brockington 2001; Morley et al. 2009)
Echinodermata	Asteroidea	Leiaster leachi	0	gon	(Yamaguchi 1975)	PF	(Yamaguchi 1975)	1	(Yamaguchi 1975)	13	(Yamaguchi 1975)	5.97062	(Yamaguchi 1975)
Annelida	Polychaeta	Leiochone leiopygos	0	gon	(Newell 1951)	PNF	(Cazaux 1972)	1	(Cazaux 1972)	45	(Cazaux 1972)	-2.04419	https://www.marinespecies.org/index.php
Annelida	Polychaeta	Leitoscoloplos kerguelensis	0	gon	(Okuda 1946)	PNF	(Okuda 1946)	1	(Okuda 1946)	43	(Okuda 1946)	-6.75303	(Blake 2017)
Annelida	Polychaeta	Leitoscoloplos pugettensis	0	gon	(Blake 1980)	PNF	(Blake 1980)	1	(Blake 1980)	38	(Blake 1980)	-1.0731	(Hiebert 2015c)
Echinodermata	Echinoidea	Leodia sexiesperforata	0	gon	(Schultz 2017)	PF	(Monro and Marshall 2015)	1	(Monro and Marshall 2015)	24	(Monro and Marshall 2015)	3.11147	(Schultz 2017)
Annelida	Polychaeta	Leodice valens	0	gon	(Åkesson 1967)	PNF	(Åkesson 1967)	1	(Åkesson 1967)	49	(Åkesson 1967)	-2.04419	https://www.marinespecies.org/index.php
Mollusca	Polyplacophora	Lepidochitona cinerea	0	gon	(Baur 1998)	PNF	(Buckland-Nicks et al. 2002)	1	(Sirenko 2015)	54	(Buckland-Nicks et al. 2002)	-2.65926	(Carey et al. 2013a)
Annelida	Polychaeta	Lepidonotus squamatus	0	gon	(Strathmann et al. 1987)	PF	(Monro and Marshall 2015)	1	(Monro and Marshall 2015)	66	https://www.marinespecies.org/index.php	0.0726302	https://www.marinespecies.org/index.php
Echinodermata	Asteroidea	Leptasterias aequalis	0	gon	(George 1994)	PNF	(Emlet et al. 1987)	0	(Monro and Marshall 2015)	37	(Emlet et al. 1987)	0.405465	(Webster 1975)
Echinodermata	Asteroidea	Leptasterias groenlandica	0	gon	(George 1994a)	A	(Lieberkind 1920)	0	(Lieberkind 1920)	60	(Lieberkind 1920)	1.38495	(Grainger 1964)
Echinodermata	Asteroidea	Leptasterias hexactis	0	gon	(George 1994)	A	(Morris et al. 1980)	0	(Morris et al. 1980)	51.3333	(Morris et al. 1980)	1.93291	(Shirley and Stickle 1982)
Echinodermata	Asteroidea	Leptasterias ochotensis	0	gon	(Kubo 1951)	A	(Kubo 1951)	0	(Kubo 1951)	40	(Kubo 1951)	-4.44e-05	(Kubo 1951)
Echinodermata	Asteroidea	Leptasterias tenera	0	gon	(Hendler and Franz 1982)	A	(Worley et al. 1977)	0	(Worley et al. 1977)	45	(Worley et al. 1977)	-4.44e-05	(Hendler and Franz 1982)
Mollusca	Polyplacophora	Leptochiton asellus	0	gon	(Baur 1998)	PNF	(Buckland-Nicks et al. 2002)	1	(Sirenko 2015)	54	(Buckland-Nicks et al. 2002)	-2.07944	(Carey et al. 2013a)
Mollusca	Polyplacophora	Leptochiton rugatus	0	gon	(Baur 1998)	PNF	(Buckland-Nicks et al. 2002)	1	(Sirenko 2015)	54	(Buckland-Nicks et al. 2002)	-4.07454	(Carey et al. 2013a)
Echinodermata	Holothuroidea	Leptopentacta elongata	0	gon	(Ruppert et al. 2004)	PNF	(Monro and Marshall 2015)	1	(Monro and Marshall 2015)	55	(Monro and Marshall 2015)	3.22362	https://www.marinespecies.org/index.php
Echinodermata	Holothuroidea	Leptosynapta clarki	1	seq	(Sewell 1994)	A	(Sewell 1994)	0	(Sewell 1994)	48	(Sewell 1994)	-0.336472	(Sewell 1994)
Echinodermata	Holothuroidea	Leptosynapta inhaerens	1	seq	(Sewell 1994; Lawrence and Herrera 2000)	PNF	(Lawrence and Herrera 2000)	0	(Sewell 1994)	46	(Lawrence and Herrera 2000)	0.330986	(Webster 1975; Lawrence and Herrera 2000)
Mollusca	Gastropoda	Limacina helicina	1	sim	(Lalli and Wells 1978)	PF	(Paranjape 1968)	0	(Lalli and Wells 1978)	76.6667	(Paranjape 1968)	-5.49543	(Biggs 1982; Ikeda and Skjoldal 1989; Maas et al. 2011)
Mollusca	Gastropoda	Limacina rangii	1	sim	(Lalli and Wells 1978)	PF	(Bandel and Hemleben 1995)	0	(Lalli and Wells 1978)	62	(Bandel and Hemleben 1995)	-3.31882	(Ikeda and Fay 1981; Ikeda and Mitchell 1982)
Mollusca	Gastropoda	Limacina retroversa	1	sim	(Lalli and Wells 1978)	PF	(Thabet et al. 2015) Lebour 1932	0	(Lalli and Wells 1978)	47	(Thabet et al. 2015) Lebour 1932	-5.87457	(Maas et al. 2016)
Mollusca	Gastropoda	Limapontia capitata	1	sim	(Ruppert et al. 2004)	PF	(Chia 1971)	0	(Chia 1971)	55	(Chia 1971)	-8.46489	(Chia 1971)
Mollusca	Gastropoda	Limapontia depressa	1	sim	(Ruppert et al. 2004)	PF	(Chia 1971)	0	(Chia 1971)	55	(Chia 1971)	-7.32488	(Chia 1971)
Mollusca	Gastropoda	Limapontia senestra	1	sim	(Ruppert et al. 2004)	PNF	(Chia 1971)	0	(Chia 1971)	55	(Chia 1971)	-7.4527	(Chia 1971)
Mollusca	Bivalvia	Limecola balthica	0	gon	(Fish and Fish 2011)	PF	(Jansson et al. 2013)	1	(Fish and Fish 2011)	38	(Jansson et al. 2013)	-0.448745	(Kennedy and Mihursky 1972)
Echinodermata	Asteroidea	Linckia laevigata	0	gon	(Byrne et al. 2017)	PF	(Mortensen 1931)	1	(Mortensen 1931)	14	(Mortensen 1931)	4.60817	(Webster 1975)
Echinodermata	Echinoidea	Linopneustes fragilis	0	gon	(Schultz 2017)	PF	(Monro and Marshall 2015)	1	(Monro and Marshall 2015)	35	(Monro and Marshall 2015)	6.13002	(Schultz 2017)
Echinodermata	Echinoidea	Linopneustes longispinus	0	gon	(Schultz 2017)	PF	(Monro and Marshall 2015)	1	(Monro and Marshall 2015)	24	(Monro and Marshall 2015)	6.5061	(Schultz 2017)
Mollusca	Gastropoda	Littoraria articulata	0	gon	(Auld et al. 2016)	PF	(Mak 1995)	0	(Mak 1995)	22	(Mak 1995)	-1.24662	http://www.gastropods.com/2/Shell_6932.shtml
Mollusca	Gastropoda	Littorina brevicula	0	gon	(Son and Hong 1998)	PNF	(Son and Hong 1998)	0	(Son and Hong 1998)	35	(Son and Hong 1998)	-3.21516	(Son and Hong 1998)
Mollusca	Gastropoda	Littorina keenae	0	gon	(Auld et al. 2016)	PF	(Schmitt 1979)	0	(Schmitt 1979)	33	(Schmitt 1979)	1.27199	https://www.sealifebase.ca/summary/Littorina-keenae.html#:~:text=It%20has%20a%20shell%20length,splash%20and%20high%20intertidal%20zones.
Mollusca	Gastropoda	Littorina littorea	0	gon	(Auld et al. 2016)	PF	(Lebour 1937)	0	(Lebour 1937)	51.3333	(Lebour 1937)	0.520649	(Newell and Pye 1971; Marsden et al. 2012)
Mollusca	Gastropoda	Littorina obtusata	0	gon	(Fish and Fish 2011)	A	(Pechenik 1999)	0	(Fish and Fish 2011)	50	(Pechenik 1999)	-2.21506	(McMahon et al. 1995; Marsden et al. 2012)
Mollusca	Gastropoda	Littorina saxatilis	0	gon	(Fish and Fish 2011)	A	(Pechenik 1999)	0	(Fish and Fish 2011)	48.5	(Pechenik 1999)	-2.46059	(McMahon et al. 1995; Marsden et al. 2012)
Mollusca	Gastropoda	Littorina scutulata	0	gon	(Auld et al. 2016)	PF	(Monro and Marshall 2015)	0	(Monro and Marshall 2015)	49	(Monro and Marshall 2015)	1.73795	(Murray 1982)
Mollusca	Gastropoda	Lobiger nevilli	1	sim	(Ruppert et al. 2004)	PF	(Marshall et al. 2012)	0	(Marshall et al. 2012)	31	(Marshall et al. 2012)	-6.51604	http://www.seaslugforum.net/showall/lobiviri
Mollusca	Gastropoda	Lobiger souverbii	1	sim	(Ruppert et al. 2004)	PF	(Clark and Goetzfried 1978)	0	(Clark and Goetzfried 1978)	24	(Clark and Goetzfried 1978)	-4.45241	(Welch 2010)
Annelida	Polychaeta	Loimia medusa	0	gon	(Seitz and Schaffner 1995)	PF	(Seitz and Schaffner 1995)	1	(Seitz and Schaffner 1995)	39	(Seitz and Schaffner 1995)	0.150326	(Seitz and Schaffner 1995)
Echinodermata	Asteroidea	Lophaster gaini	0	gon	(Brueggeman 1998)	PNF	(Bosch and Pearse 1990)	1	(Bosch and Pearse 1990)	77	(Bosch and Pearse 1990)	5.02604	(Brueggeman 1998)
Mollusca	Gastropoda	Lottia kogamogai	0	gon	(Kristof et al. 2016)	PNF	(Kristof et al. 2016)	1	(Kristof et al. 2016)	42	(Kristof et al. 2016)	-1.56684	(Niu et al. 1999)
Echinodermata	Echinoidea	Lovenia elongata	0	gon	(Mcnamara et al. 2017)	PF	(Monro and Marshall 2015)	1	(Monro and Marshall 2015)	27	(Monro and Marshall 2015)	4.34644	(Mcnamara et al. 2017)
Echinodermata	Asteroidea	Luidia ciliaris	0	gon	(Ruppert et al. 2004)	PF	(Mortensen 1913)	1	(Mortensen 1913)	55	(Mortensen 1913)	5.36107	https://www.marlin.ac.uk/species/detail/1757#:~:text=Luidia%20ciliaris%20is%20a%20large,only%20at%20their%20outer%20end.
Echinodermata	Asteroidea	Luidia clathrata	0	gon	(Ruppert et al. 2004)	PF	(Monro and Marshall 2015)	1	(Monro and Marshall 2015)	28	(Monro and Marshall 2015)	2.99573	(Schram et al. 2011)
Echinodermata	Asteroidea	Luidia foliolata	0	gon	(Chia et al. 1987)	PF	(Strathmann 1974)	1	(Strathmann 1974)	50	(Strathmann 1974)	5.42303	(Verrill 1914)
Echinodermata	Asteroidea	Luidia maculata	0	gon	(Chia et al. 1987)	PF	(Komatsu et al. 1994)	1	(Komatsu et al. 1994)	40	(Komatsu et al. 1994)	6.37838	https://wiki.nus.edu.sg/display/TAX/Luidia+maculata+-+Eight-armed+Sea+Star
Echinodermata	Asteroidea	Luidia quinaria	0	gon	(Chia et al. 1987)	PF	(Komatsu et al. 1982)	1	(Komatsu et al. 1982)	40	(Komatsu et al. 1982)	2.79775	(Liu et al. 2006)
Echinodermata	Asteroidea	Luidia sarsi	0	gon	(Chia et al. 1987)	PF	(Villalobos 2005)	1	(Villalobos 2005)	49	(Villalobos 2005)	4.28024	(Villalobos 2005)
Annelida	Polychaeta	Lumbrineris japonica	0	gon	(Sato and Osanai 1996)	PNF	(Monro and Marshall 2015)	0	(Monro and Marshall 2015)	43	(Monro and Marshall 2015)	-8.78231	(Carrera-Parra 2006)
Annelida	Polychaeta	Lumbrineris latreilli	0	gon	(Sato and Osanai 1996)	A	(Okuda 1946)	0	(Okuda 1946)	43	(Okuda 1946)	-1.0731	(Oug 2012)
Mollusca	Bivalvia	Lyrodus pedicellatus	1	sim	(Policansky 1982)	PNF	(Pechenik et al. 1979)	0	(Reuben Shipway et al. 2014)	42	(Pechenik et al. 1979)	-2.12366	(Gallager et al. 1981)
Echinodermata	Asteroidea	Lysasterias perrieri	0	gon	(Simpson 1982)	A	(Arnaud 1974)	1	(Arnaud 1974)	70	(Arnaud 1974)	3.24022	(Fisher 1940)
Echinodermata	Echinoidea	Lytechinus anamesus	0	gon	(Schultz 2015)	PF	(Emlet et al. 1987)	1	(Monro and Marshall 2015)	32	(Emlet et al. 1987)	1.30833	(Webster 1975)
Echinodermata	Echinoidea	Lytechinus euerces	0	gon	(Schultz 2015)	PF	(Monro and Marshall 2015)	1	(Monro and Marshall 2015)	24	(Monro and Marshall 2015)	-0.744484	(Schultz 2015)
Echinodermata	Echinoidea	Lytechinus pictus	0	gon	(Schultz 2015)	PF	(Monro and Marshall 2015)	1	(Monro and Marshall 2015)	32	(Monro and Marshall 2015)	5.17034	(Schultz 2015)
Echinodermata	Echinoidea	Lytechinus variegatus	0	gon	(Schultz 2015)	PF	(Mercier et al. 2013)	1	(Monro and Marshall 2015)	26.5	(Mercier et al. 2013)	5.1639	(Borges et al. 2012; Schultz 2015)
Echinodermata	Echinoidea	Lytechinus williamsi	0	gon	(Schultz 2015)	PF	(Monro and Marshall 2015)	1	(Monro and Marshall 2015)	10	(Monro and Marshall 2015)	2.65445	(Schultz 2015)
Annelida	Polychaeta	Macellicephala violacea	1	seq	(Jollivet et al. 2000)	PF	(Rouse 2000)	1	(Rouse and Pleijel 2001)	36	(Rouse 2000)	1.79176	(Nunnally et al. 2016)
Mollusca	Bivalvia	Macoma calcarea	0	gon	(Fish and Fish 2011)	PF	(Von Oertzen 1972)	1	(Kennedy et al. 1989)	66	(Von Oertzen 1972)	0.312944	(Goethel et al. 2017)
Mollusca	Bivalvia	Macomangulus tenuis	0	gon	(Fish and Fish 2011)	PF	(Dekker and Beukema 1999)	1	(Ansell and Trevallion 1967)	58	(Dekker and Beukema 1999)	-0.471644	(Trevallion 1971)
Echinodermata	Ophiuroidea	Macrophiothrix belli	0	gon	(Allen and Podolsky 2007)	PNF	(Allen and Podolsky 2007)	1	(Allen and Podolsky 2007)	20	(Allen and Podolsky 2007)	0.635207	(Hoggett 1991)
Echinodermata	Ophiuroidea	Macrophiothrix caenosa	0	gon	(Allen and Podolsky 2007)	PNF	(Allen and Podolsky 2007)	1	(Allen and Podolsky 2007)	20	(Allen and Podolsky 2007)	0.921835	https://zenodo.org/record/174099
Echinodermata	Ophiuroidea	Macrophiothrix koehleri	0	gon	(Allen and Podolsky 2007)	PF	(Allen and Podolsky 2007)	1	(Allen and Podolsky 2007)	20	(Allen and Podolsky 2007)	1.05402	(Hoggett 1991)
Echinodermata	Ophiuroidea	Macrophiothrix longipeda	0	gon	(Allen and Podolsky 2007)	PF	(Allen and Podolsky 2007)	1	(Allen and Podolsky 2007)	20	(Allen and Podolsky 2007)	0.134867	(Hoggett 1991)
Echinodermata	Ophiuroidea	Macrophiothrix lorioli	0	gon	(Allen and Podolsky 2007)	PF	(Allen and Podolsky 2007)	1	(Allen and Podolsky 2007)	20	(Allen and Podolsky 2007)	0.312662	(Hoggett 1991)
Echinodermata	Ophiuroidea	Macrophiothrix nereidina	0	gon	(Allen and Podolsky 2007)	PNF	(Allen and Podolsky 2007)	1	(Allen and Podolsky 2007)	20	(Allen and Podolsky 2007)	1.05402	http://lifg.australianmuseum.net.au/Group.html?groupId=B0flLKYP
Echinodermata	Ophiuroidea	Macrophiothrix rhabdota	0	gon	(Allen and Podolsky 2007)	PF	(Allen and Podolsky 2007)	1	(Allen and Podolsky 2007)	20	(Allen and Podolsky 2007)	-0.0561094	(Hoggett 1991)
Echinodermata	Ophiuroidea	Macrophiothrix spongicola	0	gon	(Selvakumaraswamy and Byrne 2000)	PF	(Selvakumaraswamy and Byrne 2000)	1	(Selvakumaraswamy and Byrne 2000)	34	(Selvakumaraswamy and Byrne 2000)	1.41418	(Selvakumaraswamy and Byrne 2000)
Echinodermata	Asteroidea	Macroptychaster accrescens	0	gon	(Bosch and Pearse 1990)	PNF	(Bosch and Pearse 1990)	1	(Bosch and Pearse 1990)	77	(Bosch and Pearse 1990)	6.01934	(Brueggeman 1998)
Mollusca	Bivalvia	Magallana ariakensis	1	seq	(Zhou and Allen 2003)	PF	(Miller et al. 2009)	1	(Zhou and Allen 2003)	39	(Miller et al. 2009)	4.29122	(Lombardi 2012)
Mollusca	Bivalvia	Magallana gigas	1	seq	(Zhou and Allen 2003)	PF	(Strathmann 1987b)	1	(Zhou and Allen 2003)	54	(Strathmann 1987b)	2.00457	(Gerdes 1983)
Annelida	Polychaeta	Magelona sacculata	0	gon	(Hiebert 2015d)	PF	(Fauchald 1983)	1	(Fauchald 1983)	38	(Fauchald 1983)	-5.36437	(Hiebert 2015d)
Annelida	Polychaeta	Malacoceros fuliginosus	0	gon	(Day 1934)	PNF	(Rasmussen 1956)	1	(Rasmussen 1956)	50	(Rasmussen 1956)	-3.26762	(Fish and Fish 2011)
Annelida	Polychaeta	Manayunkia aestuarina	0	gon	(Schroeder and Hermans 1975)	PNF	(Rouse 2000)	0	(Monro and Marshall 2015)	50	(Rouse 2000)	-10.8509	(Price and Warwick 1980)
Annelida	Polychaeta	Manayunkia caspica	0	gon	(Rouse and Fitzhugh 1994)	PNF	(Marinescu 1964)	0	(Marinescu 1964)	45	(Marinescu 1964)	-10.4424	(Rouse and Fitzhugh 1994)
Annelida	Polychaeta	Manayunkia mizu	0	gon	(Rouse and Fitzhugh 1994)	PNF	(Monro and Marshall 2015)	0	(Monro and Marshall 2015)	5	(Rouse 1996)	-11.933	(Rouse 1996)
Mollusca	Gastropoda	Maoricrypta immersa	1	seq	(Coe 1948)	A	(Monro and Marshall 2015)	0	(Monro and Marshall 2015)	38	https://collections.museumsvictoria.com.au/specimens/1781362	1.57909	https://molluscsoftasmania.org.au/project/maoricrypta-immersa/
Mollusca	Gastropoda	Maoricrypta monoxyla	1	seq	(Coe 1948)	A	(Collin 2003)	0	(Collin 2003)	36	(Collin 2003)	1.06774	(Collin 2003)
Annelida	Polychaeta	Marenzelleria viridis	0	gon	(George 1966)	PNF	(George 1966)	1	(George 1966)	45	(George 1966)	-1.23834	(George 1966)
Echinodermata	Echinoidea	Maretia planulata	0	gon	(Schultz 2017)	PF	(McEdward and Miner 2001)	1	(Schultz 2017)	13	(McEdward and Miner 2001)	2.38232	(Ryabushko and Propp 1985)
Annelida	Polychaeta	Lumbricillus lineatus	0	NA	(Reynoldson 1939)	A	(Reynoldson 1939)	0	(Reynoldson 1939)	54	(Reynoldson 1939)	-8.09193	(Reynoldson 1939)
Annelida	Polychaeta	Marphysa borradailei	0	gon	(Elbarhoumi et al. 2014)	PNF	(Pillai 1958)	1	(Pillai 1958)	7	(Pillai 1958)	-4.92771	(Elbarhoumi et al. 2014)
Annelida	Polychaeta	Marphysa sanguinea	0	gon	(Elbarhoumi et al. 2014)	PF	(Monro and Marshall 2015)	1	(Monro and Marshall 2015)	45	(Monro and Marshall 2015)	-4.23871	(Elbarhoumi et al. 2014)
Echinodermata	Asteroidea	Marthasterias glacialis	0	gon	(Ghiselin 1969, Minchin 1987)	PF	(McEdward and Miner 2001)	1	(Monro and Marshall 2015)	50.5	(McEdward and Miner 2001)	3.73827	(Minchin 1987; Twomey et al. 2012)
Echinodermata	Asteroidea	Mediaster aequalis	0	gon	(Ruppert et al. 2004)	PNF	(Birkeland et al. 1971)	1	(Birkeland et al. 1971)	45	(Birkeland et al. 1971)	2.46641	(Birkeland et al. 1971; Webster 1975)
Echinodermata	Asteroidea	Mediaster ornatus	0	gon	(Ruppert et al. 2004)	PNF	(Mercier et al. 2013)	NA	GCJ	21	(Mercier et al. 2013)	3.79328	(Wilson et al. 2013)
Annelida	Polychaeta	Megalomma vesiculosum	0	gon	(Rouse and Fitzhugh 1994)	PNF	(Monro and Marshall 2015)	1	(Monro and Marshall 2015)	50	(Monro and Marshall 2015)	-1.23834	(Giangrande and Licciano 2008)
Mollusca	Gastropoda	Melanochlamys diomedea	1	sim	(Ruppert et al. 2004)	PF	(Anthes and Michiels 2007)	0	(Anthes and Michiels 2007)	48	(Anthes and Michiels 2007)	-1.34823	(Anthes and Michiels 2007)
Mollusca	Gastropoda	Melanochlamys handrecki	1	sim	(Ruppert et al. 2004)	PF	(Anthes and Michiels 2007)	0	(Anthes and Michiels 2007)	14	(Anthes and Michiels 2007)	-3.24163	(Anthes and Michiels 2007)
Mollusca	Gastropoda	Melarhaphe neritoides	0	gon	(Fish and Fish 2011; Auld et al. 2016)	PF	(Lebour 1937)	0	(Fish and Fish 2011)	51.5	(Lebour 1937)	-1.52208	(Fish and Fish 2011; Marsden et al. 2012)
Mollusca	Gastropoda	Melibe leonina	1	sim	(Ruppert et al. 2004)	PF	(Havenhand 1993)	0	(Havenhand 1993)	49	(Havenhand 1993)	1.09792	http://www.seaslugforum.net/showall/melileon
Annelida	Polychaeta	Melinna cristata	0	gon	(Hutchings 1973)	PNF	(Monro and Marshall 2015)	1	(Monro and Marshall 2015)	55	(Monro and Marshall 2015)	-7.55888	(Hutchings 1973)
Annelida	Polychaeta	Melinna palmata	0	gon	http://media.eol.org/pages/614406	PNF	(Grehan et al. 1991)	1	(Grehan et al. 1991)	52	(Grehan et al. 1991)	-3.70428	http://media.eol.org/pages/614406
Echinodermata	Echinoidea	Mellita tenuis	0	gon	(Schultz 2017)	PF	(Monro and Marshall 2015)	1	(Monro and Marshall 2015)	29	(Monro and Marshall 2015)	3.02615	(Schultz 2017)
Echinodermata	Echinoidea	Mellitella stokesii	0	gon	(Schultz 2017)	PF	(Monro and Marshall 2015)	1	(Monro and Marshall 2015)	10	(Monro and Marshall 2015)	1.8101	(Schultz 2017)
Echinodermata	Echinoidea	Meoma ventricosa	0	gon	(Schultz 2017)	PF	(Monro and Marshall 2015)	1	(Monro and Marshall 2015)	10	(Monro and Marshall 2015)	5.69751	(Schultz 2017)
Mollusca	Bivalvia	Mercenaria mercenaria	1	sim	(Sastry 1979)	PF	(Loosanoff and Davis 1963)	1	(Loosanoff and Davis 1963)	51	(Loosanoff and Davis 1963)	2.38063	(Brown et al. 2010)
Mollusca	Bivalvia	Meretrix meretrix	0	gon	(Nugranad et al. 2000)	PF	(Liu et al. 2006)	1	(Nugranad et al. 2000)	19	(Liu et al. 2006)	1.38879	(Deshmukh 1979)
Echinodermata	Asteroidea	Meridiastra calcar	0	gon	(Byrne 1992; Lawrence and Herrera 2000)	PNF	(Villinski et al. 2002; Prowse et al. 2008)	1	(Villinski et al. 2002; Prowse et al. 2008)	33	(Villinski et al. 2002; Prowse et al. 2008)	1.78018	(Byrne 1992; Lawrence and Herrera 2000)
Echinodermata	Asteroidea	Meridiastra gunnii	0	gon	(Byrne 1992; Lawrence and Herrera 2000)	PNF	(Villinski et al. 2002; Prowse et al. 2008)	1	(Villinski et al. 2002; Prowse et al. 2008)	33.6667	(Villinski et al. 2002; Prowse et al. 2008)	1.34042	(Byrne 1992; Lawrence and Herrera 2000)
Echinodermata	Asteroidea	Meridiastra mortenseni	0	gon	(Prowse et al. 2008)	PF	(Prowse et al. 2008)	1	(Prowse et al. 2008)	36	(Prowse et al. 2008)	0.65917	(O’ Loughlin et al. 2002)
Echinodermata	Asteroidea	Meridiastra oriens	0	gon	(Prowse et al. 2008)	PNF	(Prowse et al. 2008)	1	(Prowse et al. 2008)	33	(Prowse et al. 2008)	0.00419387	(O’Loughlin et al. 2003)
Echinodermata	Echinoidea	Mesocentrotus franciscanus	0	gon	(Schultz 2015)	PF	(Strathmann 1971)	1	(Monro and Marshall 2015)	37	(Strathmann 1971)	3.79997	(Webster 1975)
Echinodermata	Echinoidea	Mesocentrotus nudus	0	gon	(Ruppert et al. 2004)	PF	(Monro and Marshall 2015)	1	(Monro and Marshall 2015)	44	(Monro and Marshall 2015)	4.87225	(Schultz 2015)
Echinodermata	Holothuroidea	Mesothuria cathedralis	0	gon	(Solis Marin 2003)	PNF	(Solis Marin 2003)	1	(Solis Marin 2003)	21	(Solis Marin 2003)	3.8111	(Wilson et al. 2013)
Echinodermata	Holothuroidea	Mesothuria intestinalis	1	seq	(Solis Marin 2003)	A	(Solis Marin 2003)	NA	(Solis Marin 2003)	50	(Solis Marin 2003)	2.67982	(Solis Marin 2003)
Echinodermata	Echinoidea	Mespilia globulus	0	gon	(Schultz 2015)	PF	(Monro and Marshall 2015)	1	(Monro and Marshall 2015)	34	(Monro and Marshall 2015)	2.98947	(Schultz 2015)
Echinodermata	Echinoidea	Metalia nobilis	0	gon	(Schultz 2017)	PF	(Monro and Marshall 2015)	1	(Monro and Marshall 2015)	10	(Monro and Marshall 2015)	3.72541	(Schultz 2017)
Annelida	Polychaeta	Methanoaricia dendrobranchiata	0	gon	(Eckelbarger and Young 2002)	PNF	(Rouse 2000)	1	(Eckelbarger and Young 2002)	23	(Rouse 2000)	0.142918	(Hourdez et al. 2002)
Echinodermata	Echinoidea	Microcyphus keiensis	0	gon	(Schultz 2015)	PNF	(Monro and Marshall 2015)	1	(Monro and Marshall 2015)	6	(Monro and Marshall 2015)	1.72831	(Schultz 2015)
Annelida	Polychaeta	Micromaldane androgyne	1	sim	(Rouse 1990a)	PNF	(Monro and Marshall 2015)	0	(Monro and Marshall 2015)	23	(Rouse 1990a)	-8.9907	(Rouse 1990a)
Annelida	Polychaeta	Micromaldane nutricula	0	gon	(Rouse 1990a)	A	(Monro and Marshall 2015)	0	(Monro and Marshall 2015)	34	(Rouse 1990a)	-10.0732	(Rouse 1990a)
Annelida	Polychaeta	Micromaldane pamelae	0	gon	(Rouse 1990a)	A	(Monro and Marshall 2015)	0	(Monro and Marshall 2015)	34	(Rouse 1990a)	-8.09331	(Rouse 1990a)
Annelida	Polychaeta	Microphthalmus carolinensis	1	sim	(Adiyodi and Adiyodi 1989)	A	(Monro and Marshall 2015)	0	(Monro and Marshall 2015)	34	(Westheide 1987)	-11.978	(Westheide 1987)
Annelida	Polychaeta	Microphthalmus listensis	1	sim	(Adiyodi and Adiyodi 1989)	A	(Monro and Marshall 2015)	0	(Monro and Marshall 2015)	55	(Westheide 1987)	-11.7747	(Westheide 1987)
Annelida	Polychaeta	Microphthalmus nahantensis	1	sim	(Adiyodi and Adiyodi 1989)	A	(Monro and Marshall 2015)	0	(Monro and Marshall 2015)	41	(Westheide 1987)	-10.7944	(Westheide 1987)
Echinodermata	Echinoidea	Micropyga tuberculata	0	gon	(Schultz 2015)	PF	(Emlet 1995)	1	(Schultz 2015)	21	(Emlet 1995)	4.83605	(Wilson et al. 2013)
Mollusca	Bivalvia	Mimachlamys asperrima	0	gon	(O’Connor and Heasman 1995)	PF	(Styan and Butler 2000)	1	(Styan and Butler 2000)	34	(Styan and Butler 2000)	3.35854	(O’Connor and Heasman 1995)
Mollusca	Bivalvia	Mizuhopecten yessoensis	0	gon	(Vaschenko et al. 1997)	PF	(Strathmann 1987b)	1	(Silina 2016)	39.5	(Fuji and Hashizume 1974)	4.98867	(Fuji and Hashizume 1974)
Mollusca	Bivalvia	Modiolus modiolus	0	gon	(Fish and Fish 2011)	PF	(Monro and Marshall 2015)	1	(Monro and Marshall 2015)	44	(Fish and Fish 2011)	6.5279	(Fish and Fish 2011)
Echinodermata	Holothuroidea	Molpadia intermedia	0	gon	(Ruppert et al. 2004)	PNF	(Strathmann et al. 1992)	1	(Strathmann et al. 1992)	48	(Strathmann et al. 1992)	0.724123	(Nichols 1975)
Mollusca	Gastropoda	Monetaria caputdraconis	0	gon	(Osorio et al. 1999)	PF	(Osorio et al. 1992)	0	(Osorio et al. 1992)	27	(Osorio et al. 1992)	1.92077	(Osorio et al. 1999)
Mollusca	Gastropoda	Monodonta australis	0	gon	(Ruppert et al. 2004)	PF	(Desai 1966)	1	(Chiva et al. 2011)	29	(Yamazaki et al. 2017)	2.72219	https://www.molluscabase.org/
Annelida	Polychaeta	Mooreonuphis jonesi	0	gon	(Fauchald 1982a)	PNF	(Fauchald 1983b)	0	(Fauchald 1983b)	32	(Fauchald 1983b)	-4.5313	(Fauchald 1983a)
Mollusca	Polyplacophora	Mopalia ferreirai	0	gon	(Baur 1998)	PNF	(Buckland-Nicks et al. 2002)	1	(Sirenko 2015)	54	(Buckland-Nicks et al. 2002)	1.34729	(Carey et al. 2013a)
Mollusca	Polyplacophora	Mopalia lignosa	0	gon	(Baur 1998)	PNF	(Buckland-Nicks et al. 2002)	1	(Sirenko 2015)	49	(Buckland-Nicks et al. 2002)	0.175535	(Carey et al. 2013)
Mollusca	Polyplacophora	Mopalia muscosa	0	gon	(Baur 1998)	PNF	(Buckland-Nicks et al. 2002)	1	(Sirenko 2015)	49	(Buckland-Nicks et al. 2002)	0.491387	(Carey et al. 2013a, 2014)
Mollusca	Gastropoda	Mourgona murca	1	sim	(Ruppert et al. 2004)	PF	(Clark and Jensen 1981)	0	(Clark and Jensen 1981)	24	(Clark and Jensen 1981)	-4.81183	https://www.sealifebase.ca/summary/Mourgona-murca.html
Mollusca	Bivalvia	Mulinia lateralis	0	gon	(Sastry 1979)	PF	(Calabrese 1969)	1	(Sastry 1979)	39.5	(Calabrese 1969)	-2.25744	(Kennedy and Mihursky 1972; Shumway 1983)
Mollusca	Bivalvia	Musculus discors	1	seq	(Oyarzún et al. 2020)	A	(Monro and Marshall 2015)	0	(Monro and Marshall 2015)	58	(Fish and Fish 2011)	1.98376	(Harbo 1997)
Mollusca	Bivalvia	Mya arenaria	0	gon	(Strathmann 1987b)	PF	(Strathmann 1987b)	1	(Strathmann 1987b)	45.6667	(Strathmann 1987b)	1.10098	(Kennedy and Mihursky 1972; Emerson et al. 1988; Schade et al. 2019)
Annelida	Polychaeta	Myrianida prolifera	0	gon	(Dales 1951b)	PNF	(Dales 1951b)	0	(Dales 1951b)	51	(Dales 1951b)	-8.09331	(Dales 1951b)
Mollusca	Bivalvia	Mytilus californianus	0	gon	(Oyarzún et al. 2020)	PF	(Strathmann 1987b)	1	(Strathmann 1987b)	48	(Strathmann 1987b)	3.23505	(Bayne et al. 1976)
Mollusca	Bivalvia	Mytilus edulis	0	gon	(Oyarzún et al. 2020)	PF	(Strathmann 1987b)	1	(Strathmann 1987b)	52	(Bayne and Scullard 1977; Gallager et al. 1981; Navarro and Winter 1982; Hamburger et al. 1983; Sukhotin 1992; Sukhotin and Pörtner 2001)	2.12961	(Bayne and Scullard 1977; Gallager et al. 1981; Navarro and Winter 1982; Hamburger et al. 1983; Sukhotin 1992; Sukhotin and Pörtner 2001)
Mollusca	Bivalvia	Mytilus galloprovincialis	0	gon	(Oyarzún et al. 2020)	PF	(Strathmann 1987b)	1	(Strathmann 1987b)	40.6667	(Pérez Camacho et al. 2000; Arranz et al. 2016)	3.10998	(Pérez Camacho et al. 2000; Arranz et al. 2016)
Mollusca	Bivalvia	Mytilus trossulus	0	gon	(Oyarzún et al. 2020)	PF	(Hayhurst and Rawson 2009)	1	(Hayhurst and Rawson 2009)	49	(Hayhurst and Rawson 2009)	1.4779	(Ballanti et al. 2012)
Annelida	Polychaeta	Myxicola infundibulum	0	gon	(Dean et al. 1987)	PNF	(Dean et al. 1987)	1	(Dean et al. 1987)	44	(Dean et al. 1987)	0.0732431	(Shumway et al. 1988)
Annelida	Polychaeta	Myxicola sulcata	0	gon	(Gambi et al. 2001)	PNF	(Gambi et al. 2001)	0	(Gambi et al. 2001)	74	(Gambi et al. 2001)	-5.36437	(Gambi et al. 2001)
Annelida	Polychaeta	Myzostoma cirriferum	1	seq	(Eeckhaut and Jangoux 1993)	PF	(Monro and Marshall 2015)	0	(Monro and Marshall 2015)	48	(Eeckhaut and Jangoux 1993)	-13.9278	(Eeckhaut and Jangoux 1993)
Mollusca	Gastropoda	Nacella concinna	0	gon	(Heller 2015)	PNF	(Pearse et al. 1991, Hoffman 2011)	1	(Powell et al. 2001)	58	(Pearse et al. 1991, Hoffman 2011)	1.85168	(Ralph and Maxwell 1977a; Lu et al. 1994)
Annelida	Polychaeta	Naineris laevigata	0	gon	(Giangrande and Petraroli 1991)	PNF	(Giangrande and Petraroli 1991)	1	(Giangrande and Petraroli 1991)	40	(Giangrande and Petraroli 1991)	0.378336	(Giangrande et al. 2002a)
Mollusca	Gastropoda	Nassarius kraussianus	0	gon	(Demaintenon 2001)	PF	(McKillup and Butler 1979)	0	(Demaintenon 2001)	30	(Tagliarolo et al. 2018)	-4.60517	(Tagliarolo et al. 2018)
Mollusca	Gastropoda	Nassarius nitidus	0	gon	(Webber 1977)	PF	(Fonseca et al. 2020)	0	(Webber 1977)	38	https://www.marinespecies.org/index.php	-0.261866	https://www.marinespecies.org/index.php
Mollusca	Gastropoda	Nassarius pauperatus	0	gon	(McKillup and Butler 1979)	PF	(McKillup and Butler 1979)	0	(McKillup and Butler 1979)	34	(McKillup and Butler 1979)	-0.95615	(McKillup and Butler 1979)
Mollusca	Bivalvia	Nausitora hedleyi	0	gon	(Nair and Saraswathy 1971)	PF	(Nair and Saraswathy 1971)	1	(Nair and Saraswathy 1971)	10	(Nair and Saraswathy 1971)	0.80371	(Mohan and Cheriyan 1981)
Mollusca	Gastropoda	Navanax inermis	1	sim	(Baur 1998; Ruppert et al. 2004)	PF	(Anthes and Michiels 2007)	0	(Anthes and Michiels 2007)	29	(Anthes and Michiels 2007)	2.56008	(Paine 1965; Anthes and Michiels 2007)
Annelida	Polychaeta	Neanthes acuminata	0	gon	(Reish 1957)	PNF	(Reish 1957)	0	(Reish 1957)	33	(Reish 1957)	-4.92771	(Chandramouli et al. 2015)
Annelida	Polychaeta	Neanthes nubila	0	gon	http://species-identification.org/species.php?species_group=macrobenthos_polychaetaandid=718	PF	(Cazaux 1967)	1	(Cazaux 1967)	45	(Cazaux 1967)	0.586986	http://species-identification.org/species.php?species_group=macrobenthos_polychaetaandid=718
Echinodermata	Asteroidea	Nectria macrobrachia	0	gon	(Byrne et al. 2017)	PNF	(Monro and Marshall 2015)	1	(Monro and Marshall 2015)	37	(Monro and Marshall 2015)	2.47128	(Byrne et al. 2017)
Echinodermata	Asteroidea	Nectria ocellata	0	gon	(Byrne et al. 2017)	PNF	(Monro and Marshall 2015)	1	(Monro and Marshall 2015)	37	(Monro and Marshall 2015)	2.61374	https://australian.museum/learn/animals/sea-stars/sydney-seastars/nectria-ocellata-perrier-1876/
Echinodermata	Asteroidea	Nectria wilsoni	0	gon	(Byrne et al. 2017)	PNF	(Monro and Marshall 2015)	1	(Monro and Marshall 2015)	37	(Monro and Marshall 2015)	2.99566	(McDonald and Marsh 2005)
Mollusca	Gastropoda	Nembrotha rosannulata	1	sim	(Ruppert et al. 2004)	PF	(Rose 1985)	0	(Rose 1985)	33	(Rose 1985)	1.39415	http://www.seaslugforum.net/showall/nembrosa#:~:text=grass%20and%20ascidians.-,Length%3A%20100%20mm,Photographer%3A%20Leanne%20%26%20David%20Atkinson.
Annelida	Polychaeta	Neoamphitrite robusta	0	gon	(Edmonds et al. 2000)	PNF	(McHugh 1993)	1	(McHugh 1993)	43.5	(McHugh 1993)	1.22617	(Dales 1961; McHugh 1993)
Annelida	Polychaeta	Neodexiospira foraminosa	1	sim	(Nishi and Yamasu 1992)	PNF	(Nishi and Yamasu 1992)	0	(Nishi and Yamasu 1992)	27	(Nishi and Yamasu 1992)	-7.81122	(Rzhavsky and Kupriyanova 2019)
Annelida	Polychaeta	Neodexiospira nipponica	1	sim	(Strathmann et al. 1987)	PNF	(Okuda 1946)	0	(Okuda 1946)	43	(Okuda 1946)	-10.6076	(Kupriyanova et al. 2001)
Annelida	Polychaeta	Neosabellaria cementarium	0	gon	(Thomas 1994)	PF	(Monro and Marshall 2015)	0	(Monro and Marshall 2015)	49	(Monro and Marshall 2015)	-3.36955	(Hartman 1944)
Echinodermata	Holothuroidea	Neostichopus grammatus	0	gon	(Foster and Hodgson 1995)	PNF	(Foster and Hodgson 1995)	1	(Foster and Hodgson 1995)	34	(Foster and Hodgson 1995)	3.03082	(Foster and Hodgson 1995)
Echinodermata	Asteroidea	Nepanthia belcheri	0	gon	(Kenny 1969)	PNF	(Kenny 1969)	1	(Kenny 1969)	19	(Kenny 1969)	-0.786516	(Kenny 1969)
Annelida	Polychaeta	Nephtys caecoides	0	gon	(Blake 2017)	PF	(Rouse 2000)	1	(Blake 2017)	38	(Blake 2017a)	0.371625	(Zeuthen 1947)
Annelida	Polychaeta	Nephtys hombergii	0	gon	(Mathivat-Lallier and Cazaux 1991)	PF	(Monro and Marshall 2015)	1	(Monro and Marshall 2015)	69	(Monro and Marshall 2015)	-1.0731	https://www.marlin.ac.uk/species/detail/1710#:~:text=Nephtys%20hombergii%20is%20a%20relatively,small%20with%20four%20small%20antennae.
Annelida	Polychaeta	Nephtys incisa	0	gon	(Shojaei et al. 2015)	PF	(Lacalli 1980)	1	(Lacalli 1980)	45	(Lacalli 1980)	-1.0731	(Pettibone 1963)
Annelida	Polychaeta	Nereimyra punctata	0	gon	(Schram and Haaland 1984)	PF	(Schram and Haaland 1984)	1	(Schram and Haaland 1984)	59	(Schram and Haaland 1984)	-5.89879	(Schram and Haaland 1984)
Annelida	Polychaeta	Nereis falcaria	0	gon	(Read 1974)	PNF	(Read 1974)	0	(Read 1974)	41	(Read 1974)	-3.70428	http://www.annelida.net/nz/Polychaeta/Family/Nereididae/nereis-falcaria.htm#:~:text=Maximum%20size%3A%2050%20mm%20total%20length%2C%203%20mm%20body%20width.
Annelida	Polychaeta	Nereis pelagica	0	gon	(Wilson 1932; Rasmussen 1956)	PNF	(Wilson 1932; Rasmussen 1956)	1	(Wilson 1932; Rasmussen 1956)	52.5	(Wilson 1932; Rasmussen 1956)	-3.92526	(Wilson 1932; Rasmussen 1956)
Annelida	Polychaeta	Nereis procera	0	gon	(Reish 1954)	PNF	(Carson and Hentschel 2006)	1	(Carson and Hentschel 2006)	49	(Carson and Hentschel 2006)	-2.04419	https://www.marinespecies.org/index.php
Annelida	Polychaeta	Nereis vexillosa	0	gon	(Johnson 1943)	PNF	(Johnson 1943)	1	(Johnson 1943)	49	(Johnson 1943)	-2.89843	(Johnson 1943)
Mollusca	Gastropoda	Nerita atramentosa	0	gon	(Heller 2015)	PF	(Przeslawski 2008)	0	(Przeslawski 2008)	33	(Przeslawski 2008)	0.115366	(Underwood 1976)
Mollusca	Gastropoda	Nerita balteata	0	gon	(Heller 2015)	PF	(Fukumori and Kano 2014)	0	(Webber 1977)	3	(Fukumori and Kano 2014)	1.33314	(Houlihan 1979)
Mollusca	Gastropoda	Nerita peloronta	0	gon	(Heller 2015)	PF	(Fukumori and Kano 2014)	0	(Webber 1977)	13	(Fukumori and Kano 2014)	2.68268	(Hughes 1971)
Mollusca	Gastropoda	Nerita tessellata	0	gon	(Heller 2015)	PF	(Fukumori and Kano 2014)	0	(Webber 1977)	13	(Fukumori and Kano 2014)	1.4702	(Hughes 1971)
Mollusca	Gastropoda	Nerita versicolor	0	gon	(Heller 2015)	PF	(Fukumori and Kano 2014)	0	(Webber 1977)	13	(Fukumori and Kano 2014)	1.94326	(Hughes 1971)
Mollusca	Gastropoda	Neverita lewisii	0	gon	https://montereybayaquarium.tumblr.com/post/108919850198/lewis-moon-snail-polinices-lewisii-one-of-the#:~:text=The%20Lewis'%20moon%20snail%20(Polinices%20lewisii)%20is%20one%20of,the%20coolest%20marine%20gastropods%20around.andtext=Unlike%20many%20invertebrates%2C%20moon%20snails,collar%20because%20of%20its%20shape.	PF	(Pedersen and Page 2000)	0	(Pedersen and Page 2000)	49	(Pedersen and Page 2000)	6.07535	https://www.eopugetsound.org/species/polinices-lewisii#:~:text=Morphology,-Shell%20size%20upandtext=Average%20mass%3A%20435%20g.
Mollusca	Gastropoda	Newnesia antarctica	1	sim	(Ruppert et al. 2004)	A	(Hain and Arnaud 1992)	0	(Hain and Arnaud 1992)	70	(Hain and Arnaud 1992)	2.10129	(Hain and Arnaud 1992)
Annelida	Polychaeta	Nicolea zostericola	0	gon	(Pandian 2019)	PNF	(Cazaux 1970; Eckelbarger 1974)	1	(Cazaux 1970; Eckelbarger 1974)	42	(Cazaux 1970; Eckelbarger 1974)	-7.02445	(Eckelbarger 1974)
Annelida	Polychaeta	Nicon aestuariensis	0	gon	(Estcourt 1967)	PNF	(Estcourt 1966)	1	(Estcourt 1966)	43	(Estcourt 1966)	-1.81592	(Estcourt 1966)
Echinodermata	Asteroidea	Notasterias armata	0	gon	(Fisher 1940)	A	(Bosch and Pearse 1990)	0	(Bosch and Pearse 1990)	77	(Bosch and Pearse 1990)	2.57944	(Fisher 1940)
Annelida	Polychaeta	Notaulax nudicollis	0	gon	(Rouse and Fitzhugh 1994)	PF	(Monro and Marshall 2015)	1	(Monro and Marshall 2015)	17	(Rouse and Fitzhugh 1994)	-6.23233	(Tovar-Hernández et al. 2020)
Echinodermata	Echinoidea	Notocidaris gaussensis	0	NA	(Schultz 2015)	A	(Mortensen 1909)	0	(Mortensen 1909)	65	(Mortensen 1909)	1.84644	(Schultz 2015)
Annelida	Polychaeta	Notomastus latericeus	0	gon	(Strathmann et al. 1987)	PNF	(Monro and Marshall 2015)	1	(Monro and Marshall 2015)	50	(Wilson 1933)	-4.20639	(Parry et al. 1999)
Mollusca	Gastropoda	Noumea norba	1	sim	(Ruppert et al. 2004)	PF	(Wilson 2002)	0	(Wilson 2002)	26	(Wilson 2002)	-3.75834	http://www.gastropods.com/5/Shell_50425.shtml
Mollusca	Gastropoda	Nucella canaliculata	0	gon	(Heller 2015)	A	(Morris et al. 1980)	0	(Morris et al. 1980)	48	(Morris et al. 1980)	0.61053	https://inverts.wallawalla.edu/Mollusca/Gastropoda/Prosobranchia/Order_Neogastropoda/Suborder_Rachiglossa/Family_Nucellidae/Nucella_canaliculata.html
Mollusca	Gastropoda	Nucella emarginata	0	gon	(Spight and Emlen 1976)	A	(Spight 1976)	0	(Spight 1976)	38	(Spight 1976)	1.38174	(Spight and Emlen 1976)
Mollusca	Gastropoda	Nucella lapillus	0	gon	(Fish and Fish 2011)	A	(Webber 1977)	0	(Fish and Fish 2011)	51.75	(Webber 1977)	0.76819	(Etter 1989; Leung et al. 2000; Marsden et al. 2012)
Mollusca	Bivalvia	Nucula nucleus	0	gon	(Zardus 2002)	PNF	(Monro and Marshall 2015)	0	(Monro and Marshall 2015)	50	(Monro and Marshall 2015)	-0.632201	http://species-identification.org/species.php?species_group=molluscaandid=834#:~:text=Size%3A,darker%20or%20lighter%20concentric%20bands.
Mollusca	Bivalvia	Nucula sulcata	0	gon	(Zardus 2002)	PNF	(Zardus 2002)	0	(Franzén 1983)	56	https://www.marinespecies.org/index.php	0.491366	https://www.marinespecies.org/index.php
Echinodermata	Echinoidea	Nudechinus scotiopremnus	0	gon	(Schultz 2015)	PF	(Monro and Marshall 2015)	1	(Monro and Marshall 2015)	27	(Monro and Marshall 2015)	0.738855	(Schultz 2015)
Mollusca	Bivalvia	Nutricola tantilla	0	gon	(Lützen et al. 2014)	A	(Strathmann 1987b)	0	(Monro and Marshall 2015)	48.5	(Strathmann 1987b)	0.0327732	(Pamatmat 1969)
Mollusca	Polyplacophora	Nuttallochiton mirandus	0	gon	(Ruppert et al. 2004)	PNF	(Hain and Arnaud 1992)	1	(Hain and Arnaud 1992)	70	(Hain and Arnaud 1992)	5.69731	(Arntz et al. 1992)
Mollusca	Gastropoda	Ocenebra erinaceus	0	gon	(Fish and Fish 2011)	A	(Smith et al. 2015)	0	(Fish and Fish 2011)	50	(Smith et al. 2015)	0.935496	(Marsden et al. 2012)
Echinodermata	Holothuroidea	Ocnus planci	0	gon	(Ruppert et al. 2004)	PNF	(Monro and Marshall 2015)	1	(Monro and Marshall 2015)	57	http://species-identification.org/species.php?species_group=echinodermataandid=76	4.21174	http://species-identification.org/species.php?species_group=echinodermataandid=76
Echinodermata	Asteroidea	Odontaster meridionalis	0	gon	(Bosch and Pearse 1990)	PF	(Bosch and Pearse 1990)	1	(Bosch and Pearse 1990)	77	(Bosch and Pearse 1990)	3.35762	(Brueggeman 1998)
Echinodermata	Asteroidea	Odontaster validus	0	gon	(McClintock et al. 1988)	PF	(Bosch and Pearse 1990)	1	(Bosch and Pearse 1990)	77	(Bosch and Pearse 1990)	1.58924	(McClintock et al. 1988)
Mollusca	Gastropoda	Olea hansineensis	1	sim	(Ruppert et al. 2004)	PF	(Marshall et al. 2012)	0	(Marshall et al. 2012)	43	(Marshall et al. 2012)	-6.29099	(Jensen 2001)
Mollusca	Gastropoda	Onchidoris muricata	1	sim	(Ruppert et al. 2004)	PF	(Todd and Havenhand 1988; Goddard 1991)	0	(Todd and Havenhand 1988; Goddard 1991)	48.5	(Todd and Havenhand 1988; Goddard 1991)	-2.52521	(Todd and Havenhand 1988)
Mollusca	Polyplacophora	Onithochiton neglectus	0	gon	(Baur 1998)	PNF	(Buckland-Nicks et al. 2002)	1	(Sirenko 2015)	46	(Buckland-Nicks et al. 2002)	-0.916469	(Murdoch and Shumway 1980)
Mollusca	Gastropoda	Onoba semicostata	0	gon	(Baptista 2017)	A	(Monro & Marshall 2015)	NA	(Monro & Marshall 2015)	50	(Monro & Marshall 2015)	-5.41102	http://species-identification.org/species.php?species_group=mollusca&id=868#:~:text=Size%3A,usually%20absent%20in%20this%20species.
Annelida	Polychaeta	Onuphis elegans	0	gon	(Blake 1974)	PNF	(Blake 1975)	1	(Blake 1975)	38	(Blake 1975)	-2.29653	(Fauchald 1982b)
Annelida	Polychaeta	Onuphis iridescens	0	gon	(Crumrine 2001)	PNF	(Strathmann 1987b)	0	(Strathmann 1987b)	49	(Strathmann 1987b)	-4.87246	(Fauchald 1982b)
Annelida	Polychaeta	Ophelia bicornis	0	gon	(Fish and Fish 2011)	PNF	(Wilson 1948)	1	(Wilson 1948)	45.5	(Wilson 1948)	-1.35313	(Beis et al. 1980; Fish and Fish 2011)
Annelida	Polychaeta	Ophelia limacina	0	gon	(Shojaei et al. 2015)	PNF	(Curtis 1977)	1	(Curtis 1977)	69	(Curtis 1977)	-3.68888	(Curtis 1977)
Echinodermata	Ophiuroidea	Ophiacantha anomala	1	sim	(Hendler 1991)	A	(Hendler 1991)	0	(Hendler 1991)	64	(Hendler 1991)	-1.00374	(Martynov and Litvinova 2008)
Echinodermata	Ophiuroidea	Ophiacantha bidentata	0	gon	(Tyler and Gage 1982)	A	(Tyler and Gage 1982)	0	(Ruppert et al. 2004)	79	(Tyler and Gage 1982)	-1.00165	(Schmid 1996)
Echinodermata	Ophiuroidea	Ophiacantha imago	0	gon	(Mortensen 1920)	A	(Hendler 1991)	0	(Hendler 1991)	41	(Hendler 1991)	-1.65137	(Mortensen 1920)
Echinodermata	Ophiuroidea	Ophiactis resiliens	0	gon	(Selvakumaraswamy and Byrne 2000)	PF	(Selvakumaraswamy and Byrne 2000)	1	(Selvakumaraswamy and Byrne 2000)	35	(Selvakumaraswamy and Byrne 2000)	-1.42782	(Pentreath 1971; Selvakumaraswamy and Byrne 2000)
Echinodermata	Ophiuroidea	Ophiactis savignyi	0	gon	(O’Hara 2017)	PF	(Chao and Tsai 1995)	1	(Chao and Tsai 1995)	22	(Chao and Tsai 1995)	-3.83486	(Chao and Tsai 1995)
Echinodermata	Ophiuroidea	Ophiarachnella gorgonia	0	gon	(Cisternas and Byrne 2005)	PNF	(Cisternas and Byrne 2005)	1	(Cisternas and Byrne 2005)	14	(Cisternas and Byrne 2005)	0.312662	https://www.sealifebase.ca/summary/Ophiarachnella-gorgonia.html
Echinodermata	Asteroidea	Ophidiaster cribrarius	0	gon	(Yamaguchi 1975, Ruppert et al. 2004)	PF	(Yamaguchi and Lucas 1984)	1	(Yamaguchi and Lucas 1984)	13	(Yamaguchi and Lucas 1984)	0.51614	(Yamaguchi 1975)
Echinodermata	Asteroidea	Ophidiaster granifer	0	gon	(Ruppert et al. 2004)	PNF	(Yamaguchi 1975)	1	(Yamaguchi 1975)	13	(Yamaguchi 1975)	1.38495	(Yamaguchi 1975)
Echinodermata	Asteroidea	Ophidiaster guildingi	0	gon	(Ruppert et al. 2004)	PF	(Mortensen 1921)	1	(Mortensen 1921)	20	(Mortensen 1921)	0.0413314	(Fisher 1940)
Echinodermata	Asteroidea	Ophidiaster hemprichi	0	gon	(Ruppert et al. 2004)	PF	(Yamaguchi 1975)	1	(Yamaguchi 1975)	13	(Yamaguchi 1975)	1.05864	(Yamaguchi 1975)
Echinodermata	Ophiuroidea	Ophiocoma dentata	0	gon	(Soong et al. 2005)	PF	(Marshall et al. 2012)	1	(Marshall et al. 2012)	6	(Price and Rowe 1996)	-0.417267	(Price and Rowe 1996)
Echinodermata	Ophiuroidea	Ophiocoma echinata	0	gon	(Lawrence and Herrera 2000)	PF	(Hendler 1991)	1	(Hendler 1991)	9	(Alvarado and Solís-Marín 2014)	2.26522	(Lawrence and Herrera 2000)
Echinodermata	Ophiuroidea	Ophiocoma pumila	0	gon	(Lawrence and Herrera 2000)	PF	(Mladenov 1985)	1	(Mladenov 1985)	18	(Mladenov 1985)	0.635207	(Lawrence and Herrera 2000)
Echinodermata	Ophiuroidea	Ophiocoma scolopendrina	0	gon	(Soong et al. 2005)	PF	(Delroisse et al. 2013)	NA	GCJ	13	(Delroisse et al. 2013)	2.55245	Ryabushko & Propp '85 SovJMarBiol 11: 331-335
Echinodermata	Ophiuroidea	Ophiocoma wendtii	0	gon	(Lawrence and Herrera 2000)	PF	(Lawrence and Herrera 2000)	1	(Lawrence and Herrera 2000)	9	(Alvarado and Solís-Marín 2014)	2.49615	(Lawrence and Herrera 2000)
Echinodermata	Ophiuroidea	Ophiocomella ophiactoides	0	gon	(Lawrence and Herrera 2000)	PF	(Hendler 1991)	1	(Hendler 1991)	18	(Hendler 1991)	-2.51846	(Lawrence and Herrera 2000)
Echinodermata	Ophiuroidea	Ophiocomina nigra	0	gon	(Fish and Fish 2011)	PF	(Hendler 1991)	1	(Hendler 1991)	60	(Hendler 1991)	-0.546036	(Robinson et al. 2010)
Echinodermata	Ophiuroidea	Ophiocten gracilis	0	gon	(Sumida et al. 2000)	PF	(Pearse 1994)	1	(Pearse 1994)	54	(Sumida et al. 2000)	-1.75657	(Sumida et al. 2000)
Echinodermata	Ophiuroidea	Ophiocten hastatum	0	gon	(Gage et al. 2004)	PF	(Gage et al. 2004)	1	(Gage et al. 2004)	54	(Gage et al. 2004)	-0.732222	(Gage et al. 2004)
Echinodermata	Ophiuroidea	Ophiodaphne formata	0	gon	(Tominaga et al. 2004)	PF	(Tominaga et al. 2004)	1	(Tominaga et al. 2004)	35	(Tominaga et al. 2004)	-2.51846	(Tominaga et al. 2004)
Annelida	Polychaeta	Ophiodromus flexuosus	0	gon	(Haaland and Schram 1983)	PF	(Haaland and Schram 1983)	1	(Haaland and Schram 1983)	59	(Haaland and Schram 1983)	-3.58743	(Haaland and Schram 1983)
Echinodermata	Ophiuroidea	Ophiolepis elegans	0	gon	(Stancyk 1973)	PNF	(Stancyk 1973)	1	(Stancyk 1973)	27	(Stancyk 1973)	0.134867	(Stancyk 1973)
Echinodermata	Ophiuroidea	Ophiolepis impressa	0	gon	(Hendler 1979)	PNF	(Hendler 1991)	1	(Hendler 1991)	17	(Hendler 1991)	0.260599	(Hendler and Littman 1986)
Echinodermata	Ophiuroidea	Ophiolepis kieri	1	seq	(Hendler 1979)	A	(Hendler 1991)	0	(Hendler 1991)	17	(Hendler 1991)	-2.67792	(Hendler 1979)
Echinodermata	Ophiuroidea	Ophiolepis paucispina	1	sim	(Hendler 1979)	A	(Byrne 1991a)	0	(Byrne 1991a)	20.5	(Byrne 1991a)	-3.66854	(Hendler 1979)
Echinodermata	Ophiuroidea	Ophiomastix venosa	0	gon	(Delroisse et al. 2013)	PNF	(Fourgon et al. 2005)	1	(Fourgon et al. 2005)	23	(Fourgon et al. 2005)	0.782504	(Delroisse et al. 2013)
Echinodermata	Ophiuroidea	Ophiomaza cacaotica	0	gon	(Mortensen 1937)	PF	(Hendler 1991)	1	(Hendler 1991)	1	http://www.wildsingapore.com/wildfacts/echinodermata/ophuiroideafi.htm	-2.96777	http://www.wildsingapore.com/wildfacts/echinodermata/ophiuroidea/featherstar.htm
Echinodermata	Ophiuroidea	Ophiomitrella clavigera	1	seq	(Mortensen 1920)	A	(Hendler 1991)	NA	(Hendler 1991)	57	(Hendler 1991)	-2.04862	(Mortensen 1920)
Echinodermata	Ophiuroidea	Ophiomusium lymani	0	gon	(Gage and Tyler 1982)	PNF	(Schoener 1972)	1	(Schoener 1972)	36	(Schoener 1972)	-0.80828	(Smith 1983)
Echinodermata	Ophiuroidea	Ophiomyxa brevirima	0	gon	(Hendler 1991)	A	(Hendler 1991)	0	(Hendler 1991)	41	(Hendler 1991)	-3.83486	http://nzetc.victoria.ac.nz/tm/scholarly/tei-Vic18Zool-t1-body-d5-d1-d1.html
Echinodermata	Ophiuroidea	Ophiomyxa flaccida	0	gon	(Hendler 1991)	A	(Hendler 1991)	0	(Hendler 1991)	17	(Alvarado and Solís-Marín 2014)	-1.00374	https://www.gbif.org/es/species/2276556
Echinodermata	Ophiuroidea	Ophionereis olivacea	1	seq	(Byrne 1991b)	A	(Byrne 1991b)	0	(Byrne 1991b)	21	(Byrne 1991b)	-5.6211	(Byrne 1991b)
Echinodermata	Ophiuroidea	Ophionereis schayeri	0	gon	(Selvakumaraswamy and Byrne 2000)	PNF	(Falkner et al. 2006)	1	(Falkner et al. 2006)	34	(Falkner et al. 2006)	0.782504	(Selvakumaraswamy and Byrne 2000)
Echinodermata	Ophiuroidea	Ophionereis vivipara	1	sim	(Hendler 1991)	A	(Hendler 1991)	0	(Hendler 1991)	19	(Hendler 1979)	-2.51846	(Hendler 1975)
Echinodermata	Ophiuroidea	Ophionotus hexactis	1	sim	(Hendler 1991)	A	(Hendler 1991)	NA	(Hendler 1991)	49	https://bie.ala.org.au/species/25176047	-0.732222	(Hendler 1991)
Echinodermata	Ophiuroidea	Ophiopholis aculeata	0	gon	(Strathmann and Rumrill 1987)	PF	(Strathmann 1987b)	1	(Strathmann and Rumrill 1987)	52	(Fish and Fish 2011)	1.28336	(LaBarbera 1982; Fish and Fish 2011)
Echinodermata	Ophiuroidea	Ophiophycis gracilis	0	gon	(Hendler 1991)	A	(Hendler 1991)	NA	(Hendler 1991)	16	https://mczbase.mcz.harvard.edu/guid/MCZ:IZ:OPH-5913	-2.78998	(Hendler 1975)
Echinodermata	Ophiuroidea	Ophioplinthus gelida	0	gon	(Hendler 1991)	PNF	(Hendler 1975)	NA	(Hendler 1975)	77	(Clark 1951)	-0.486608	(Clark 1951)
Echinodermata	Ophiuroidea	Ophioplinthus tessellata	0	gon	(Martynov and Litvinova 2008)	PNF	(Hendler 1991)	1	(Hendler 1991)	41	(Madeira et al. 2019)	0.635207	(Martynov and Litvinova 2008)
Echinodermata	Ophiuroidea	Ophioplocus japonicus	0	gon	(Komatsu and Tomoko 1993)	PNF	(Monro and Marshall 2015)	1	(Monro and Marshall 2015)	37	(Monro and Marshall 2015)	4.54685	https://www.marinespecies.org/index.php
Echinodermata	Ophiuroidea	Ophiothrix caespitosa	0	gon	(Selvakumaraswamy and Byrne 2000)	PF	(Selvakumaraswamy and Byrne 2000)	1	(Selvakumaraswamy and Byrne 2000)	34	(Selvakumaraswamy and Byrne 2000)	-2.04862	(Selvakumaraswamy and Byrne 2000)
Echinodermata	Ophiuroidea	Ophiura albida	0	gon	(Lawrence & Herrera 2000)	PF	(Lawrence & Herrera 2000)	NA	(Lawrence & Herrera 2000)	35	(Lawrence & Herrera 2000)	-2.04862	(Lawrence & Herrera 2000)
Echinodermata	Ophiuroidea	Ophiura ljungmani	0	gon	(Lawrence & Herrera 2000)	PF	(Lawrence & Herrera 2000)	NA	(Lawrence & Herrera 2000)	23	(Borges et al. 2015)	-1.00374	(Lawrence & Herrera 2000)
Echinodermata	Ophiuroidea	Ophiura meridionalis	1	sim	(Lawrence & Herrera 2000)	A	(Hendler 1991)	NA	(Hendler 1991)	54	(O’Hara 1999)	-2.04862	(Lawrence & Herrera 2000)
Echinodermata	Ophiuroidea	Ophiura ophiura	0	gon	(Lawrence & Herrera 2000)	PF	(Hendler 1991)	NA	GCJ	50	(Hendler 1991)	0.875469	(Fox 1936)
Echinodermata	Ophiuroidea	Ophiura robusta	0	gon	(Lawrence & Herrera 2000)	PF	(Hendler 1991)	NA	no fert mode, all good	74	(Hendler 1991)	-2.05686	(Blicher & Sejr 2011)
Echinodermata	Ophiuroidea	Ophiura sarsii	0	gon	(Lawrence & Herrera 2000)	PF	(Strathmann & Rumrill 1987)	NA	GCJ	51.5	(Hargrave et al. 2004)	0.788642	(Hughes et al. 2011) (Fox 1936)
Annelida	Polychaeta	Ophryotrocha baccii	1	sim	(Åkesson 1973)	PNF	(Åkesson 1973)	0	(Åkesson 1973)	62	(Åkesson 1973)	-7.12222	http://species-identification.org/species.php?species_group=macrobenthos_polychaetaandid=759#:~:text=Size%3A,12%20mm%3B%20about%2030%20chaetigers.
Annelida	Polychaeta	Ophryotrocha cosmetandra	0	gon	(Oug 1990)	PNF	(Oug 1990)	0	(Oug 1990)	70	(Oug 1990)	-9.21897	(Oug 1990)
Annelida	Polychaeta	Ophryotrocha diadema	1	sim	(Åkesson 1976)	PNF	(Åkesson 1976)	0	(Åkesson 1976)	33	(Åkesson 1976)	-9.47131	(Åkesson 1976)
Annelida	Polychaeta	Ophryotrocha gracilis	1	sim	(Sella et al. 1997)	PNF	(Schulze 2006)	0	(Schulze 2006)	54	(Sella et al. 1997)	-9.21897	(Sella et al. 1997)
Annelida	Polychaeta	Ophryotrocha hartmanni	1	sim	(Åkesson 1973)	PNF	(Åkesson 1973)	0	(Åkesson 1973)	37	(Åkesson 1973)	-9.47131	(Simonini et al. 2009)
Annelida	Polychaeta	Ophryotrocha labronica	0	gon	(Åkesson 1973)	PNF	(Åkesson 1973)	0	(Åkesson 1973)	41	(Åkesson 1973)	-9.7534	(Simonini et al. 2009)
Annelida	Polychaeta	Ophryotrocha maculata	1	sim	(Åkesson 1974)	PNF	(Åkesson 1974)	1	(Åkesson 1974)	58	(Åkesson 1974)	-9.7534	(Åkesson 1974)
Annelida	Polychaeta	Ophryotrocha notoglandulata	0	gon	(Åkesson 1973b)	PNF	(Åkesson 1973b)	0	(Åkesson 1973b)	35	(Åkesson 1973b)	-8.09331	(Åkesson 1973b)
Annelida	Polychaeta	Ophryotrocha puerilis	1	seq	(Åkesson 1973b)	PF	(Monro and Marshall 2015)	1	(Monro and Marshall 2015)	35	(Åkesson 1973b)	-7.12222	http://species-identification.org/species.php?species_group=macrobenthos_polychaetaandid=759#:~:text=Size%3A,12%20mm%3B%20about%2030%20chaetigers.
Mollusca	Bivalvia	Ostrea edulis	1	sim	(Jonsson et al. 1999)	PF	(Jonsson et al. 1999; González-Araya and Robert 2018)	0	(Jonsson et al. 1999)	53.3333	(Jonsson et al. 1999; González-Araya and Robert 2018)	3.0404	(Rodhouse 1978; Fish and Fish 2011)
Annelida	Polychaeta	Owenia fusiformis	0	gon	(Gentil et al. 1990)	PF	(Ménard et al. 1989; Gentil et al. 1990)	1	(Ménard et al. 1989; Gentil et al. 1990)	49	(Ménard et al. 1989; Gentil et al. 1990)	-7.39715	(Gentil et al. 1990)
Annelida	Polychaeta	Oxydromus pugettensis	1	sim	(Vuturo 2004)	PNF	(Blake 1975; Morris et al. 1980)	1	(Blake 1975; Morris et al. 1980)	42.5	(Blake 1975; Morris et al. 1980)	-4.23871	https://inverts.wallawalla.edu/Annelida/Hesionidae/Ophiodromus%20pugettensis.html#:~:text=Ophiodromus%20pugettensis%2C%20about%202%20cm,a%20sponge%20in%20Padilla%20Bay.andtext=Description%3A%20As%20with%20all%20members,most%20segments%20wider%20than%20long.
Mollusca	Gastropoda	Oxynoe antillarum	1	sim	(Ruppert et al. 2004)	PF	(Clark and Goetzfried 1978)	0	(Clark and Goetzfried 1978)	24	(Clark and Goetzfried 1978)	-3.13095	(Jensen 2001)
Mollusca	Gastropoda	Oxynoe azuropunctata	1	sim	(Ruppert et al. 2004)	PNF	(DeFreese and Clark 1983)	0	(DeFreese and Clark 1983)	24	(DeFreese and Clark 1983)	-2.50356	(Jensen 2001)
Mollusca	Gastropoda	Oxynoe olivacea	1	sim	(Ruppert et al. 2004)	PF	(Jensen 2001)	0	(Jensen 2001)	40	(Jensen 2001)	-1.99094	(Jensen 2001)
Mollusca	Gastropoda	Oxynoe viridis	1	sim	(Ruppert et al. 2004)	PF	(Rose 1985)	0	(Rose 1985)	33	(Rose 1985)	-1.99094	(Jensen 2001)
Echinodermata	Echinoidea	Palaeobrissus hilgardi	0	gon	(Schultz 2017)	PF	(Monro and Marshall 2015)	1	(Monro and Marshall 2015)	24	(Monro and Marshall 2015)	1.35524	(Schultz 2017)
Mollusca	Gastropoda	Palio dubia	1	sim	(Ruppert et al. 2004)	PF	(Clark 1975)	0	(Clark 1975)	41	(Clark 1975)	1.35997	http://species-identification.org/species.php?species_group=molluscaandid=909
Mollusca	Bivalvia	Panopea zelandica	0	gon	(Gribben and Hay 2003)	PF	(Gribben and Hay 2003)	1	(Gribben and Hay 2003)	41	(Gribben and Hay 2003)	4.32817	(Le et al. 2017)
Mollusca	Bivalvia	Paphies donacina	0	gon	(Al jadani 2013)	PF	(Al jadani 2013)	1	(Al jadani 2013)	43	(Al jadani 2013)	3.97755	(Marsden 1999)
Echinodermata	Echinoidea	Paracentrotus lividus	0	gon	(Ruppert et al. 2004; Schultz 2015)	PF	(Cellario and Fenaux 1990)	1	(Schultz 2015)	39.6667	(Monro and Marshall 2015; Yeruham et al. 2019)	3.53941	(Yeruham et al. 2019)
Annelida	Polychaeta	Paradexiospira vitrea	1	sim	(Strathmann 1987b; Pandian 2019)	PNF	(Strathmann et al. 1987)	0	(Hess 1993)	48.3333	(Strathmann et al. 1987)	-10.9751	(Hess 1993; Kupriyanova et al. 2001)
Annelida	Polychaeta	Paradialychone ecaudata	0	gon	(Rouse and Fitzhugh 1994)	PNF	(Okuda 1946)	0	(Okuda 1946)	43	(Okuda 1946)	-4.55851	(Rouse and Fitzhugh 1994)
Annelida	Polychaeta	Paralvinella grasslei	0	gon	(Zal et al. 1995)	PNF	(Zal et al. 1995)	0	(Zal et al. 1995)	12	(Zal et al. 1995)	-3.47601	(Cottin et al. 2008)
Annelida	Polychaeta	Paralvinella palmiformis	0	gon	(McHugh 1989)	PNF	(McHugh 1989)	0	(McHugh 1989)	48	(McHugh 1989)	-2.57862	https://inverts.wallawalla.edu/Annelida/Alvinellidae/Paralvinella_palmiformis.html#:~:text=Length%20up%20to%208%20cm,Pacific%20Northwest%20hydrothermal%20vents%2C%20P.
Annelida	Polychaeta	Paralvinella pandorae	0	gon	(McHugh 1989)	PNF	(McHugh 1995)	0	(McHugh 1995)	45	(McHugh 1995)	-2.04419	(Rouse and Pleijel 2001)
Annelida	Polychaeta	Parapionosyllis gestans	0	gon	(Pettibone 1963)	PNF	(Cazaux 1967)	0	(Cazaux 1967)	45	(Cazaux 1967)	-9.21897	(Pettibone 1963)
Annelida	Polychaeta	Paraprotis dendrova	0	gon	(Rouse and Pleijel 2006)	PNF	(Nishi 1992; Nishi and Yamasu 1992)	0	(Nishi 1992; Nishi and Yamasu 1992)	27	(Nishi 1992; Nishi and Yamasu 1992)	-7.81122	(Kupriyanova et al. 2001)
Annelida	Polychaeta	Parasabella media	1	sim	(McEuen et al. 1983; Rouse and Fitzhugh 1994)	PNF	(Banse 1979; McEuen et al. 1983)	0	(Banse 1979; McEuen et al. 1983)	48.5	(Banse 1979; McEuen et al. 1983)	-6.58779	(McEuen et al. 1983; Rouse and Fitzhugh 1994)
Annelida	Polychaeta	Parasabella microphthalma	1	sim	(Rouse and Fitzhugh 1994)	PNF	(Berkeley and Berkeley 1954)	1	(Berkeley and Berkeley 1954)	49	(Berkeley and Berkeley 1954)	-3.61034	(Rouse and Fitzhugh 1994)
Annelida	Polychaeta	Parasabella polarsterni	0	gon	(Gambi et al. 2001)	PNF	(Gambi et al. 2001)	1	(Gambi et al. 2001)	74	(Gambi et al. 2001)	-4.92771	(Gambi et al. 2001)
Echinodermata	Echinoidea	Parasalenia gratiosa	0	gon	(Schultz 2015)	PF	(Monro and Marshall 2015)	1	(Monro and Marshall 2015)	34	(Monro and Marshall 2015)	2.37623	(Schultz 2015)
Echinodermata	Echinoidea	Parechinus angulosus	0	gon	(Schultz 2015)	PF	(Emlet et al. 1987)	1	(Schultz 2015)	33	(Emlet et al. 1987)	3.44379	(Greenwood 1980)
Annelida	Polychaeta	Paromius gracilis	0	gon	(Christie 1984)	PNF	(Christie 1984)	1	(Christie 1984)	55	(Christie 1984)	-4.55851	(Christie 1984)
Echinodermata	Asteroidea	Parvulastra exigua	1	seq	(Lawrence and Herrera 2000)	A	(Lawson-Kerr and Anderson 1978; Villinski et al. 2002)	0	(Lawson-Kerr and Anderson 1978; Villinski et al. 2002)	33.5	(Lawson-Kerr and Anderson 1978; Villinski et al. 2002)	-1.13791	(Lawrence and Herrera 2000)
Mollusca	Gastropoda	Patella pellucida	0	gon	(Fish and Fish 2011)	PNF	(Marshall et al. 2012)	1	(Ward 1966)	56	(Marshall et al. 2012)	-3.33409	(Marsden et al. 2012)
Mollusca	Gastropoda	Patella vulgata	1	seq	(Ward 1966)	PF	(Lebour 1937)	1	(Lebour 1937)	53	(Lebour 1937)	1.9625	(Marsden et al. 2012)
Echinodermata	Asteroidea	Patiria miniata	0	gon	(Sunday et al. 2009)	PF	(Heath 1917)	1	(Heath 1917)	37	(Heath 1917)	2.45101	(Webster 1975)
Echinodermata	Asteroidea	Patiria pectinifera	0	NA	(Keever 2010)	PF	(Kumé and Dan 1968)	1	(Kumé and Dan 1968)	40	(Kumé and Dan 1968)	-0.262126	(Keever 2010)
Echinodermata	Asteroidea	Patiriella regularis	0	gon	(Lawrence and Herrera 2000)	PF	(Villinski et al. 2002; Prowse et al. 2008)	1	(Villinski et al. 2002; Prowse et al. 2008)	37	(Villinski et al. 2002; Prowse et al. 2008)	2.7091	(Lawrence and Herrera 2000)
Mollusca	Gastropoda	Peasiella roepstorffiana	0	gon	(Auld et al. 2016)	PF	(Mak 1995)	0	(Mak 1995)	22	(Mak 1995)	-3.00469	http://www.gastropods.com/3/Shell_12283.shtml
Mollusca	Bivalvia	Pecten albicans	1	sim	(Matsumoto 2018)	PF	(Schejter et al. 2010)	1	(Cragg 2016)	38	(Schejter et al. 2010)	3.59276	(Nakanishi 1989)
Mollusca	Bivalvia	Pecten maximus	1	sim	(Fish and Fish 2011)	PF	(Paulet et al. 1988)	1	(Paulet et al. 1988)	48	(Paulet et al. 1988)	5.12874	(Fish and Fish 2011)
Annelida	Polychaeta	Pectinaria californiensis	0	gon	(Curtis 1977)	PF	(Pernet 2004)	1	(Pernet 2004)	48	(Pernet 2004)	-3.07511	(Nichols 1975)
Annelida	Polychaeta	Pectinaria granulata	0	gon	(Curtis 1977)	PF	(Curtis 1977)	1	(Curtis 1977)	69	(Curtis 1977)	-3.68888	(Curtis 1977)
Echinodermata	Asteroidea	Pectinaster filholi	0	gon	(Pain et al. 1982b)	PNF	(Pain et al. 1982b)	1	(Pain et al. 1982b)	57	(Pain et al. 1982b)	-5.05693	(Pain et al. 1982b)
Echinodermata	Holothuroidea	Peniagone azorica	1	sim	TBD	PNF	(Tyler et al. 1985)	NA	GCJ	48	(Tyler et al. 1985)	3.93913	(Hughes et al. 2011)
Annelida	Polychaeta	Perinereis brevicirris	0	gon	(Hardege and Bartels-Hardege 1995)	PNF	(Monro and Marshall 2015)	1	(Monro and Marshall 2015)	36	(Monro and Marshall 2015)	-4.92771	(Hardege and Bartels-Hardege 1995)
Annelida	Polychaeta	Perinereis nuntia	0	gon	(Hardege et al. 1995)	A	(Hardege et al. 1995)	1	(Hardege et al. 1995)	46	(Hardege et al. 1995)	-0.356757	(Shumway 1979)
Annelida	Polychaeta	Perkinsiana antarctica	1	sim	(Gambi and Patti 1999)	PNF	(Knight-Jones and Bowden 1984)	0	(Knight-Jones and Bowden 1984)	52	(Knight-Jones and Bowden 1984)	-3.91202	(Gambi and Patti 1999)
Annelida	Polychaeta	Perkinsiana rubra	0	gon	(Rouse and Fitzhugh 1994)	PNF	(Chughtai 1986)	1	(Chughtai 1986)	52	(Rouse and Fitzhugh 1994)	-2.57862	(Rouse 1996a)
Mollusca	Bivalvia	Perna canaliculus	0	gon	(Rusk et al. 2017)	PF	(Beu 2012)	1	(Rusk et al. 2017)	41	(Beu 2012)	2.86493	(James et al. 2001)
Mollusca	Bivalvia	Perna viridis	0	gon	(McDonald et al. 2018)	PF	(Soon and Ransangan 2014)	1	(McDonald et al. 2018)	22	(Soon and Ransangan 2014)	2.19547	(Cheung and Fan 1999)
Echinodermata	Echinoidea	Peronella japonica	0	gon	(Schultz 2017)	PNF	(Monro and Marshall 2015)	1	(Monro and Marshall 2015)	34	(Monro and Marshall 2015)	3.24655	(Schultz 2017)
Mollusca	Bivalvia	Perumytilus purpuratus	0	gon	(Oyarzún et al. 2020)	PF	(Lagos et al. 2007)	1	(Garrido and Gallardo 1996)	40	(Vial et al. 1992)	1.61181	(Vial et al. 1992)
Mollusca	Gastropoda	Phestilla melanobranchia	1	sim	(Ruppert et al. 2004)	PF	(Havenhand 1993)	0	(Havenhand 1993)	29	(Havenhand 1993)	-3.13095	(Harris 1975)
Mollusca	Gastropoda	Phidiana lynceus	1	sim	(Ruppert et al. 2004)	PNF	(Havenhand 1993)	0	(Havenhand 1993)	17	(Havenhand 1993)	-0.850935	(Welch 2010)
Mollusca	Gastropoda	Philine aperta	1	sim	(Ruppert et al. 2004)	PF	(Monro and Marshall 2015)	0	(Monro and Marshall 2015)	56	(Monro and Marshall 2015)	4.57964	(Fish and Fish 2011)
Mollusca	Gastropoda	Philine auriformis	1	sim	(Ruppert et al. 2004)	PF	(Gosliner 1995)	0	(Gosliner 1995)	37	(Gosliner 1995)	1.25982	(Gosliner 1995)
Mollusca	Gastropoda	Philinopsis gardineri	1	sim	(Ruppert et al. 2004)	PF	(Anthes and Michiels 2007)	0	(Anthes and Michiels 2007)	14	(Anthes and Michiels 2007)	0.179902	(Anthes and Michiels 2007)
Mollusca	Gastropoda	Philinopsis lineolata	1	sim	(Ruppert et al. 2004)	PF	(Anthes and Michiels 2007)	0	(Anthes and Michiels 2007)	14	(Anthes and Michiels 2007)	-1.1927	(Anthes and Michiels 2007)
Mollusca	Gastropoda	Philinopsis pilsbryi	1	sim	(Ruppert et al. 2004)	PF	(Anthes and Michiels 2007)	0	(Anthes and Michiels 2007)	14	(Anthes and Michiels 2007)	-0.280508	(Anthes and Michiels 2007)
Mollusca	Gastropoda	Philinopsis reticulata	1	sim	(Ruppert et al. 2004)	PF	(Anthes and Michiels 2007)	0	(Anthes and Michiels 2007)	14	(Anthes and Michiels 2007)	-1.56255	(Anthes and Michiels 2007)
Mollusca	Gastropoda	Philinopsis speciosa	1	sim	(Ruppert et al. 2004)	PF	(Anthes and Michiels 2007)	0	(Anthes and Michiels 2007)	14	(Anthes and Michiels 2007)	-0.565634	(Anthes and Michiels 2007)
Annelida	Polychaeta	Pholoe anoculata	0	gon	(Blake 1993)	A	(Blake 1993)	1	(Blake 1993)	35	(Blake 1993)	-11.4135	(Blake 1993)
Annelida	Polychaeta	Pholoe inornata	0	gon	(Christie 1982)	PF	(Cazaux 1967)	1	(Cazaux 1967)	45	(Cazaux 1967)	-8.09331	http://species-identification.org/species.php?species_group=macrobenthos_polychaetaandid=795
Annelida	Polychaeta	Pholoe minuta	0	gon	(Christie 1982)	PF	(Christie 1982; Heffernan and Keegan 1988)	1	(Christie 1982; Heffernan and Keegan 1988)	53.5	(Christie 1982; Heffernan and Keegan 1988)	-8.41312	(Christie 1982)
Mollusca	Gastropoda	Phorcus lineatus	0	gon	(Desai 1966; Smith 2015)	PNF	(Desai 1966)	1	(Smith 2015)	51.5	(Desai 1966)	0.77787	(Desai 1966; Marsden et al. 2012)
Echinodermata	Echinoidea	Phormosoma bursarium	0	gon	(Schultz 2015)	PNF	(Monro and Marshall 2015)	1	(Monro and Marshall 2015)	16	(Monro and Marshall 2015)	6.27195	(Schultz 2015)
Echinodermata	Echinoidea	Phormosoma placenta	0	gon	(Schultz 2015)	PNF	(Monro and Marshall 2015)	1	(Monro and Marshall 2015)	41.5	(Monro and Marshall 2015)	4.74221	(Schultz 2015)
Annelida	Polychaeta	Phragmatopoma californica	0	gon	(Pawlik 1988)	PF	(Monro and Marshall 2015)	1	(Monro and Marshall 2015)	51	(Pawlik 1988)	-2.73319	https://asknature.org/strategy/shelters-constructed-underwater/#:~:text=Phragmatopoma%20californica%20%2C%20commonly%20known%20as,7.5%20centimeters%20(3.0%20in).
Annelida	Polychaeta	Phragmatopoma caudata	0	gon	(Capa et al. 2012)	PF	(McCarthy et al. 2003)	1	(McCarthy et al. 2003)	26	(McCarthy et al. 2003)	-6.28803	(Occhioni et al. 2009)
Echinodermata	Echinoidea	Phyllacanthus imperialis	0	gon	(Schultz 2015)	PNF	(Monro and Marshall 2015)	1	(Monro and Marshall 2015)	14	(Monro and Marshall 2015)	4.6523	(Schultz 2015)
Echinodermata	Echinoidea	Phyllacanthus parvispinus	0	gon	(Schultz 2015)	PNF	(Monro and Marshall 2015)	1	(Monro and Marshall 2015)	34	(Monro and Marshall 2015)	4.15741	(Schultz 2015)
Mollusca	Gastropoda	Phyllaplysia taylori	1	sim	(Ruppert et al. 2004)	A	(Strathmann et al. 1992)	0	(Strathmann et al. 1992)	48	(Strathmann et al. 1992)	0.262364	(Tanner et al. 2019)
Annelida	Polychaeta	Phyllodoce maculata	0	gon	(Shojaei et al. 2015)	PF	(Lacalli 1980)	0	(Lacalli 1980)	45	(Lacalli 1980)	-2.04419	(Fish and Fish 2011)
Annelida	Polychaeta	Phyllodoce williamsi	0	gon	(Blake 1975)	PF	(Blake 1975)	0	(Blake 1975)	38	(Blake 1975)	-2.76534	(McHugh and Fong 2002)
Annelida	Polychaeta	Pileolaria berkeleyana	1	sim	(Hess 1993)	PNF	(Hess 1993)	0	(Hess 1993)	48	(Hess 1993)	-1.60944	(Hess 1993)
Mollusca	Bivalvia	Pinctada margaritifera	1	seq	(Sastry 1979)	PF	(Wada and Tëmkin 2008)	1	(Doroudi and Southgate 2003)	18	(Wada and Tëmkin 2008)	4.50866	(Yukihira et al. 1998)
Mollusca	Bivalvia	Pinctada maxima	1	seq	(Southgate and Lucas 2008)	PF	(Wada and Tëmkin 2008)	1	(Doroudi and Southgate 2003)	18	(Wada and Tëmkin 2008)	4.7819	(Yukihira et al. 1998)
Mollusca	Bivalvia	Pinna nobilis	0	gon	(Trigos et al. 2018)	PF	(Trigos et al. 2018)	1	(Trigos et al. 2018)	43	(Trigos et al. 2018)	6.42565	(Trigos et al. 2015)
Echinodermata	Asteroidea	Pisaster ochraceus	0	gon	(Menge 1975)	PF	(Mortensen 1921)	1	(Mortensen 1921)	50	(Mortensen 1921)	4.38203	(Menge 1975)
Mollusca	Gastropoda	Placida cremoniana	1	sim	(Ruppert et al. 2004)	PF	(Marshall et al. 2012)	0	(Marshall et al. 2012)	33	(Marshall et al. 2012)	-3.93979	http://www.seaslugforum.net/showall/stilcrem#:~:text=Size%3A%20UPPER%3A%206%20mm%2C,body%20is%20dull%20translucent%20orange.
Mollusca	Gastropoda	Placida dendritica	1	sim	(Ruppert et al. 2004)	PF	(Goddard 2004)	0	(Goddard 2004)	37.5	(Goddard 2004)	-5.40846	(Clark and Franz 1969; Trowbridge 1992)
Mollusca	Gastropoda	Placida kingstoni	1	sim	(Ruppert et al. 2004)	PF	(Clark and Jensen 1981)	0	(Clark and Jensen 1981)	24	(Clark and Jensen 1981)	-3.93979	(Goodheart et al. 2016)
Mollusca	Polyplacophora	Placiphorella velata	0	gon	(Baur 1998)	PNF	(Buckland-Nicks et al. 2002)	1	(Sirenko 2015)	49	(Buckland-Nicks et al. 2002)	1.3386	(Carey et al. 2013)
Mollusca	Bivalvia	Placopecten magellanicus	0	gon	(Merrill and Burch 1960)	PF	(Gouda et al. 2006)	1	(Cragg 2016)	42.5	(Gouda et al. 2006)	3.55426	(Grant and Cranford 1991; Hargrave et al. 2004)
Echinodermata	Echinoidea	Plagiobrissus grandis	0	gon	(Schultz 2017)	PF	(Monro and Marshall 2015)	1	(Monro and Marshall 2015)	10	(Monro and Marshall 2015)	7.25845	(Schultz 2017)
Mollusca	Gastropoda	Plakobranchus ocellatus	1	sim	(Ruppert et al. 2004)	PF	(Marshall et al. 2012)	0	(Marshall et al. 2012)	13	(Marshall et al. 2012)	0.139368	TBD
Annelida	Polychaeta	Platynereis bicanaliculata	0	gon	(Roe 1975)	PNF	(Roe 1975)	1	(Roe 1975)	49	(Roe 1975)	-5.78194	(Roe 1975)
Annelida	Polychaeta	Platynereis dumerilii	0	gon	(Fish and Fish 2011)	PF	(Monro and Marshall 2015)	0	(Monro and Marshall 2015)	56	(Pfannenstiel et al. 1987)	-4.2687	(Calosi et al. 2013)
Annelida	Polychaeta	Platynereis massiliensis	1	seq	(Reish 1954)	A	(Wilson 1991)	0	(Wilson 1991)	42	(Schneider et al. 1992)	-4.2687	(Pfannenstiel et al. 1987)
Annelida	Polychaeta	Platynereis megalops	0	gon	(Just 1922)	PF	(Just 1922)	0	(Just 1922)	42	(Just 1922)	-2.04419	https://eol.org/pages/27495998
Mollusca	Bivalvia	Plebidonax deltoides	0	gon	(Ansell 1983)	PF	(O’Connor and O’Connor 2011)	1	(O’Connor and O’Connor 2011)	27	(O’Connor and O’Connor 2011)	2.57702	(O’Connor and O’Connor 2011)
Annelida	Polychaeta	Poeobius meseres	0	gon	(Robbins 1965)	PNF	(Rouse 2000)	1	(Robbins 1965)	34	(Rouse 2000)	-0.857558	(Thuesen and Childress 1993)
Mollusca	Gastropoda	Polycerella emertoni	1	sim	(Ruppert et al. 2004)	PF	(Clark 1975)	0	(Clark 1975)	41	(Clark 1975)	-7.29382	(Welch 2010)
Annelida	Polychaeta	Polydora aggregata	0	gon	(Pandian 2019)	PF	(Blake 1969)	0	(Blake 1969)	44	(Blake 1969)	-8.41312	(Blake 1971)
Annelida	Polychaeta	Polydora carinhosa	0	gon	(Radashevsky et al. 2006b)	PNF	(Radashevsky et al. 2006b)	0	(Radashevsky et al. 2006b)	25	(Radashevsky et al. 2006b)	-4.23871	(Radashevsky et al. 2006b)
Annelida	Polychaeta	Polydora ciliata	0	gon	(Fish and Fish 2011)	PF	(Monro and Marshall 2015)	0	(Monro and Marshall 2015)	51	(Dorsett 1961)	-8.48038	(Dorsett 1961)
Annelida	Polychaeta	Polydora cornuta	0	gon	(Radashevsky 2005)	PNF	(Radashevsky 2005)	0	(Radashevsky 2005)	25	(Radashevsky 2005)	-4.77314	(Radashevsky 2005)
Annelida	Polychaeta	Polydora curiosa	0	gon	(Radashevsky 1994)	PNF	(Radashevsky 1994)	0	(Radashevsky 1994)	46	(Radashevsky 1994)	-7.33061	(Radashevsky 1994)
Annelida	Polychaeta	Polydora ecuadoriana	0	gon	(Radashevsky et al. 2006b)	PNF	(Radashevsky et al. 2006b)	0	(Radashevsky et al. 2006b)	25	(Radashevsky et al. 2006b)	-4.23871	(Radashevsky et al. 2006b)
Annelida	Polychaeta	Polydora giardi	0	gon	(Day and Blake 1979)	PF	(Day and Blake 1979)	0	(Day and Blake 1979)	38	(Day and Blake 1979)	-6.28803	http://www.annelida.net/nz/Polychaeta/Family/Spionidae/dipolydora-giardi.htm (Read 1975)
Annelida	Polychaeta	Polydora hoplura	0	gon	(Read 1975)	PNF	(Radashevsky and Olivares 2005)	0	(Radashevsky and Olivares 2005)	29	(Radashevsky and Olivares 2005)	-4.23871	(Read 1975)
Annelida	Polychaeta	Polydora neocaeca	0	gon	(Williams and Radashevsky 1999)	PNF	(Williams and Radashevsky 1999)	0	(Williams and Radashevsky 1999)	41	(Williams and Radashevsky 1999)	-5.67053	(Williams and Radashevsky 1999)
Annelida	Polychaeta	Polydora nuchalis	0	gon	(Williams and Radashevsky 1999)	PNF	(Monro and Marshall 2015)	0	(Monro and Marshall 2015)	34	(Woodwick 1953)	-6.2186	(Woodwick 1953)
Annelida	Polychaeta	Polydora rickettsi	0	gon	(Radashevsky and Cárdenas 2004)	PNF	(Radashevsky and Cárdenas 2004)	0	(Radashevsky and Cárdenas 2004)	39	(Radashevsky and Cárdenas 2004)	-8.78231	(Radashevsky and Cárdenas 2004)
Annelida	Polychaeta	Polydora spongicola	0	gon	(Blake 1971)	PNF	(Radashevsky 1988)	0	(Radashevsky 1988)	42	(Radashevsky 1988)	-9.21897	(Blake 1971)
Annelida	Polychaeta	Polydora variegata	0	gon	(Sato-Okoshi et al. 1990)	PF	(Sato-Okoshi et al. 1990)	0	(Sato-Okoshi et al. 1990)	44	(Sato-Okoshi et al. 1990)	-5.36437	(Sato-Okoshi 1998)
Annelida	Polychaeta	Polydora websteri	0	gon	(Radashevsky 1999)	PF	(Blake 1969)	0	(Blake 1969)	44	(Blake 1969)	-6.58779	(Radashevsky 1999)
Annelida	Polychaeta	Pomatoceros triqueter	0	gon	(Segrove 1941)	PF	(Segrove 1941)	1	(Segrove 1941)	54	(Segrove 1941)	-12.6369	(Segrove 1941)
Annelida	Polychaeta	Pomatoleios kraussii	0	gon	(Crisp 1977)	PF	(Crisp 1977)	1	(Crisp 1977)	29	(Crisp 1977)	-5.36437	(Kupriyanova et al. 2001)
Echinodermata	Asteroidea	Pontaster tenuispinus	0	gon	(Pain et al. 1982b)	PNF	(Pain et al. 1982b)	1	(Pain et al. 1982b)	57	(Pain et al. 1982b)	2.29814	(Robinson et al. 2010)
Annelida	Polychaeta	Potamilla neglecta	0	gon	(Rouse and Fitzhugh 1994)	PNF	(Berrill 1977)	0	(Berrill 1977)	56.5	(Berrill 1977)	-2.57862	(Rouse and Fitzhugh 1994)
Annelida	Polychaeta	Potamilla torelli	0	gon	(Rouse and Fitzhugh 1994)	PNF	(Berrill 1977)	0	(Berrill 1977)	45	(Rouse and Fitzhugh 1994)	-4.92771	(Rouse and Fitzhugh 1994)
Echinodermata	Echinoidea	Pourtalesia jeffreysi	0	gon	(Schultz 2017)	PNF	(Monro and Marshall 2015)	1	(Monro and Marshall 2015)	59	(Monro and Marshall 2015)	1.65099	(Schultz 2017)
Echinodermata	Echinoidea	Pourtalesia laguncula	0	gon	(Schultz 2017)	PNF	(Monro and Marshall 2015)	1	(Monro and Marshall 2015)	35	(Monro and Marshall 2015)	0.107033	(Schultz 2017)
Echinodermata	Echinoidea	Pourtalesia miranda	0	gon	(Schultz 2017)	PNF	(Monro and Marshall 2015)	1	(Monro and Marshall 2015)	64.5	(Schultz 2017)	1.15809	(Schultz 2017)
Echinodermata	Echinoidea	Prionocidaris baculosa	0	gon	(Schultz 2015)	PF	(Monro and Marshall 2015)	1	(Monro and Marshall 2015)	27	(Monro and Marshall 2015)	3.49872	(Schultz 2015)
Annelida	Polychaeta	Prionospio cirrifera	0	gon	(Foster 1971; Edmonds et al. 2000)	PF	(Fauchald 1983)	1	(Marshall et al. 2012)	36.5	(Fauchald 1983)	-8.0326	(Foster 1971; Shirayama 1992)
Annelida	Polychaeta	Prionospio fallax	0	gon	(Foster 1971)	PF	(Monro and Marshall 2015)	1	(Monro and Marshall 2015)	58	(Monro and Marshall 2015)	-6.43322	(Foster 1971)
Annelida	Polychaeta	Prionospio malmgreni	0	gon	(Schroeder and Hermans 1975)	PF	(Monro and Marshall 2015)	1	(Monro and Marshall 2015)	69	(Monro and Marshall 2015)	-4.55851	https://www.marinespecies.org/index.php
Annelida	Polychaeta	Prionospio patagonica	0	gon	(Radashevsky et al. 2006a)	PF	(Radashevsky et al. 2006a)	1	(Radashevsky et al. 2006a)	39	(Radashevsky et al. 2006a)	-5.67053	(Hartman 1966)
Annelida	Polychaeta	Prionospio pygmaeus	0	gon	(Radashevsky et al. 2006a)	PF	(Fauchald 1983)	1	(Fauchald 1983)	38	(Fauchald 1983)	-6.93052	(Maciolek 1985)
Annelida	Polychaeta	Proceraea fasciata	0	gon	(Allen 1964)	PNF	(Allen 1964)	0	(Allen 1964)	18	(Allen 1964)	-6.93052	(Allen 1964)
Annelida	Polychaeta	Protolaeospira eximia	1	sim	(Hess 1993)	PNF	(Hess 1993)	0	(Hess 1993)	48	(Hess 1993)	-10.5821	(Hess 1993)
Annelida	Polychaeta	Protula tubularia	0	gon	(Rouse and Fitzhugh 1994)	PNF	(Tampi 1960)	1	(Tampi 1960)	9	(Tampi 1960)	-3.70428	(Kupriyanova et al. 2001)
Echinodermata	Echinoidea	Psammechinus microtuberculatus	0	gon	(Schultz 2015)	PF	(McEdward and Miner 2001)	1	(Schultz 2015)	44.5	(Schultz 2015)	2.95176	(Schultz 2015)
Echinodermata	Echinoidea	Psammechinus miliaris	0	gon	(Schultz 2015)	PF	(Monro and Marshall 2015)	1	(Schultz 2015)	53.75	(Kelly et al. 2013; Monro and Marshall 2015; Schultz 2015)	2.57951	(Kelly et al. 2013; Schultz 2015)
Echinodermata	Echinoidea	Pseudechinus albocinctus	0	gon	(Schultz 2015)	PF	(Monro and Marshall 2015)	1	(Monro and Marshall 2015)	45	(Monro and Marshall 2015)	1.96012	(Schultz 2015)
Echinodermata	Echinoidea	Pseudechinus huttoni	0	gon	(Schultz 2015)	PF	(Monro and Marshall 2015)	1	(Monro and Marshall 2015)	45	(Monro and Marshall 2015)	2.98947	(Schultz 2015)
Echinodermata	Echinoidea	Pseudechinus magellanicus	0	gon	(Schultz 2015)	PF	(Monro and Marshall 2015)	1	(Monro and Marshall 2015)	42	(Monro and Marshall 2015)	2.37623	(Schultz 2015)
Echinodermata	Echinoidea	Pseudechinus novaezealandiae	0	gon	(O’Hara 1999)	PF	(Monro and Marshall 2015)	1	(Monro and Marshall 2015)	45	(Monro and Marshall 2015)	3.87571	(O’Hara 1999)
Echinodermata	Echinoidea	Pseudoboletia maculata	0	gon	(Schultz 2015)	PF	(Monro and Marshall 2015)	1	(Monro and Marshall 2015)	34	(Monro and Marshall 2015)	5.26914	(Schultz 2015)
Echinodermata	Echinoidea	Pseudocentrotus depressus	0	gon	(Schultz 2015)	PF	(Monro and Marshall 2015)	1	(Monro and Marshall 2015)	34	(Schultz 2015)	4.6523	(Schultz 2015)
Annelida	Polychaeta	Pseudofabricia aberrans	0	gon	(Giangrande and Cantone 1990)	A	(Monro and Marshall 2015)	0	(Monro and Marshall 2015)	41	(Giangrande and Cantone 1990)	-10.4424	(Giangrande and Cantone 1990)
Echinodermata	Asteroidea	Pseudonepanthia troughtoni	0	gon	(McDonald and Marsh 2005)	PNF	(Monro and Marshall 2015)	1	(Monro and Marshall 2015)	37	(Monro and Marshall 2015)	2.15748	(McDonald and Marsh 2005)
Annelida	Polychaeta	Pseudopolydora kempi	0	gon	(Blake and Woodwick 1975)	PNF	(Blake and Woodwick 1975)	0	(Blake and Woodwick 1975)	38	(Blake and Woodwick 1975)	-6.93052	(Blake and Woodwick 1975)
Annelida	Polychaeta	Pseudopolydora paucibranchiata	0	gon	(Blake and Woodwick 1975)	PF	(Blake and Woodwick 1975)	0	(Blake and Woodwick 1975)	38	(Blake and Woodwick 1975)	-7.12222	(Blake and Woodwick 1975)
Annelida	Polychaeta	Pseudopolydora rosebelae	0	gon	(Radashevsky and Migotto 2009)	PNF	(Radashevsky and Migotto 2009)	0	(Radashevsky and Migotto 2009)	23	(Radashevsky and Migotto 2009)	-6.0726	(Radashevsky and Migotto 2009)
Annelida	Polychaeta	Pseudopotamilla myriops	0	gon	(Okuda 1946)	PNF	(Okuda 1946)	1	(Okuda 1946)	43	(Okuda 1946)	-3.03935	(Rouse and Fitzhugh 1994)
Annelida	Polychaeta	Pseudopotamilla occelata	0	gon	(Rouse and Fitzhugh 1994)	PNF	(Monro and Marshall 2015)	1	(Monro and Marshall 2015)	43	(Rouse and Fitzhugh 1994)	-3.95662	(Hartman 1944)
Annelida	Polychaeta	Pseudopotamilla reniformis	0	gon	(Rouse and Fitzhugh 1994; Kolbasova et al. 2013)	PNF	(Monro and Marshall 2015)	1	(Monro and Marshall 2015)	56.5	(Rouse and Fitzhugh 1994; Kolbasova et al. 2013; Monro and Marshall 2015)	-3.44813	(Rouse and Fitzhugh 1994)
Echinodermata	Asteroidea	Psilaster andromeda	0	gon	(Tyler and Pain 1982)	PNF	(Tyler and Pain 1982)	1	(Tyler and Pain 1982)	55	(Tyler and Pain 1982)	3.72037	https://www.marinespecies.org/index.php
Echinodermata	Asteroidea	Psilaster charcoti	0	gon	(O’Hara 1999)	PNF	(McClintock and Baker 1997)	1	(McClintock and Baker 1997)	77	(McClintock and Baker 1997)	1.88286	(O’Hara 1999)
Echinodermata	Holothuroidea	Psolidium bullatum	0	gon	(McEuen and Chia 1991)	PNF	(McEuen and Chia 1991)	1	(McEuen and Chia 1991)	48	(McEuen and Chia 1991)	-0.0591993	(McEuen and Chia 1991)
Echinodermata	Holothuroidea	Psolus chitonoides	0	gon	(Gotshall 2005)	PNF	(McEuen and Chia 1991)	1	(McEuen and Chia 1991)	48	(McEuen and Chia 1991)	4.59463	(Gotshall 2005)
Echinodermata	Holothuroidea	Psolus fabricii	0	gon	(Ruppert et al. 2004)	PNF	(McEdward and Miner 2001)	1	(McEuen and Chia 1991)	45	(McEdward and Miner 2001)	4.18421	(Hopcroft et al. 1985)
Echinodermata	Holothuroidea	Psolus phantapus	0	gon	(Ruppert et al. 2004)	PNF	(McEdward and Miner 2001)	1	(McEuen and Chia 1991)	44	(Hargrave et al. 2004)	3.70905	(Hargrave et al. 2004)
Echinodermata	Asteroidea	Pteraster militaris	0	gon	(McClary and Mladenov 1989)	A	(McClary and Mladenov 1989)	0	(McClary and Mladenov 1989)	44	(McClary and Mladenov 1989)	-0.262129	(McClary and Mladenov 1989)
Echinodermata	Asteroidea	Pteraster tesselatus	0	gon	(Ruppert et al. 2004)	PNF	(McEdward and Coulter 1987)	1	(McEdward and Coulter 1987)	48	(McEdward and Coulter 1987)	2.58593	(Chia 1965)
Mollusca	Gastropoda	Pterotrachea hippocampus	0	gon	(Thiriot-Quiévreux 1973)	PF	(Heller 2015)	NA	GCJ	30	(Heller 2015)	-0.792993	Biggs '77 LimnOc 22: 108-117
Mollusca	Gastropoda	Pterotrachea scutata	0	gon	(Thiriot-Quiévreux 1973)	PF	(Heller 2015)	NA	GCJ	15	(Heller 2015)	0.783922	Davenport & Trueman '85 CBP 81A: 857-863
Mollusca	Gastropoda	Pusillina inconspicua	0	gon	(Heller 2015)	PF	(Heller 2015)	1	(Heller 2015)	50	https://www.marinespecies.org/index.php	-1.04954	https://www.marinespecies.org/index.php
Echinodermata	Asteroidea	Pycnopodia helianthoides	0	gon	(Byrne et al. 2017)	PF	(Greer 1962)	1	(Greer 1962)	45.3333	(Greer 1962)	6.70546	(Webster 1975; Byrne et al. 2017)
Annelida	Polychaeta	Pygospio californica	0	gon	(Blake and Arnofsky 1999)	PF	(Monro and Marshall 2015)	0	(Monro and Marshall 2015)	37	(Hartman 1944)	-5.89879	(Hartman 1944)
Annelida	Polychaeta	Pygospio elegans	0	gon	(Blake and Arnofsky 1999)	PNF	(Hannerz 1956)	0	(Hannerz 1956)	58	(Hannerz 1956)	-6.58779	(Fish and Fish 2011)
Annelida	Polychaeta	Questa caudicirra	0	gon	(Giere and Riser 1981)	A	(Herrando-Pérez et al. 2001)	0	(Herrando-Pérez et al. 2001)	35	(Giere and Riser 1981)	-7.55888	(Giere et al. 2008)
Annelida	Polychaeta	Questa ersei	0	gon	(Giere et al. 2008)	A	(Herrando-Pérez et al. 2001)	0	(Herrando-Pérez et al. 2001)	23	(Giere and Erséus 1998)	-7.55888	(Giere et al. 2008)
Annelida	Polychaeta	Raphidrilus nemasoma	0	gon	(Qian and Chia 1989)	PNF	(Qian and Chia 1989)	0	(Qian and Chia 1989)	49	(Qian and Chia 1989)	-10.4424	(Qian and Chia 1989)
Mollusca	Gastropoda	Raphitoma echinata	0	gon	(Fish & Fish 2011)	PF	(Pechenik 1999)	NA	(Pechenik 1999)	55	(Fish & Fish 2011)	-1.99174	(Fish & Fish 2011)
Annelida	Polychaeta	Rhamphobrachium bipes	0	gon	(Smith and Jensz 1968)	A	(Smith and Jensz 1968)	0	(Smith and Jensz 1968)	37	(Smith and Jensz 1968)	0.626573	(Paxton 1986)
Annelida	Polychaeta	Rhodopsis pusilla	0	gon	(Ben-Eliahu and Ten Hove 1989)	PNF	(Nishi and Yamasu 1992)	0	(Nishi and Yamasu 1992)	27	(Nishi and Yamasu 1992)	-11.2966	(Ben-Eliahu and Ten Hove 1989)
Echinodermata	Asteroidea	Rhopiella hirsuta	0	gon	(Byrne et al. 2017)	A	(Fisher 1940)	1	(Fisher 1940)	70	(Fisher 1940)	0.390306	(Fisher 1940)
Annelida	Polychaeta	Rhynchospio nhatrangi	1	sim	(Radashevsky 2007)	PNF	(Radashevsky 2007)	0	(Radashevsky 2007)	12	(Radashevsky 2007)	-8.09331	(Radashevsky 2007)
Annelida	Polychaeta	Riftia pachyptila	0	gon	(Young et al. 2018)	PNF	(Rouse 2000)	0	(Young et al. 2018)	20	(Rouse 2000)	2.71745	(Childress et al. 1984)
Mollusca	Gastropoda	Rissoa membranacea	0	gon	(Baptista 2017)	PF	(Lebour 1937)	0	(Lebour 1937)	50	(Lebour 1937)	-3.12909	(Rehfeldt 1968)
Mollusca	Gastropoda	Rissoa parva	0	gon	(Fish and Fish 2011)	PF	(Lebour 1937)	0	(Fish and Fish 2011)	56	(Lebour 1937)	-2.60107	(Marsden et al. 2012)
Mollusca	Gastropoda	Rostanga arbutus	1	sim	(Ruppert et al. 2004)	A	(Rose 1985)	0	(Rose 1985)	33	(Rose 1985)	-5.0798	http://www.gastropods.com/0/Shell_50600.shtml
Mollusca	Gastropoda	Rostanga muscula	1	sim	(Ruppert et al. 2004)	PF	(Rose 1985)	0	(Rose 1985)	33	(Rose 1985)	-3.93979	http://www.seaslugforum.net/find/rostmusc#:~:text=Many%20animals%20ranging%20in%20size%20from%208%2D21mm%20long.
Mollusca	Gastropoda	Rostanga pulchra	1	sim	(Ruppert et al. 2004)	PF	(Chia and Koss 1978; Morris et al. 1980)	0	(Chia and Koss 1978; Morris et al. 1980)	42	(Chia and Koss 1978; Morris et al. 1980)	-3.93979	(Chia and Koss 1978)
Annelida	Polychaeta	Rubifabriciola flammula	0	gon	(Huang et al. 2011)	A	(Monro and Marshall 2015)	0	(Monro and Marshall 2015)	17	(Rouse 1993b)	-11.8311	(Rouse 1993b)
Annelida	Polychaeta	Sabella pavonina	0	gon	(McEuen et al. 1983)	PNF	(Monro and Marshall 2015)	1	(Monro and Marshall 2015)	51	(Monro and Marshall 2015)	0.334647	(Fish and Fish 2011)
Annelida	Polychaeta	Sabella spallanzanii	1	seq	(Rouse and Fitzhugh 1994)	PNF	(Monro and Marshall 2015)	1	(Monro and Marshall 2015)	40	(Rouse and Fitzhugh 1994)	0.956177	(Rouse and Fitzhugh 1994)
Annelida	Polychaeta	Sabellaria alveolata	0	gon	(Fish and Fish 2011)	PF	(Monro and Marshall 2015)	1	(Monro and Marshall 2015)	50	(Fish and Fish 2011)	-4.23871	(Fish and Fish 2011)
Annelida	Polychaeta	Sabellaria floridensis	0	gon	(Eckelbarger 1977)	PF	(Eckelbarger 1977)	1	(Eckelbarger 1977)	30	(Eckelbarger 1977)	-6.50926	(Hartman 1947)
Annelida	Polychaeta	Sabellaria spinulosa	0	gon	(Lezzi et al. 2015)	PF	(Wilson 1929)	1	(Wilson 1929)	50	(Wilson 1929)	-7.55888	(Lezzi et al. 2015)
Annelida	Polychaeta	Sabellastarte spectabilis	1	seq	(Bybee et al. 2006)	PNF	(Bybee et al. 2006)	1	(Bybee et al. 2006)	21	(Bybee et al. 2006)	-7.68173	(Bybee et al. 2006)
Mollusca	Gastropoda	Sagaminopteron ornatum	1	sim	(Ruppert et al. 2004)	A	(Anthes and Michiels 2007)	0	(Anthes and Michiels 2007)	14	(Anthes and Michiels 2007)	-3.95284	(Anthes and Michiels 2007)
Mollusca	Gastropoda	Sagaminopteron pohnpei	1	sim	(Ruppert et al. 2004)	PF	(Anthes and Michiels 2007)	0	(Anthes and Michiels 2007)	14	(Anthes and Michiels 2007)	-4.89285	(Anthes and Michiels 2007)
Echinodermata	Echinoidea	Salmaciella dussumieri	0	gon	(Schultz 2015)	PF	(Monro and Marshall 2015)	1	(Monro and Marshall 2015)	6	(Monro and Marshall 2015)	3.14396	(Schultz 2015)
Annelida	Polychaeta	Salmacina dysteri	0	gon	(Nishi and Nishihira 1994)	PNF	(Nishi and Yamasu 1992)	0	(Nishi and Yamasu 1992)	27	(Nishi and Yamasu 1992)	-10.8791	(Nishi and Nishihira 1994)
Echinodermata	Echinoidea	Salmacis bicolor	0	gon	(Schultz 2015)	PF	(Monro and Marshall 2015)	1	(Monro and Marshall 2015)	13	(Monro and Marshall 2015)	4.46398	(Schultz 2015)
Annelida	Polychaeta	Salvatoria clavata	1	seq	(Fischer 1999)	PF	(Strathmann et al. 1987)	0	(Strathmann et al. 1987)	41	(Monro and Marshall 2015)	-10.5236	https://www.marinespecies.org/index.php
Annelida	Polychaeta	Scalibregma inflatum	0	gon	(Shojaei et al. 2015)	A	(Shojaei et al. 2015)	1	(Shojaei et al. 2015)	35	(Shojaei et al. 2015)	-4.20895	(Hartman 1966)
Echinodermata	Echinoidea	Scaphechinus mirabilis	0	gon	(Schultz 2015)	PF	(Emlet et al. 1987)	1	(Monro and Marshall 2015)	43	(Emlet et al. 1987)	3.12249	(Ryabushko et al. 1981)
Echinodermata	Echinoidea	Scaphechinus tenuis	0	gon	(Ruppert et al. 2004)	PF	(Monro and Marshall 2015)	1	(Monro and Marshall 2015)	34	(Monro and Marshall 2015)	1.08769	(Yoshiwara 1898)
Annelida	Polychaeta	Schistomeringos rudolphi	0	gon	(Blake 1975)	PNF	(Blake 1975)	1	(Blake 1975)	38	(Blake 1975)	-3.70428	https://eol.org/pages/593717
Annelida	Polychaeta	Schizobranchia insignis	0	gon	(Rouse and Fitzhugh 1994)	PNF	(Monro and Marshall 2015)	1	(Monro and Marshall 2015)	49	(Monro and Marshall 2015)	-0.918532	https://inverts.wallawalla.edu/Annelida/Sabellidae/Schizobranchia_insignis.html#:~:text=Length%20to%2016%20cm%20(21%20cm%20in%20Alaska).
Mollusca	Gastropoda	Sclerodoris apiculata	1	sim	(Ruppert et al. 2004)	PF	(Rose 1985)	0	(Rose 1985)	33	(Rose 1985)	-1.55753	http://www.seaslugforum.net/showall/scleapic#:~:text=Length%3A%2030%2D40%20mm.
Annelida	Polychaeta	Scolelepis squamata	0	gon	(Richards 1970)	PF	(Joyner 1962)	1	(Joyner 1962)	51	(Joyner 1962)	-2.57862	(Fish and Fish 2011)
Annelida	Polychaeta	Scoloplos acmeceps	0	gon	(Blake 1980)	PNF	(Blake 1980)	1	(Blake 1980)	38	(Blake 1980)	-1.70946	(Hartman 1947)
Annelida	Polychaeta	Scoloplos armiger	0	gon	(Fish and Fish 2011)	PNF	(Monro and Marshall 2015)	1	(Monro and Marshall 2015)	69	(Monro and Marshall 2015)	-1.60753	(Fish and Fish 2011)
Mollusca	Bivalvia	Scrobicularia plana	0	gon	(Fish and Fish 2011)	PF	(Gros et al. 1997)	1	(Frenkiel and Mouëza 1979)	53	(Gros et al. 1997)	1.86714	(Hughes 1970)
Mollusca	Gastropoda	Scutus unguis	0	gon	(Webber 1977)	PNF	(Collin 2004)	1	(Aktipis et al. 2011)	34	https://www.molluscabase.org/	0.0465043	https://www.molluscabase.org/
Mollusca	Bivalvia	Semimytilus algosus	1	sim	(Oyarzún et al. 2020)	PF	(Lagos et al. 2007)	1	(Garrido and Gallardo 1996)	40	(Oyarzún et al. 2020)	2.23882	(Oyarzún et al. 2020)
Mollusca	Bivalvia	Senilia senilis	0	gon	(Oliver & Holmes 2006)	PF	(Oliver & Holmes 2006)	NA	GCJ	5	(Oliver & Holmes 2006)	3.24628	Djangmah ea '80 MarBiol 56: 213-217
Annelida	Polychaeta	Serpula columbiana	0	gon	(Hughes et al. 2008)	PF	(Young and Chia 1982)	1	(Young and Chia 1982)	49	(Young and Chia 1982)	-3.26762	(Kupriyanova et al. 2001)
Annelida	Polychaeta	Serpula vermicularis	0	gon	(Hughes et al. 2008)	PF	(Monro and Marshall 2015)	1	(Monro and Marshall 2015)	49	(Hughes et al. 2008)	0.161268	(Hughes et al. 2008)
Annelida	Polychaeta	Simplaria potswaldi	1	sim	(Kupriyanova et al. 2001)	A	(Monro and Marshall 2015)	0	(Monro and Marshall 2015)	49	(Monro and Marshall 2015)	-10.4424	(Kupriyanova et al. 2001)
Annelida	Polychaeta	Simplisetia limnetica	0	gon	(Glasby 1986)	PNF	(Glasby 1986)	0	(Glasby 1986)	33	(Glasby 1986)	-3.90398	(Glasby 1986)
Echinodermata	Echinoidea	Sinaechinocyamus mai	0	gon	(Schultz 2017)	PF	(Monro and Marshall 2015)	1	(Monro and Marshall 2015)	25	(Monro and Marshall 2015)	-1.38115	(Schultz 2017)
Mollusca	Gastropoda	Siphopteron quadrispinosum	1	sim	(Ruppert et al. 2004)	PF	(Anthes and Michiels 2007)	0	(Anthes and Michiels 2007)	14	(Anthes and Michiels 2007)	-5.79261	(Anthes and Michiels 2007)
Annelida	Polychaeta	Sirsoe methanicola	0	gon	(Eckelbarger et al. 2001)	PF	(Young 2003)	1	(Young 2003)	28	(Young 2003)	-6.28803	(Eckelbarger et al. 2001)
Echinodermata	Echinoidea	Sperosoma grimaldii	0	gon	(Schultz 2015)	PNF	(Monro and Marshall 2015)	1	(Monro and Marshall 2015)	57	(Monro and Marshall 2015)	5.74933	(Schultz 2015)
Echinodermata	Echinoidea	Sphaerechinus granularis	0	gon	(Schultz 2015)	PF	(Monro and Marshall 2015)	1	(Monro and Marshall 2015)	44.5	(Monro and Marshall 2015)	5.88961	(Schultz 2015)
Annelida	Polychaeta	Sphaerosyllis bulbosa	0	gon	(Hayward and Ryland 2017)	PNF	(Cazaux 1972)	0	(Cazaux 1972)	45	(Cazaux 1972)	-8.9907	(Hayward and Ryland 2017)
Annelida	Polychaeta	Sphaerosyllis hermaphrodita	1	sim	(Westheide 1990)	PNF	(Monro and Marshall 2015)	1	(Kuper and Westheide 1997)	8	(Westheide 1990)	-4.55851	https://www.marinespecies.org/index.php
Annelida	Polychaeta	Sphaerosyllis hystrix	0	gon	(Pettibone 1963)	PNF	(Monro and Marshall 2015)	0	(Monro and Marshall 2015)	58	(Monro and Marshall 2015)	-9.48741	(Parry et al. 1999)
Annelida	Polychaeta	Spio decoratus	0	gon	(Giangrande et al. 1993)	A	(Monro and Marshall 2015)	0	(Monro and Marshall 2015)	43	(Monro and Marshall 2015)	-7.33061	(Lucey et al. 2015)
Annelida	Polychaeta	Spio filicornis	1	sim	(Pandian 2019)	PNF	(Okuda 1946)	0	(Okuda 1946)	43	(Okuda 1946)	-7.55888	(Curtis 1977)
Annelida	Polychaeta	Spiochaetopterus typicus	0	gon	(Bhaud 1998)	PF	(Monro and Marshall 2015)	0	(Monro and Marshall 2015)	69	(Monro and Marshall 2015)	-3.47601	(Bhaud 1998)
Annelida	Polychaeta	Spiophanes bombyx	0	gon	(Shojaei et al. 2015)	PF	(Monro and Marshall 2015)	1	(Monro and Marshall 2015)	58	(Monro and Marshall 2015)	-6.15113	(Hartman 1966)
Annelida	Polychaeta	Spirobranchus corniculatus	0	gon	(Shain 2009)	PF	(Smith 1984)	1	(Smith 1984)	14	(Smith 1984)	-2.89843	(Kupriyanova et al. 2001)
Annelida	Polychaeta	Spirobranchus giganteus	0	gon	(Allen 1957)	PF	(Allen 1957)	1	(Allen 1957)	18	(Allen 1957)	-2.29653	(Kupriyanova et al. 2001)
Annelida	Polychaeta	Spirobranchus polycerus	1	sim	(Marsden 1992)	PF	(Lacalli 1977)	1	(Lacalli 1977)	13	(Lacalli 1977)	-4.23871	(Kupriyanova et al. 2001)
Annelida	Polychaeta	Spirorbis morchi	1	sim	(Strathmann et al. 1987)	PNF	(Monro and Marshall 2015)	0	(Monro and Marshall 2015)	49	(Potswald 1968)	-10.4424	https://naturalhistory2.si.edu/smsfp/irlspec/Spirorbis_spp.htm#:~:text=Age%2C%20Size%2C%20Lifespan%3A,lengths%20of%20around%203%20mm.
Annelida	Polychaeta	Spirorbis spirorbis	1	sim	(Strathmann et al. 1987)	PNF	(Strathmann et al. 1987)	0	(Monro and Marshall 2015)	53.5	(Monro and Marshall 2015)	-9.60244	(Kupriyanova et al. 2001)
Annelida	Polychaeta	Spirorbis tridentatus	1	sim	(Strathmann et al. 1987)	PNF	(Strathmann et al. 1987)	1	(Strathmann et al. 1987)	52	(de Silva 1967)	-10.0732	(Kupriyanova et al. 2001)
Mollusca	Bivalvia	Spisula solida	0	gon	(Joaquim et al. 2016)	PF	(Joaquim et al. 2016)	1	(Joaquim et al. 2016)	37	(Joaquim et al. 2016)	2.22029	(Joaquim et al. 2016)
Mollusca	Bivalvia	Spisula subtruncata	0	gon	(Loosanoff and Davis 1963)	PF	(Webb 1987)	1	(Loosanoff and Davis 1963)	56	(Webb 1987)	-2.35647	(Møhlenberg and Kiørboe 1981)
Echinodermata	Ophiuroidea	Stegophiura nodosa	1	sim	(Hendler 1991)	A	(Mortensen 1920)	NA	(Mortensen 1920)	48	https://www.marinespecies.org/index.php	-3.83486	(Hendler 1991)
Echinodermata	Ophiuroidea	Stegophiura vivipara	1	sim	(Hendler 1991)	A	(Hendler 1991)	NA	(Hendler 1991)	35	(Mortensen 1920)	-2.51846	(Okanishi et al. 2016)
Echinodermata	Echinoidea	Sterechinus agassizii	0	gon	(Schultz 2015)	PF	(Monro and Marshall 2015)	1	(Monro and Marshall 2015)	50	(Monro and Marshall 2015)	4.26311	(Schultz 2015)
Echinodermata	Echinoidea	Sterechinus antarcticus	0	gon	(Schultz 2015)	PF	(Monro and Marshall 2015)	1	(Monro and Marshall 2015)	70	(Monro and Marshall 2015)	3.99157	(Schultz 2015)
Echinodermata	Echinoidea	Sterechinus diadema	0	gon	(Schultz 2015)	PF	(Monro and Marshall 2015)	1	(Monro and Marshall 2015)	50	(Monro and Marshall 2015)	4.74221	(Schultz 2015)
Echinodermata	Echinoidea	Sterechinus neumayeri	0	gon	(Schultz 2015)	PF	(Bosch et al. 1987)	1	(Monro and Marshall 2015)	72	(Bosch et al. 1987)	1.56037	(Brockington and Peck 2001)
Echinodermata	Echinoidea	Stereocidaris hawaiiensis	0	gon	(Schultz 2015)	PNF	(Emlet 1995)	1	(Schultz 2015)	21	(Emlet 1995)	4.65871	(Wilson et al. 2013)
Annelida	Polychaeta	Sternaspis fossor	0	gon	(Sendall and Salazar-Vallejo 2013)	PNF	(Strathmann 1987b)	1	(Strathmann 1987b)	49	(Strathmann 1987b)	-7.63183	(Sendall and Salazar-Vallejo 2013)
Echinodermata	Holothuroidea	Stichopus chloronotus	0	gon	(Rowe et al. 2017)	PF	(Uthicke 2001)	1	(Rowe et al. 2017)	15.5	(Uthicke 2001)	4.62121	(Ryabushko and Propp 1985; Uthicke 1998)
Echinodermata	Holothuroidea	Stichopus herrmanni	0	gon	(Rowe et al. 2017)	PF	(Hu et al. 2010)	1	(Rowe et al. 2017)	24	(Hu et al. 2010)	7.13887	(Schneider et al. 2013)
Mollusca	Gastropoda	Stiliger berghi	1	sim	(Ruppert et al. 2004)	PF	(Trowbridge et al. 2010)	0	(Trowbridge et al. 2010)	35	(Trowbridge et al. 2010)	-4.50986	(Trowbridge et al. 2010)
Mollusca	Gastropoda	Stiliger fuscovittatus	1	sim	(Ruppert et al. 2004)	PF	(Marshall et al. 2012)	0	(Marshall et al. 2012)	34	(Marshall et al. 2012)	-3.93979	(Trowbridge et al. 2010)
Annelida	Polychaeta	Streblospio benedicti	0	gon	(Chu and Levin 1989)	PF	(Monro and Marshall 2015)	0	(Monro and Marshall 2015)	36	(Chu and Levin 1989)	-7.33061	(Chu and Levin 1989)
Echinodermata	Echinoidea	Strongylocentrotus droebachiensis	0	gon	(Ruppert et al. 2004; Schultz 2015)	PF	(McEdward and Miner 2001)	1	(Schultz 2015)	56.6667	(Inglefield 2014; Monro and Marshall 2015)	4.02237	(Clark 1904; Percy 1972; Siikavuopio et al. 2008)
Echinodermata	Echinoidea	Strongylocentrotus intermedius	0	gon	(Ruppert et al. 2004)	PF	(Emlet et al. 1987)	1	(Monro and Marshall 2015)	43	(Emlet et al. 1987)	3.99728	(Sedova 2000)
Echinodermata	Echinoidea	Strongylocentrotus pallidus	0	gon	(Schultz 2015)	PF	(Monro and Marshall 2015)	1	(Monro and Marshall 2015)	59	(Monro and Marshall 2015)	4.4424	(Schultz 2015)
Echinodermata	Echinoidea	Strongylocentrotus purpuratus	0	gon	(Levitan et al. 1991)	PF	(Strathmann 1971)	1	(Levitan et al. 1991)	38.75	(Strathmann 1971)	3.75128	(Webster 1975; Webster and Giese 1975)
Mollusca	Gastropoda	Stylocheilus longicauda	1	sim	(Ruppert et al. 2004)	PF	(Switzer-Dunlap and Hadfield 1977)	0	(Switzer-Dunlap and Hadfield 1977)	21	(Switzer-Dunlap and Hadfield 1977)	-0.0420883	(Welch 2010)
Echinodermata	Echinoidea	Stylocidaris affinis	0	gon	(Schultz 2015)	PF	(Holland 1967)	1	(Holland 1967)	41	(Holland 1967)	2.47185	(Schultz 2015)
Echinodermata	Echinoidea	Stylocidaris calacantha	0	gon	(Schultz 2015)	PF	(Emlet 1995)	1	(Schultz 2015)	21	(Emlet 1995)	4.19011	(Wilson et al. 2013)
Echinodermata	Echinoidea	Stylocidaris lineata	0	gon	(Schultz 2015)	PF	(Monro and Marshall 2015)	1	(Monro and Marshall 2015)	24	(Monro and Marshall 2015)	2.27746	(Schultz 2015)
Echinodermata	Echinoidea	Stylocidaris rufa	0	gon	(Schultz 2015)	PF	(Emlet 1995)	1	(Schultz 2015)	21	(Emlet 1995)	4.18083	(Wilson et al. 2013)
Annelida	Polychaeta	Syllidia armata	0	gon	(Rasmussen 1956)	PNF	(Rasmussen 1956)	1	(Rasmussen 1956)	55	(Rasmussen 1956)	-7.81122	(Ruta and Pleijel 2006)
Annelida	Polychaeta	Syllis variegata	1	seq	(Pandian 2019)	PF	(Cazaux 1969)	0	(Cazaux 1969)	45	(Cazaux 1969)	-10.8791	(Martín and Worsfold 2015)
Mollusca	Polyplacophora	Sypharochiton pelliserpentis	0	gon	(Baur 1998)	PNF	(Buckland-Nicks et al. 2002)	1	(Sirenko 2015)	44	(Buckland-Nicks et al. 2002)	0.538104	(Murdoch and Shumway 1980; Horn 1985)
Mollusca	Gastropoda	Tayuva lilacina	1	sim	(Fernald et al. 1987)	PF	(Rose 1985)	0	(Rose 1985)	33	(Rose 1985)	1.90676	http://www.seaslugforum.net/showall/disclila
Mollusca	Gastropoda	Tegula funebralis	0	gon	(Moran 1997)	PNF	(Moran 1997)	1	(Moran 1997)	36	(Moran 1997)	1.57909	(Moran 1997)
Echinodermata	Echinoidea	Temnopleurus hardwickii	0	gon	(Schultz 2015)	PF	(Monro and Marshall 2015)	1	(Monro and Marshall 2015)	35	(Monro and Marshall 2015)	1.34328	(Schultz 2015)
Echinodermata	Echinoidea	Temnopleurus michaelseni	0	gon	(Schultz 2015)	PF	(Monro and Marshall 2015)	1	(Monro and Marshall 2015)	34	(Monro and Marshall 2015)	-1.03156	(Schultz 2015)
Echinodermata	Echinoidea	Temnopleurus reevesii	0	gon	(Schultz 2015)	PF	(Monro and Marshall 2015)	1	(Monro and Marshall 2015)	35	(Monro and Marshall 2015)	-0.482406	(Schultz 2015)
Echinodermata	Echinoidea	Temnopleurus toreumaticus	0	gon	(Schultz 2015)	PF	(Monro and Marshall 2015)	1	(Monro and Marshall 2015)	34	(Monro and Marshall 2015)	3.49872	(Schultz 2015)
Echinodermata	Echinoidea	Temnotrema scillae	0	gon	(Schultz 2015)	PF	(Monro and Marshall 2015)	1	(Monro and Marshall 2015)	27	(Monro and Marshall 2015)	-1.70367	(Schultz 2015)
Echinodermata	Echinoidea	Temnotrema sculptum	0	gon	(Schultz 2015)	PF	(Monro and Marshall 2015)	1	(Monro and Marshall 2015)	35	(Monro and Marshall 2015)	0.901706	(Schultz 2015)
Mollusca	Gastropoda	Tenellia adspersa	1	sim	(Ruppert et al. 2004)	PF	(Eyster 1979)	0	(Eyster 1979)	33	(Eyster 1979)	-7.14343	(Eyster 1979)
Mollusca	Gastropoda	Tenellia albocrusta	1	sim	(Fernald et al. 1987)	PF	(Goddard 1991)	0	(Goddard 1991)	43	(Goddard 1991)	-7.02865	https://people.ucsc.edu/~mcduck/DreamWeaver/Mollusca/Nudibranchs/Cuthona_albocrusta/Cuthona_albocrusta.html
Mollusca	Gastropoda	Tenellia columbiana	1	sim	(Jensen 2001)	PF	(Goddard 1991)	0	(Goddard 1991)	43	(Goddard 1991)	-3.93979	https://www.sealifebase.se/summary/Catriona-columbiana.html
Mollusca	Gastropoda	Tenellia fulgens	1	sim	(Fernald et al. 1987)	PF	(Goddard 1991)	0	(Goddard 1991)	43	(Goddard 1991)	-5.0798	http://www.seaslugforum.net/showall/cuthflav#:~:text=It%20grows%20to%20approximately%201,Monterey%2C%20California%2C%20Sea%20Challengers.
Mollusca	Gastropoda	Tenellia fuscata	1	sim	(Ruppert et al. 2004)	PNF	(Clark 1975)	0	(Clark 1975)	41	(Clark 1975)	-7.4202	(Harris et al. 1980)
Mollusca	Gastropoda	Tenellia lagunae	1	sim	(Fernald et al. 1987)	PF	(Goddard 1991)	0	(Goddard 1991)	43	(Goddard 1991)	-6.08263	http://www.seaslugforum.net/showall/cuthlagu#:~:text=Length%3A%207%20mm.
Mollusca	Gastropoda	Tenellia sibogae	1	sim	(Ruppert et al. 2004)	PNF	(Havenhand 1993)	0	(Havenhand 1993)	29	(Havenhand 1993)	-0.441411	(Miller 1993)
Mollusca	Bivalvia	Teredo furcifera	1	sim	(Nair and Saraswathy 1971)	PNF	(Nair and Saraswathy 1971)	0	(Nair and Saraswathy 1971)	10	(Nair and Saraswathy 1971)	-0.15268	(Mohan and Cheriyan 1981)
Mollusca	Bivalvia	Teredo navalis	1	sim	(Fish and Fish 2011)	PF	(Monro and Marshall 2015)	0	(Monro and Marshall 2015)	35	(Monro and Marshall 2015)	-0.858662	(Gallager et al. 1981)
Mollusca	Gastropoda	Tergipes tergipes	1	sim	(Ruppert et al. 2004)	PF	(Clark 1975)	0	(Clark 1975)	41	(Clark 1975)	-9.94918	(Welch 2010)
Mollusca	Gastropoda	Testudinalia testudinalis	0	gon	(Kessel 1964)	PNF	(Kessel 1964)	1	(Kessel 1964)	56	(Kessel 1964)	0.105704	(Marsden et al. 2012)
Echinodermata	Echinoidea	Tetrapygus niger	0	gon	(Schultz 2015)	PF	(Monro and Marshall 2015)	1	(Monro and Marshall 2015)	33	(Monro and Marshall 2015)	4.55961	(Schultz 2015)
Mollusca	Gastropoda	Thaisella coronata	0	gon	(Romero et al. 2004)	PF	(Spight 1976)	0	(Romero et al. 2004)	1	(Spight 1976)	1.67148	(Koch 1999)
Annelida	Polychaeta	Thelepus crispus	0	gon	(Edmonds et al. 2000)	A	(McHugh 1993)	0	(McHugh 1993)	48	(McHugh 1993)	1.38428	(Dales 1961)
Annelida	Polychaeta	Thoracophelia mucronata	0	gon	(Dales 1952)	PNF	(Strathmann 1987b)	1	(Dales 1952)	43	(Strathmann 1987b)	-2.37326	(Dangott and Terwilliger 1986)
Mollusca	Gastropoda	Thorunna arbuta	1	sim	(Fernald et al. 1987)	A	(Wilson 2002)	0	(Wilson 2002)	43	(Wilson 2002)	-1.99094	https://molluscsoftasmania.org.au/project/thorunna-arbuta/
Mollusca	Bivalvia	Thracia phaseolina	1	sim	(Shojaei et al. 2015)	PNF	(Shojaei et al. 2015)	1	(Monro and Marshall 2015)	42	(Lourido et al. 2006)	2.42115	(Shojaei et al. 2015)
Mollusca	Gastropoda	Thuridilla gracilis	1	sim	(Ruppert et al. 2004)	PF	(Johnson and Boucher 1983)	0	(Johnson and Boucher 1983)	11	(Johnson and Boucher 1983)	-2.18492	(Johnson and Boucher 1983)
Mollusca	Gastropoda	Thuridilla hopei	1	sim	(Ruppert et al. 2004)	PNF	(Thompson and Salghetti-Drioli 1984)	0	(Thompson and Salghetti-Drioli 1984)	42	(Thompson and Salghetti-Drioli 1984)	-3.42718	https://www.atlantisgozo.com/thuridilla-hopei-hopes-elysia/#:~:text=This%20mollusk%20has%20a%20long,the%20back%20of%20the%20animal.
Mollusca	Gastropoda	Thuridilla vatae	1	sim	(Ruppert et al. 2004)	PF	(Johnson and Boucher 1983)	0	(Johnson and Boucher 1983)	11	(Johnson and Boucher 1983)	-3.75834	(Johnson and Boucher 1983)
Annelida	Polychaeta	Tomopteris carpenteri	0	gon	(Gouveneaux 2016)	PNF	(Rouse 2000)	0	(Gouveneaux 2016)	61.3333	(Rouse 2000)	-0.650064	(Ikeda and Mitchell 1982; Hirche 1984; Donnelly et al. 2004)
Annelida	Polychaeta	Tomopteris helgolandica	0	gon	(Åkesson 1962)	PNF	(Rouse 2000)	0	(Monro and Marshall 2015)	54.5	(Åkesson 1962)	-3.22633	(Båmstedt 1979)
Annelida	Polychaeta	Tomopteris nisseni	0	gon	(Gouveneaux 2016)	PNF	(Rouse 2000)	0	(Gouveneaux 2016)	34	(Rouse 2000)	2.41583	(Thuesen and Childress 1993)
Annelida	Polychaeta	Tomopteris pacifica	0	gon	(Gouveneaux 2016)	PNF	(Rouse 2000)	0	(Gouveneaux 2016)	34	(Rouse 2000)	-3.07133	(Thuesen and Childress 1993)
Mollusca	Polyplacophora	Tonicella lineata	0	gon	(Baur 1998)	PNF	(Buckland-Nicks et al. 2002)	1	(Sirenko 2015)	47.25	(Buckland-Nicks et al. 2002)	-0.12449	(Kincannon 1975; Carey et al. 2013a,b; Carey and Sigwart 2014)
Mollusca	Polyplacophora	Tonicella marmorea	0	gon	(Baur 1998)	PNF	(Buckland-Nicks et al. 2002)	1	(Buckland-Nicks et al. 2002)	55	(Fish and Fish 2011)	2.62143	(Fish and Fish 2011)
Echinodermata	Echinoidea	Toxopneustes pileolus	0	gon	(Schultz 2015)	PF	(McEdward and Miner 2001)	1	(Schultz 2015)	23.5	(McEdward and Miner 2001)	4.4409	(Ryabushko and Propp 1985; Schultz 2015)
Echinodermata	Echinoidea	Toxopneustes roseus	0	gon	(Schultz 2015)	PF	(Monro and Marshall 2015)	1	(Monro and Marshall 2015)	9	(Monro and Marshall 2015)	6.57594	(Schultz 2015)
Annelida	Polychaeta	Trichobranchus glacialis	0	gon	(Christie 1986)	PNF	(Christie 1986)	1	(Christie 1986)	55	(Christie 1986)	-4.92771	(Christie 1986)
Mollusca	Bivalvia	Tridacna gigas	1	sim	(Ellis 1997)	PF	(Gwyther and Munro 1981)	1	(Ellis 1997)	13.5	(Gwyther and Munro 1981)	5.52391	(Fisher et al. 1985; Klumpp et al. 1992)
Mollusca	Bivalvia	Tridacna squamosa	1	sim	(Ellis 1997)	PF	(Fitt and Trench 1981)	1	(Fitt and Trench 1981)	6	(Fitt and Trench 1981)	7.47634	(Ellis 1997)
Annelida	Polychaeta	Trilobodrilus axi	0	gon	(Kerbl et al. 2019)	PNF	(Schroeder and Hermans 1975)	0	(Schroeder and Hermans 1975)	55	(Kerbl et al. 2019)	-13.3259	(Kerbl et al. 2019)
Annelida	Polychaeta	Trilobodrilus heideri	0	gon	(Kerbl et al. 2019)	PNF	(Schroeder and Hermans 1975)	0	(Schroeder and Hermans 1975)	55	(Westheide 1967)	-11.8027	(Westheide 1967)
Echinodermata	Echinoidea	Tripneustes gratilla	0	gon	(Schultz 2015)	PF	(Emlet et al. 1987)	1	(Schultz 2015)	21.25	(Emlet et al. 1987)	5.57382	(Mukai et al. 1989; Wilson et al. 2013; Schultz 2015; Lewis et al. 2018)
Echinodermata	Echinoidea	Tripneustes ventricosus	0	gon	(Schultz 2015)	PF	(Emlet et al. 1987)	1	(Monro and Marshall 2015)	14	(Emlet et al. 1987)	1.64866	(Webster 1975)
Mollusca	Gastropoda	Tritia reticulata	0	gon	(Chatzinikolaou and Richardson 2010; Fish and Fish 2011)	PF	(Fonseca et al. 2020)	0	(Fish and Fish 2011)	49	(Zeuthen 1947; Fonseca et al. 2020)	0.019804	(Zeuthen 1947; Crisp et al. 1978; Marsden et al. 2012)
Mollusca	Gastropoda	Tritonia festiva	1	sim	(Ruppert et al. 2004)	PF	(Monro and Marshall 2015)	0	(Monro and Marshall 2015)	43	(Monro and Marshall 2015)	-3.13095	(Debelius 2001)
Mollusca	Gastropoda	Tritonia hombergii	1	sim	(Thompson 1962; Ruppert et al. 2004)	PNF	(Kempf and Todd 1989)	0	(Kempf and Todd 1989)	43.5	(Kempf and Todd 1989)	4.53826	(Marsden et al. 2012)
Mollusca	Gastropoda	Tritonia tetraquetra	1	sim	(Ruppert et al. 2004)	PF	(Kemph and Willows 1977)	0	(Kemph and Willows 1977)	48	(Kemph and Willows 1977)	6.21461	(Kemph and Willows 1977)
Mollusca	Gastropoda	Tritoniella belli	1	sim	(Ruppert et al. 2004)	PNF	(McClintock and Baker 1997)	0	(McClintock and Baker 1997)	77	(McClintock and Baker 1997)	-1.99094	(Welch 2010)
Mollusca	Gastropoda	Trochita calyptraeformis	1	seq	(Collin 2003)	A	(Cañete and Ambler 1992)	0	(Cañete and Ambler 1992)	29	(Cañete and Ambler 1992)	2.897	(Collin 2003)
Annelida	Polychaeta	Trochochaeta carica	0	gon	(Buzhinskaja et al. 1997)	PNF	(Monro and Marshall 2015)	0	(Monro and Marshall 2015)	69	(Buzhinskaja et al. 1997)	-3.80205	(Buzhinskaja et al. 1997)
Annelida	Polychaeta	Trochochaeta multisetosa	0	gon	(Buzhinskaja et al. 1997)	PF	(Monro and Marshall 2015)	1	(Monro and Marshall 2015)	58	(Monro and Marshall 2015)	-2.29653	http://species-identification.org/species.php?species_group=macrobenthos_polychaetaandid=964
Mollusca	Gastropoda	Trophonella longstaffi	0	gon	(Ruppert et al. 2004)	A	(Pearse et al. 1991)	0	(Monro and Marshall 2015)	67	(Pearse et al. 1991)	3.02037	(Harper and Peck 2003)
Annelida	Polychaeta	Tubifex tubifex	0	gon	(Meshcheryakov 1990)	PNF	(Rouse 2000)	1	(Meshcheryakov 1990)	56	(Zeuthen 1947)	-3.39832	(Zeuthen 1947)
Annelida	Polychaeta	Tubificoides benedii	0	gon	(Highnam 1977)	PNF	(Rouse 2000)	0	(Giere 2006)	56	(Rouse 2000)	-6.63583	(Bagheri and McLusky 1984)
Mollusca	Bivalvia	Turtonia minuta	0	gon	(Fish and Fish 2011)	A	(Monro and Marshall 2015)	0	(Monro and Marshall 2015)	64	(Fish and Fish 2011)	-4.03693	(Fish and Fish 2011)
Annelida	Polychaeta	Typosyllis pulchra	0	gon	(Heacox 1980)	PF	(Monro and Marshall 2015)	1	(Monro and Marshall 2015)	49	(Monro and Marshall 2015)	-5.89879	(Heacox 1980)
Mollusca	Gastropoda	Umbraculum umbraculum	1	sim	(Gosliner 1987)	PF	(Gibson 2003)	0	(Gosliner 1987)	34	(Macnae 1962)	4.58829	(Macnae 1962)
Annelida	Polychaeta	Urechis caupo	0	gon	(Gould-Somero 1975)	PF	(Gould-Somero 1975)	1	(Gould-Somero 1975)	56	(Zeuthen 1947)	4.15104	(Zeuthen 1947)
Mollusca	Gastropoda	Velutina velutina	1	sim	(Strathmann 1987a)	PF	(Fretter and Pilkington 1970)	1	(Strathmann 1987a)	45	(Strathmann 1987a)	-0.0278836	https://www.marinespecies.org/index.php
Mollusca	Gastropoda	Volvatella bermudae	1	sim	(Ruppert et al. 2004)	PF	(Clark and Jensen 1981)	0	(Clark and Jensen 1981)	32	(Clark and Jensen 1981)	-5.0798	(Welch 2010)
Mollusca	Bivalvia	Yoldia hyperborea	0	gon	(Jaramillo 2001)	PNF	(Jaramillo 2001)	1	(Jaramillo 2001)	47	(Jaramillo 2001)	0.156129	(Stead and Thompson 2003)
Mollusca	Bivalvia	Zygochlamys patagonica	0	gon	(Campodónico et al. 2004)	PF	(Schejter et al. 2010)	1	(Cragg 2016)	35	(Schejter et al. 2010)	4.28099	(Heilmayer et al. 2001)
Mollusca	Gastropoda	Clione limacina anatarctica	1	seq	(Comeau et al. 2010)	PF	(Lebour 1931)	0	(Lebour 1931)	71	(Lebour 1931)	-1.71071	(Ikeda and Mitchell 1982; Seibel and Dierssen 2003)
Annelida	Polychaeta	Alitta virens	0	NA	(Fish and Fish 2011)	PNF	(Sveshnikov 1968)	1	(Sveshnikov 1968)	57.4	(Sveshnikov 1968)	1.98202	(Shumway 1979; Kristensen 1981; Nielsen et al. 1995)
