# Supplementary material for: Macroevolutionary patterns in marine hermaphroditism
Source: Evolution. 2022 Oct 13;76(12):3014–25. doi: 10.1111/evo.14639 (PMC10091813; doi:10.1111/evo.14639)
Supplement: Supplementary file 3 [file EVO-76-3014-s001.zip › raw_data_references_trees/READ_ME_for_R_code_and_data.txt]

Description: Explanation of data files and instructions for analyses from 'Macroevolutionary patterns in marine hermaphroditism'
Author: George C. Jarvis
Date: Thu 22 Sept 2022

----------------

1) General note:

These data were set up for analyses in R. For an .xlsx version of the data, see the supplemental material ‘macro_herm_raw_data_references_trees_v1’ -> 
‘raw_data_v4.xlsx’.

----------------

2) Notes on subfolders within ‘macro_herm_R_v2’:

	2a) ‘herm_csv_files_for_R_analyses’ – contains all data files (.csv) used to analyze patterns in hermaphroditism along with the metadata 
	(‘herm_metadata_for_R_analyses_v2.xlsx’) with explanations of column headings within the .csv data files.

	2b) ‘herm_phylo_trees_for_R_analyses’ – contains Newick (.txt) files for phylogenetic trees for each phylum (Annelida = ‘a_tree2.txt’; 
	Echinodermata = ‘e_tree2.txt’; Mollusca = ‘m_tree2.txt’). These trees need to be read into the R script to analyze the phylogenetic logistic 
	regressions.

	2c) ‘herm_R_script’ – contains the R script used in the analyses.

----------------

3) Notes on analyses and data files within ‘macro_herm_R_v2’ subfolder ‘herm_csv_files_for_R_analyses’:

3a) We analyzed how patterns in hermaphroditism covary with species’ life history and ecology within 3 phyla (Annelida, Echinodermata, Mollusca) separately, 
	and also among different offspring developmental modes (aplanktonic, planktonic non-feeding, planktonic feeding) within each phylum. The .csv files 
	and their file names correspond to data for a single phylum, either with data for all developmental modes combined or separated. For example, 
	in Annelids:

	‘dfa_herm.csv’ = data file for annelids (‘dfa’), with data for all developmental modes combined.

	‘dfa_herm_dist.csv’ = the same as the above data file, but with added information for hermaphroditism type (‘herm_dist’ = hermaphroditism distinction) 
	to compare whether patterns in hermaphroditism differ between sequential and simultaneous hermaphrodites. Crucially, we did not test for the 
	influence of hermaphroditism type on patterns in hermaphroditism within developmental modes in each phylum.

	‘dfa_A_h.csv’ = data file for annelids (‘dfa’) with aplanktonic development (‘A’) only. 

	All other datasets follow a similar scheme. For example:

	phyla: ‘dfe’ / ‘dfm_nc’ = data files for echinoderms or molluscs (the ‘nc’ was for notation used during error checking in molluscs, and 
	was not removed subsequently), respectively.

	developmental modes: ‘PNF’ and ‘PF’ = planktonic non-feeding and planktonic feeding developmental modes, respectively.

3b) The column headings for all .csv files are explained in the ‘herm_metadata_for_R_analyses_v2.xlsx’ file.

3c) The names of the .csv files are as they appear in the R script. In other words, if you change the name of a .csv file in the 
	‘herm_csv_files_for_R_analyses’ folder, you will also need to change its name in the ‘herm_analyses_v5.R’ script. 

----------------

4) Steps for analyses:

4a) Open the R project file (‘macro_herm_R.Rproj’) project file within the unzipped ‘macro_herm_R’ project folder

4b) Within the R project, open the R script (‘herm_analyses_v5.R’) within the ‘herm_R_script’ folder

4c) The script should run without issues from there, but feel free to email me at georgecjarvis (at) gmail.com if you have any questions or issues
